# Supplementary material for: Differentiations in Gene Content and Expression Response to Virulence Induction Between Two Agrobacterium Strains
Source: Front Microbiol. 2019 Jul 9;10:1554. doi: 10.3389/fmicb.2019.01554 (PMC6629968; doi:10.3389/fmicb.2019.01554)
Supplement: TABLE S1 — Homologous gene clusters between C58 and 1D1609. Each row in the table lists one protein-coding gene; the cluster id (as assigned by OrthoMCL) and other information (e.g., genomic location and annotation) are included. Genes sharing the same cluster id are considered as homologs. Genes without any identifiable homolog were assigned to their own clusters with unique ids (i.e., singletons). [file Table_1.XLSX]

## Sheet: Sheet1
Cluster	Strain	Locus_tag	Contig	Start	End	Length	Strand	Gene	Product
0	1D1609	At1D1609_16690	CP026924	1689997	1691061	1065	1	NA	transposase
0	1D1609	At1D1609_16800	CP026924	1703299	1704363	1065	-1	NA	transposase
0	1D1609	At1D1609_16930	CP026924	1718511	1719575	1065	1	NA	transposase
0	1D1609	At1D1609_25160	CP026924	2529223	2530287	1065	-1	NA	transposase
0	1D1609	At1D1609_25220	CP026924	2537603	2538667	1065	-1	NA	transposase
0	1D1609	At1D1609_33180	CP026925	361970	363034	1065	-1	NA	transposase
0	1D1609	At1D1609_35910	CP026925	664095	665159	1065	1	NA	transposase
0	1D1609	At1D1609_46100	CP026925	1781547	1782611	1065	1	NA	transposase IS5
0	1D1609	At1D1609_46180	CP026925	1791350	1792414	1065	-1	NA	transposase IS5
0	C58	Atu4436	AE007870	1579171	1580208	1038	1	tnp	IS5 family transposase
1	1D1609	At1D1609_00800	CP026924	95591	96745	1155	-1	NA	transposase IS4
1	1D1609	At1D1609_08020	CP026924	814980	816134	1155	-1	NA	transposase IS4
1	1D1609	At1D1609_14600	CP026924	1471146	1472300	1155	-1	NA	transposase IS4
1	1D1609	At1D1609_15710	CP026924	1576366	1577520	1155	-1	NA	transposase IS4
1	1D1609	At1D1609_18540	CP026924	1860671	1861825	1155	-1	NA	transposase IS4
1	1D1609	At1D1609_19890	CP026924	1988649	1989803	1155	-1	NA	transposase IS4
1	1D1609	At1D1609_26190	CP026924	2633457	2634611	1155	1	NA	transposase
1	1D1609	At1D1609_30650	CP026925	73083	74237	1155	1	NA	transposase IS4
1	1D1609	At1D1609_32100	CP026925	230523	231677	1155	-1	NA	transposase IS4
2	1D1609	At1D1609_32260	CP026925	248122	249957	1836	-1	NA	peptide/nickel transport system ATP-binding protein
2	1D1609	At1D1609_45720	CP026925	1738310	1740160	1851	1	NA	peptide/nickel transport system ATP-binding protein
2	1D1609	At1D1609_46540	CP026925	1829623	1831443	1821	-1	gsiA	glutathione transport system ATP-binding protein
2	1D1609	At1D1609_48510	CP026925	2067643	2069454	1812	1	NA	peptide/nickel transport system ATP-binding protein
2	1D1609	At1D1609_52420	CP026926	151788	153554	1767	1	NA	ABC transporter ATP-binding protein
2	C58	Atu3262	AE007870	280319	282154	1836	-1	NA	ABC transporter, nucleotide binding/ATPase protein
2	C58	Atu4445	AE007870	1589092	1590942	1851	1	NA	ABC transporter, nucleotide binding/ATPase protein
2	C58	Atu4526	AE007870	1673665	1675485	1821	-1	NA	ABC transporter, nucleotide binding/ATPase protein
2	C58	Atu4723	AE007870	1886330	1888141	1812	1	NA	ABC transporter, nucleotide binding/ATPase protein
3	1D1609	At1D1609_27830	CP026924	2817916	2819799	1884	1	mcp	methyl-accepting chemotaxis protein
3	1D1609	At1D1609_30470	CP026925	50827	52611	1785	-1	mcp	methyl-accepting chemotaxis protein
3	1D1609	At1D1609_33250	CP026925	369508	371244	1737	-1	mcp	methyl-accepting chemotaxis protein
3	1D1609	At1D1609_55520	CP026928	76291	78084	1794	-1	mcp	methyl-accepting chemotaxis protein
3	C58	Atu2618	AE007869	2601286	2603058	1773	1	cheD	methyl-accepting chemotaxis protein
3	C58	Atu3094	AE007870	100201	101985	1785	-1	mcpA	methyl-accepting chemotaxis protein
3	C58	Atu3363	AE007870	401420	403156	1737	-1	NA	sensory methylation accepting chemotaxis protein
3	C58	Atu6132	AE007871	150638	152377	1740	-1	mcpA	methyl-accepting chemotaxis protein
4	1D1609	At1D1609_02870	CP026924	305418	305744	327	1	NA	hypothetical protein
4	1D1609	At1D1609_54180	CP026927	169884	170195	312	1	NA	hypothetical protein
4	1D1609	At1D1609_55560	CP026928	80547	80843	297	1	NA	hypothetical protein
4	1D1609	At1D1609_56230	CP026928	161443	161754	312	1	NA	hypothetical protein
4	C58	Atu5104	AE007872	111218	111763	546	1	NA	conserved hypothetical protein
4	C58	Atu6112	AE007871	133562	134212	651	1	NA	conserved hypothetical protein
4	C58	Atu6119	AE007871	138585	138941	357	1	NA	conserved hypothetical protein
5	1D1609	At1D1609_18460	CP026924	1853382	1854197	816	-1	NA	transposase
5	1D1609	At1D1609_30280	CP026925	29855	30670	816	1	NA	transposase
5	1D1609	At1D1609_42960	CP026925	1454884	1455699	816	1	NA	transposase
5	1D1609	At1D1609_43250	CP026925	1482057	1482872	816	-1	NA	transposase
5	1D1609	At1D1609_46700	CP026925	1844924	1845739	816	1	NA	transposase
5	1D1609	At1D1609_47330	CP026925	1924823	1925638	816	1	NA	transposase
5	C58	Atu4604	AE007870	1749572	1750501	930	-1	NA	IS3 family transposase
6	1D1609	At1D1609_18470	CP026924	1854218	1854484	267	-1	NA	transposase
6	1D1609	At1D1609_30270	CP026925	29568	29834	267	1	NA	transposase
6	1D1609	At1D1609_42950	CP026925	1454597	1454863	267	1	NA	transposase
6	1D1609	At1D1609_43260	CP026925	1482893	1483159	267	-1	NA	transposase
6	1D1609	At1D1609_46690	CP026925	1844637	1844903	267	1	NA	transposase
6	1D1609	At1D1609_47320	CP026925	1924536	1924802	267	1	NA	transposase
6	C58	Atu4605	AE007870	1750495	1750761	267	-1	NA	IS3 family transposase
7	1D1609	At1D1609_25910	CP026924	2601626	2604820	3195	1	NA	multidrug transporter
7	1D1609	At1D1609_27190	CP026924	2738865	2741954	3090	1	acrB	multidrug efflux pump
7	1D1609	At1D1609_31620	CP026925	170785	173919	3135	-1	acrB	multidrug efflux pump
7	1D1609	At1D1609_49820	CP026925	2205132	2208272	3141	-1	acrB	multidrug efflux pump
7	C58	Atu2483	AE007869	2449940	2453134	3195	1	mexF	AcrB/AcrD/AcrF family protein
7	C58	Atu2551	AE007869	2522280	2525369	3090	1	NA	RND multidrug efflux transporter
7	C58	Atu3202	AE007870	211435	214569	3135	-1	NA	RND multidrug efflux transporter
8	1D1609	At1D1609_51180	CP026926	23913	24236	324	-1	NA	transposase
8	1D1609	At1D1609_51190	CP026926	24240	25895	1656	-1	NA	transposase
8	1D1609	At1D1609_51230	CP026926	28276	29256	981	-1	NA	transposase
8	1D1609	At1D1609_51680	CP026926	74523	74876	354	-1	NA	transposase
8	1D1609	At1D1609_54540	CP026927	206190	206696	507	-1	NA	transposase
8	1D1609	At1D1609_54550	CP026927	206693	207799	1107	-1	NA	transposase IS66
8	1D1609	At1D1609_55610	CP026928	82774	84429	1656	-1	NA	transposase
9	1D1609	At1D1609_01030	CP026924	121814	123319	1506	1	tctA	tripartite tricarboxylate transporter TctA
9	1D1609	At1D1609_38900	CP026925	994829	996340	1512	-1	tctA	tripartite tricarboxylate transporter TctA
9	1D1609	At1D1609_43090	CP026925	1465780	1467279	1500	1	tctA	tripartite tricarboxylate transporter TctA
9	1D1609	At1D1609_50450	CP026925	2273766	2275265	1500	1	tctA	tripartite tricarboxylate transporter TctA
9	C58	Atu0118	AE007869	122483	123988	1506	1	NA	conserved hypothetical protein
9	C58	Atu5332	AE007872	323056	324564	1509	1	NA	conserved hypothetical protein
10	1D1609	At1D1609_01720	CP026924	193246	194886	1641	1	yejF	microcin C ABC transporter ATP-binding protein YejF
10	1D1609	At1D1609_39230	CP026925	1027932	1029542	1611	-1	oppD	oligopeptide transport system ATP-binding protein
10	1D1609	At1D1609_48020	CP026925	2008589	2010259	1671	1	NA	peptide/nickel transport system ATP-binding protein
10	C58	Atu0190	AE007869	193759	195399	1641	1	NA	ABC transporter, nucleotide binding/ATPase protein (peptide)
10	C58	Atu4256	AE007870	1381036	1382571	1536	-1	NA	ABC transporter, nucleotide binding/ATPase protein (oligopeptide)
10	C58	Atu4664	AE007870	1821733	1823400	1668	1	NA	ABC transporter, nucleotide binding/ATPase protein (oligopeptide)
11	1D1609	At1D1609_10700	CP026924	1077453	1078538	1086	1	NA	membrane protein
11	1D1609	At1D1609_10710	CP026924	1079140	1080225	1086	1	NA	membrane protein
11	1D1609	At1D1609_48290	CP026925	2039916	2040983	1068	1	NA	membrane protein
11	C58	Atu1020	AE007869	1012325	1013434	1110	1	NA	outer membrane protein
11	C58	Atu1021	AE007869	1013942	1015039	1098	1	NA	outer membrane protein
11	C58	Atu4693	AE007870	1852650	1853717	1068	1	NA	outer membrane protein
12	1D1609	At1D1609_24610	CP026924	2476822	2478768	1947	-1	mcp	methyl-accepting chemotaxis protein
12	1D1609	At1D1609_40900	CP026925	1211258	1213201	1944	1	mcp	methyl-accepting chemotaxis protein
12	1D1609	At1D1609_54770	CP026927	233763	235685	1923	-1	mcp	methyl-accepting chemotaxis protein
12	C58	Atu2360	AE007869	2333791	2335740	1950	-1	mcpA	methyl-accepting chemotaxis protein
12	C58	Atu4736	AE007870	1903103	1905046	1944	1	NA	methyl-accepting chemotaxis protein
12	C58	Atu5442	AE007872	434584	436524	1941	1	NA	methyl-accepting chemotaxis protein
13	1D1609	At1D1609_33900	CP026925	447012	448469	1458	1	gabD	succinate-semialdehyde dehydrogenase
13	1D1609	At1D1609_38060	CP026925	900390	901844	1455	-1	gabD	succinate-semialdehyde dehydrogenase
13	1D1609	At1D1609_55990	CP026928	130824	132293	1470	1	gabD	succinate-semialdehyde dehydrogenase
13	C58	Atu3403	AE007870	447669	449126	1458	1	attK2	succinate semialdehyde dehydrogenase
13	C58	Atu4247	AE007870	1371293	1372747	1455	1	attK	aldehyde dehydrogenase
13	C58	Atu5137	AE007872	143235	144689	1455	1	blcA	NAD-dependent succinyl-semialdehyde dehydrogenase
14	1D1609	At1D1609_36350	CP026925	713242	715506	2265	-1	vgrG	type VI secretion system secreted protein VgrG
14	1D1609	At1D1609_43200	CP026925	1475318	1477582	2265	1	vgrG	type VI secretion system secreted protein VgrG
14	1D1609	At1D1609_44720	CP026925	1633633	1635897	2265	1	vgrG	type VI secretion system secreted protein VgrG
14	1D1609	At1D1609_50720	CP026925	2295823	2298090	2268	1	vgrG	type VI secretion system secreted protein VgrG
14	C58	Atu3642	AE007870	694941	697205	2265	-1	vgrG	vgrG protein
14	C58	Atu4348	AE007870	1481495	1483945	2451	1	vgrG	VgrG protein
15	1D1609	At1D1609_38330	CP026925	926670	929633	2964	1	soxA	sarcosine oxidase alpha subunit
15	1D1609	At1D1609_41900	CP026925	1325352	1328312	2961	1	soxA	sarcosine oxidase alpha subunit
15	1D1609	At1D1609_44370	CP026925	1590788	1593778	2991	1	soxA	sarcosine oxidase alpha subunit
15	C58	Atu4069	AE007870	1184114	1187074	2961	1	soxA	sarcosine oxidase alpha subunit
15	C58	Atu4222	AE007870	1345651	1348614	2964	-1	soxA	sarcosine oxidase alpha subunit
15	C58	Atu4312	AE007870	1437661	1440651	2991	1	soxA	sarcosine oxidase alpha subunit
16	1D1609	At1D1609_25690	CP026924	2580938	2581822	885	1	purU	formyltetrahydrofolate deformylase
16	1D1609	At1D1609_38240	CP026925	917753	918637	885	-1	purU	formyltetrahydrofolate deformylase
16	1D1609	At1D1609_53140	CP026927	61762	62646	885	1	purU	formyltetrahydrofolate deformylase
16	C58	Atu2464	AE007869	2433262	2434146	885	1	purU	formyltetrahydrofolate deformylase
16	C58	Atu4231	AE007870	1356493	1357377	885	1	purU	formyltetrahydrofolate deformylase
17	1D1609	At1D1609_27080	CP026924	2718604	2721717	3114	-1	NA	multidrug transporter
17	1D1609	At1D1609_38020	CP026925	894219	897290	3072	-1	NA	Acr family transporter
17	C58	Atu3795	AE007870	888269	891340	3072	-1	NA	AcrB/AcrD/AcrF family protein
17	C58	Atu4219	AE007870	1341071	1344181	3111	1	NA	cation efflux system protein
17	C58	Atu5381	AE007872	371016	374174	3159	-1	NA	AcrB/AcrD/AcrF family protein
18	1D1609	At1D1609_28690	CP026924	2904742	2906475	1734	1	prsD	type I secretion protein
18	1D1609	At1D1609_33670	CP026925	419724	421571	1848	-1	prsD	type I secretion protein
18	C58	Atu2705	AE007869	2687598	2689331	1734	1	prsD1	ABC transporter, nucleotide binding/ATPase protein (protein)
18	C58	Atu3383	AE007870	424921	426768	1848	-1	prsD	rhizobicin secretion
18	C58	Atu4413	AE007870	1553197	1554948	1752	1	rspD	ABC transporter, nucleotide binding/ATPase protein (bacteriocin)
19	1D1609	At1D1609_34790	CP026925	547293	548129	837	-1	cpo	non-heme chloroperoxidase
19	1D1609	At1D1609_50500	CP026925	2279353	2280330	978	1	cpo	non-heme chloroperoxidase
19	1D1609	At1D1609_52900	CP026927	36750	37730	981	1	cpo	non-heme chloroperoxidase
19	C58	Atu3493	AE007870	543958	544794	837	-1	NA	non-heme haloperoxidase
19	C58	Atu5389	AE007872	382263	383099	837	-1	NA	non-heme haloperoxidase
20	1D1609	At1D1609_40530	CP026925	1154583	1162304	7722	-1	NA	peptide synthetase
20	1D1609	At1D1609_40640	CP026925	1183225	1189746	6522	1	NA	hypothetical protein
20	C58	Atu3670	AE007870	718087	721473	3387	-1	NA	siderophore biosynthesis protein
20	C58	Atu3682	AE007870	742507	749706	7200	1	NA	non-ribosomal peptide synthetase, siderophore biosynthesis protein
20	C58	Atu3683	AE007870	749718	757409	7692	1	NA	peptide synthetase, siderophore biosynthesis protein
21	1D1609	At1D1609_51050	CP026926	8094	11069	2976	-1	NA	transposase
21	1D1609	At1D1609_54460	CP026927	194641	197616	2976	1	NA	transposase
21	1D1609	At1D1609_55050	CP026928	21717	24692	2976	1	NA	transposase
21	1D1609	At1D1609_55650	CP026928	87361	90336	2976	-1	NA	transposase
21	C58	Atu5352	AE007872	343376	344884	1509	-1	tnp	Transposase and inactivated derivatives, TnpA family
22	1D1609	At1D1609_51850	CP026926	91695	94997	3303	1	traA	conjugal transfer protein TraA
22	1D1609	At1D1609_54250	CP026927	174474	177800	3327	1	traA	conjugal transfer protein TraA
22	1D1609	At1D1609_56320	CP026928	167751	171077	3327	1	traA	conjugal transfer protein TraA
22	C58	Atu5111	AE007872	116187	120815	4629	1	traA	conjugal transfer protein
22	C58	Atu6127	AE007871	143987	147289	3303	1	traA	OriT nicking enzyme, Dtr system
23	1D1609	At1D1609_02240	CP026924	244282	245385	1104	-1	NA	ABC transporter substrate-binding protein
23	1D1609	At1D1609_33320	CP026925	376502	377599	1098	-1	NA	ABC transporter substrate-binding protein
23	C58	Atu0249	AE007869	247424	248527	1104	-1	NA	ABC transporter, substrate binding protein (sugar)
23	C58	Atu3368	AE007870	408413	409510	1098	-1	NA	periplasmic mannitol-binding protein
24	1D1609	At1D1609_06440	CP026924	642445	644130	1686	1	aglA	alpha-glucosidase
24	1D1609	At1D1609_24020	CP026924	2415747	2417411	1665	-1	aglA	alpha-glucosidase
24	C58	Atu0594	AE007869	578234	579889	1656	1	aglA	alpha-glucosidase
24	C58	Atu2295	AE007869	2269104	2270768	1665	-1	aglA	alpha-glucosidase
25	1D1609	At1D1609_09800	CP026924	987783	990365	2583	1	NA	ATPase
25	1D1609	At1D1609_12370	CP026924	1243771	1246275	2505	1	copA	Cu+-exporting ATPase
25	C58	Atu0937	AE007869	925700	928225	2526	1	NA	copper transporting ATPase
25	C58	Atu1195	AE007869	1186479	1188989	2511	1	NA	heavy-metal transporting P-type ATPase
26	1D1609	At1D1609_11150	CP026924	1124594	1126354	1761	1	ftsI	cell division protein FtsI
26	1D1609	At1D1609_22210	CP026924	2216461	2218203	1743	-1	ftsI	cell division protein FtsI
26	C58	Atu1067	AE007869	1059043	1060803	1761	1	pbpB	penicillin-binding protein
26	C58	Atu2100	AE007869	2065236	2066978	1743	-1	pbpB1	penicillin binding protein 2
27	1D1609	At1D1609_12180	CP026924	1227075	1228364	1290	1	NA	serine hydroxymethyltransferase
27	1D1609	At1D1609_44390	CP026925	1594467	1595735	1269	1	NA	serine hydroxymethyltransferase
27	C58	Atu1165	AE007869	1160109	1161398	1290	1	glyA	serine hydroxymethyltransferase
27	C58	Atu4314	AE007870	1441237	1442505	1269	1	glyA	serine hydroxymethyltransferase
28	1D1609	At1D1609_15810	CP026924	1586655	1588955	2301	1	fdfH	formate dehydrogenase major subunit
28	1D1609	At1D1609_30180	CP026925	19128	21422	2295	1	NA	CbbBc protein
28	C58	Atu1548	AE007869	1538392	1540758	2367	1	fdhF	formate dehydrogenase H alpha subunit
28	C58	Atu4776	AE007870	1944898	1947192	2295	-1	fdhF	formate dehydrogenase alpha subunit
29	1D1609	At1D1609_16490	CP026924	1660066	1662093	2028	1	NA	filamentous hemagglutinin
29	1D1609	At1D1609_16520	CP026924	1663434	1672133	8700	1	NA	filamentous hemagglutinin FhaB
29	1D1609	At1D1609_16530	CP026924	1672519	1675560	3042	1	NA	filamentous hemagglutinin FhaB
29	1D1609	At1D1609_47110	CP026925	1891180	1898526	7347	1	fhaB	filamentous hemagglutinin
30	1D1609	At1D1609_16780	CP026924	1699472	1701787	2316	1	maeB	malate dehydrogenase
30	1D1609	At1D1609_33170	CP026925	359434	361722	2289	1	maeB	malate dehydrogenase
30	C58	Atu1652	AE007869	1635918	1638233	2316	1	maeB	NADP-dependent malic enzyme
30	C58	Atu3356	AE007870	392736	395024	2289	1	NA	NADP-dependent malic enzyme
31	1D1609	At1D1609_20850	CP026924	2073328	2074503	1176	-1	tuf	elongation factor Tu
31	1D1609	At1D1609_21010	CP026924	2093387	2094562	1176	-1	tuf	elongation factor Tu
31	C58	Atu1948	AE007869	1916029	1917204	1176	-1	tuf	elongation factor TU
31	C58	Atu1966	AE007869	1936382	1937557	1176	-1	tuf	elongation factor TU
32	1D1609	At1D1609_23480	CP026924	2357084	2359093	2010	-1	vcaM	multidrug ABC transporter ATP-binding protein
32	1D1609	At1D1609_23490	CP026924	2359294	2361144	1851	-1	vcaM	multidrug ABC transporter ATP-binding protein
32	C58	Atu2241	AE007869	2211861	2213744	1884	-1	NA	ABC transporter, nucleotide binding/ATPase protein
32	C58	Atu2242	AE007869	2213869	2215719	1851	-1	NA	ABC transporter, nucleotide binding/ATPase protein
33	1D1609	At1D1609_28990	CP026924	2948769	2950553	1785	-1	ilvD	dihydroxy-acid dehydratase
33	1D1609	At1D1609_31790	CP026925	193630	195450	1821	-1	ilvD	dihydroxy-acid dehydratase
33	C58	Atu2736	AE007869	2731730	2733514	1785	-1	ilvD	dihydroxy-acid dehydratase
33	C58	Atu3219	AE007870	233509	235320	1812	-1	ilvD	dihydroxy-acid dehydratase
34	1D1609	At1D1609_29210	CP026924	2976165	2978831	2667	1	ftsK	cell division protein FtsK
34	1D1609	At1D1609_31690	CP026925	182698	185385	2688	-1	ftsK	cell division protein FtsK
34	C58	Atu2759	AE007869	2759189	2761864	2676	1	ftsK1	putative ftsK cell division protein
34	C58	Atu3210	AE007870	223481	226213	2733	-1	NA	putative ftsk cell division protein
35	1D1609	At1D1609_31300	CP026925	138204	139076	873	1	smoF	sorbitol/mannitol transport system permease protein
35	1D1609	At1D1609_45750	CP026925	1743036	1743908	873	1	smoF	sorbitol/mannitol transport system permease protein
35	C58	Atu3168	AE007870	178224	179096	873	1	NA	ABC transporter, membrane spanning protein (sorbitol/mannitol)
35	C58	Atu4448	AE007870	1593675	1594691	1017	1	NA	ABC transporter, membrane spanning protein (sorbitol/mannitol)
36	1D1609	At1D1609_31310	CP026925	139088	139912	825	1	smoG	sorbitol/mannitol transport system permease protein
36	1D1609	At1D1609_45760	CP026925	1743921	1744745	825	1	smoG	sorbitol/mannitol transport system permease protein
36	C58	Atu3169	AE007870	179109	179933	825	1	NA	ABC transporter, membrane spanning protein (sorbitol/mannitol)
36	C58	Atu4449	AE007870	1594704	1595528	825	1	NA	ABC transporter, membrane spanning protein (sorbitol/mannitol)
37	1D1609	At1D1609_31320	CP026925	139925	140923	999	1	mtlK	multiple sugar transport system ATP-binding protein
37	1D1609	At1D1609_45770	CP026925	1744758	1745756	999	1	mtlK	multiple sugar transport system ATP-binding protein
37	C58	Atu3170	AE007870	179946	180944	999	1	NA	ABC transporter, nucleotide binding/ATPase protein (sorbitol/mannitol)
37	C58	Atu4450	AE007870	1595541	1596539	999	1	NA	ABC transporter, nucleotide binding/ATPase protein (sugar)
38	1D1609	At1D1609_31870	CP026925	203698	206973	3276	-1	dnaE	error-prone DNA polymerase
38	C58	Atu3228	AE007870	242333	245608	3276	-1	dnaE	DNA polymerase III, alpha chain
38	C58	Atu5100	AE007872	104645	107902	3258	1	dnaE	DNA polymerase III, alpha chain
38	C58	Atu6093	AE007871	111463	114726	3264	1	dnaE	DNA polymerase III, alpha chain
39	1D1609	At1D1609_31940	CP026925	212688	213740	1053	-1	NA	AP endonuclease
39	1D1609	At1D1609_44960	CP026925	1661544	1662593	1050	1	NA	AP endonuclease
39	C58	Atu3235	AE007870	251338	252390	1053	-1	NA	conserved hypothetical protein
39	C58	Atu4374	AE007870	1511274	1512323	1050	1	NA	conserved hypothetical protein
40	1D1609	At1D1609_35450	CP026925	619100	620644	1545	-1	glpA	glycerol-3-phosphate dehydrogenase
40	1D1609	At1D1609_40020	CP026925	1087359	1088882	1524	-1	glpA	glycerol-3-phosphate dehydrogenase
40	C58	Atu3578	AE007870	632366	633913	1548	-1	glpD	glycerol-3-phosphate dehydrogenase
40	C58	Atu3897	AE007870	992268	993791	1524	-1	glpD	glycerol-3-phosphate dehydrogenase
41	1D1609	At1D1609_35620	CP026925	636572	637501	930	1	etfA	electron transfer flavoprotein alpha subunit
41	1D1609	At1D1609_53110	CP026927	59003	59932	930	-1	etfA	electron transfer flavoprotein alpha subunit
41	1D1609	At1D1609_53400	CP026927	86151	87080	930	1	etfA	electron transfer flavoprotein alpha subunit
41	C58	Atu3596	AE007870	650447	651376	930	1	etfA	electron transfer flavoprotein alpha subunit
42	1D1609	At1D1609_36010	CP026925	674117	675280	1164	1	hipO	hippurate hydrolase
42	1D1609	At1D1609_45710	CP026925	1737098	1738261	1164	1	hipO	hippurate hydrolase
42	C58	Atu3635	AE007870	687389	688552	1164	1	NA	amidohydrolase
42	C58	Atu4444	AE007870	1587919	1589043	1125	1	NA	hippurate hydrolase
43	1D1609	At1D1609_36330	CP026925	710413	712116	1704	-1	NA	DUF4150 family protein
43	1D1609	At1D1609_43220	CP026925	1478708	1480150	1443	1	NA	DUF4150 family protein
43	1D1609	At1D1609_44740	CP026925	1637023	1638591	1569	1	NA	DUF4150 family protein
43	C58	Atu3640	AE007870	692241	693821	1581	-1	NA	conserved hypothetical protein
44	1D1609	At1D1609_36340	CP026925	712113	713228	1116	-1	NA	DUF2169 family protein
44	1D1609	At1D1609_43210	CP026925	1477596	1478711	1116	1	NA	DUF2169 family protein
44	1D1609	At1D1609_44730	CP026925	1635911	1637026	1116	1	NA	DUF2169 family protein
44	C58	Atu3641	AE007870	693818	694927	1110	-1	NA	conserved hypothetical protein
45	1D1609	At1D1609_36740	CP026925	749497	750324	828	1	NA	integrase
45	1D1609	At1D1609_49180	CP026925	2140886	2141713	828	1	NA	integrase
45	C58	Atu4601	AE007870	1747960	1748787	828	-1	NA	IS426 transposase
45	C58	Atu4890	AE007870	2066597	2067421	825	-1	NA	IS426 transposase
46	1D1609	At1D1609_40540	CP026925	1162301	1166704	4404	-1	NA	polyketide synthase
46	1D1609	At1D1609_40620	CP026925	1177512	1182101	4590	1	NA	polyketide synthase
46	C58	Atu3672	AE007870	722591	727153	4563	-1	NA	polyketide synthase, siderophore biosynthesis protein
46	C58	Atu3681	AE007870	738077	742510	4434	1	NA	polyketide synthetase, siderophore biosynthesis protein
47	1D1609	At1D1609_41020	CP026925	1233556	1234461	906	-1	NA	LysR family transcriptional regulator
47	1D1609	At1D1609_50530	CP026925	2281672	2282571	900	-1	NA	LysR family transcriptional regulator
47	1D1609	At1D1609_52930	CP026927	39078	39974	897	-1	NA	LysR family transcriptional regulator
47	C58	Atu3978	AE007870	1092295	1093194	900	-1	NA	transcriptional regulator, LysR family
48	1D1609	At1D1609_41870	CP026925	1323366	1324619	1254	1	soxB	sarcosine oxidase beta subunit
48	1D1609	At1D1609_44350	CP026925	1589207	1590460	1254	1	soxB	sarcosine oxidase beta subunit
48	C58	Atu4066	AE007870	1182128	1183381	1254	1	soxB	sarcosine oxidase beta subunit
48	C58	Atu4310	AE007870	1436024	1437277	1254	1	soxB	sarcosine oxidase beta subunit
49	1D1609	At1D1609_50150	CP026925	2242159	2242560	402	1	NA	transposase
49	C58	Atu4602	AE007870	1748784	1749173	390	-1	NA	IS426 transposase
49	C58	Atu4891	AE007870	2067418	2067807	390	-1	NA	IS 426 transposase
49	C58	Atu5028	AE007872	29376	29753	378	-1	NA	IS426 transposase
50	1D1609	At1D1609_50600	CP026925	2288080	2288580	501	1	NA	transposase
50	C58	Atu2107	AE007869	2071281	2072819	1539	-1	tnp	IS3 family transposase
50	C58	Atu4009	AE007870	1120835	1122373	1539	-1	tnp	IS3 family transposase
50	C58	Atu5353	AE007872	345166	346704	1539	1	tnp	IS3 family transposase
51	1D1609	At1D1609_51820	CP026926	89017	90939	1923	-1	traG	conjugal transfer protein TraG
51	1D1609	At1D1609_54220	CP026927	171791	173704	1914	-1	traG	conjugal transfer protein TraG
51	1D1609	At1D1609_56290	CP026928	165074	166981	1908	-1	traG	conjugal transfer protein TraG
51	C58	Atu6124	AE007871	141249	143225	1977	-1	traG	conjugative transfer protein, Coupling protein
52	1D1609	At1D1609_51830	CP026926	90926	91141	216	-1	traD	conjugal transfer protein TraD
52	1D1609	At1D1609_54230	CP026927	173691	173906	216	-1	traD	conjugal transfer protein TraD
52	1D1609	At1D1609_56300	CP026928	166968	167183	216	-1	traD	conjugal transfer protein TraD
52	C58	Atu6125	AE007871	143212	143457	246	-1	traD	conjugative transfer protein, Dtr system
53	1D1609	At1D1609_52440	CP026926	155471	156772	1302	-1	trbI	conjugal transfer protein TrbI
53	1D1609	At1D1609_54340	CP026927	183997	185295	1299	-1	trbI	conjugal transfer protein TrbI
53	1D1609	At1D1609_56400	CP026928	177099	178394	1296	-1	trbI	conjugal transfer protein TrbI
53	C58	Atu6031	AE007871	41570	42886	1317	-1	trbI	conjugal transfer protein
54	1D1609	At1D1609_52480	CP026926	158806	159993	1188	-1	trbL	conjugal transfer protein TrbL
54	1D1609	At1D1609_54380	CP026927	187264	188445	1182	-1	trbL	conjugal transfer protein TrbL
54	1D1609	At1D1609_56440	CP026928	180362	181543	1182	-1	trbL	conjugal transfer protein TrbL
54	C58	Atu6035	AE007871	44924	46120	1197	-1	trbL	conjugal transfer protein
55	1D1609	At1D1609_52510	CP026926	160992	163454	2463	-1	trbE	conjugal transfer protein TrbE
55	1D1609	At1D1609_54410	CP026927	189411	191861	2451	-1	trbE	conjugal transfer protein TrbE
55	1D1609	At1D1609_56470	CP026928	182509	184965	2457	-1	trbE	conjugal transfer protein TrbE
55	C58	Atu6038	AE007871	47104	49572	2469	-1	trbE	conjugal transfer protein
56	1D1609	At1D1609_52540	CP026926	164151	165122	972	-1	trbB	conjugal transfer protein TrbB
56	1D1609	At1D1609_54440	CP026927	192534	193511	978	-1	trbB	conjugal transfer protein TrbB
56	1D1609	At1D1609_56500	CP026928	185641	186618	978	-1	trbB	conjugal transfer protein TrbB
56	C58	Atu6041	AE007871	50266	51237	972	-1	trbB	conjugal transfer protein
57	1D1609	At1D1609_54070	CP026927	155563	156624	1062	1	NA	hypothetical protein
57	1D1609	At1D1609_55280	CP026928	49369	50331	963	1	NA	hypothetical protein
57	1D1609	At1D1609_56130	CP026928	146733	147743	1011	1	NA	hypothetical protein
57	C58	Atu6096	AE007871	116838	117917	1080	1	NA	conserved hypothetical protein
58	1D1609	At1D1609_54100	CP026927	157831	162930	5100	1	NA	lactate dehydrogenase
58	1D1609	At1D1609_55310	CP026928	51593	56698	5106	1	NA	lactate dehydrogenase
58	1D1609	At1D1609_56150	CP026928	148499	153583	5085	1	NA	lactate dehydrogenase
58	C58	Atu6101	AE007871	120457	125538	5082	1	NA	helicase, SNF2 family
59	1D1609	At1D1609_54110	CP026927	163441	165264	1824	1	NA	plasmid partitioning protein
59	1D1609	At1D1609_55340	CP026928	59893	61737	1845	1	NA	plasmid partitioning protein
59	1D1609	At1D1609_56190	CP026928	156736	158457	1722	1	NA	plasmid partitioning protein
59	C58	Atu6103	AE007871	125894	127651	1758	1	parB	plasmid partitioning protein
60	C58	Atu0056	AE007869	59238	59627	390	-1	NA	hypothetical protein
60	C58	Atu2543	AE007869	2515743	2516132	390	1	NA	hypothetical protein
60	C58	Atu3940	AE007870	1044310	1044699	390	-1	NA	hypothetical protein
60	C58	Atu4183	AE007870	1306725	1307114	390	-1	NA	hypothetical protein
61	C58	Atu0058	AE007869	62235	62492	258	1	NA	hypothetical protein
61	C58	Atu2541	AE007869	2512878	2513135	258	-1	NA	hypothetical protein
61	C58	Atu3942	AE007870	1047307	1047564	258	1	NA	hypothetical protein
61	C58	Atu4185	AE007870	1309700	1309999	300	1	NA	hypothetical protein
62	C58	Atu3653	AE007870	703937	704173	237	-1	NA	hypothetical protein
62	C58	Atu4895	AE007870	2073059	2073466	408	1	NA	hypothetical protein
62	C58	Atu5152	AE007872	154902	155309	408	-1	NA	conserved hypothetical protein
62	C58	Atu5305	AE007872	298516	298956	441	-1	NA	hypothetical protein
63	1D1609	At1D1609_05460	CP026924	564486	565451	966	-1	NA	phage tail fiber protein
63	1D1609	At1D1609_39710	CP026925	1063049	1064014	966	1	NA	phage tail fiber protein
63	C58	Atu1187	AE007869	1180014	1181390	1377	1	NA	phage tail fiber protein
64	1D1609	At1D1609_05690	CP026924	582825	583085	261	-1	NA	hypothetical protein
64	1D1609	At1D1609_17810	CP026924	1804999	1805259	261	-1	NA	hypothetical protein
64	1D1609	At1D1609_39470	CP026925	1045259	1045519	261	1	NA	hypothetical protein
65	1D1609	At1D1609_05700	CP026924	583116	583451	336	-1	NA	hypothetical protein
65	1D1609	At1D1609_17820	CP026924	1805290	1805625	336	-1	NA	hypothetical protein
65	1D1609	At1D1609_39460	CP026925	1044893	1045228	336	1	NA	hypothetical protein
66	1D1609	At1D1609_06500	CP026924	648205	650025	1821	-1	edd	phosphogluconate dehydratase
66	1D1609	At1D1609_52250	CP026926	131181	132821	1641	1	edd	phosphogluconate dehydratase
66	C58	Atu0598	AE007869	583195	585015	1821	-1	edd	phosphogluconate dehydratase
67	1D1609	At1D1609_07000	CP026924	708819	711257	2439	1	NA	flagellar protein
67	C58	Atu0653	AE007869	645744	648182	2439	1	NA	conserved hypothetical protein
67	C58	Atu2524	AE007869	2495951	2498275	2325	1	NA	conserved hypothetical protein
68	1D1609	At1D1609_07620	CP026924	776349	778268	1920	1	kup	KUP system potassium uptake protein
68	C58	Atu0711	AE007869	711743	713662	1920	1	NA	potassium uptake protein
68	C58	Atu5466	AE007872	459194	461107	1914	-1	kup	potassium uptake protein
69	1D1609	At1D1609_07760	CP026924	790766	792010	1245	1	NA	Rieske 2Fe-2S family protein
69	1D1609	At1D1609_53250	CP026927	71706	72953	1248	-1	NA	Rieske (2Fe-2S) protein
69	C58	Atu0726	AE007869	726173	727417	1245	1	NA	ring hydroxylating dioxygenase, alpha-subunit
70	1D1609	At1D1609_14430	CP026924	1454515	1455276	762	-1	NA	short-chain dehydrogenase
70	1D1609	At1D1609_50030	CP026925	2231529	2232290	762	1	NA	short-chain dehydrogenase
70	C58	Atu3531	AE007870	580802	581542	741	-1	fabG	3-oxoacyl-(acyl-carrier-protein) reductase
71	1D1609	At1D1609_15100	CP026924	1517511	1518569	1059	-1	NA	arsenite transporter, ACR3 family
71	1D1609	At1D1609_36180	CP026925	696701	697759	1059	1	NA	arsenite transporter, ACR3 family
71	C58	Atu1491	AE007869	1480029	1481087	1059	-1	NA	sodium bile acid symporter family protein
72	1D1609	At1D1609_15970	CP026924	1600930	1602120	1191	1	fdhA	glutathione-independent formaldehyde dehydrogenase
72	1D1609	At1D1609_53230	CP026927	69259	70449	1191	-1	fdhA	glutathione-independent formaldehyde dehydrogenase
72	C58	Atu1567	AE007869	1553545	1554741	1197	1	fdhA	glutathione-independent formaldehyde dehydrogenase
73	1D1609	At1D1609_16980	CP026924	1724145	1725272	1128	1	adhC	alcohol dehydrogenase class III
73	1D1609	At1D1609_53410	CP026927	87107	88234	1128	1	adhC	alcohol dehydrogenase class III
73	C58	Atu1670	AE007869	1655875	1657002	1128	1	adhC	alcohol dehydrogenase class III
74	1D1609	At1D1609_23510	CP026924	2362319	2363971	1653	1	yjbB	sodium:phosphate symporter
74	C58	Atu2245	AE007869	2217869	2219521	1653	1	NA	Na+/Pi-cotransporter
74	C58	Atu6136	AE007871	155270	156922	1653	-1	NA	Na+/phosphate symporter
75	1D1609	At1D1609_26400	CP026924	2657680	2659716	2037	1	stcD	N-methylproline demethylase
75	1D1609	At1D1609_53370	CP026927	82693	84729	2037	1	stcD	N-methylproline demethylase
75	C58	Atu2538	AE007869	2510197	2512233	2037	1	stcD	N-methylproline demethylase
76	1D1609	At1D1609_26590	CP026924	2681819	2682196	378	1	NA	hypothetical protein
76	1D1609	At1D1609_43590	CP026925	1515704	1516081	378	-1	NA	hypothetical protein
76	C58	Atu1980	AE007869	1946958	1947335	378	1	NA	conserved hypothetical protein
77	1D1609	At1D1609_26620	CP026924	2683374	2684084	711	1	NA	anti-sigma factor, RskA family protein
77	1D1609	At1D1609_43570	CP026925	1514705	1515304	600	-1	NA	anti-sigma factor, RskA family protein
77	C58	Atu1983	AE007869	1948472	1949182	711	1	NA	conserved hypothetical protein
78	1D1609	At1D1609_26640	CP026924	2684519	2685673	1155	1	NA	alcohol dehydrogenase
78	1D1609	At1D1609_43390	CP026925	1494291	1495445	1155	-1	NA	alcohol dehydrogenase
78	C58	Atu5138	AE007872	144710	145870	1161	1	blcB	Gamma hydroxybutyrate dehydrogenase
79	1D1609	At1D1609_26750	CP026924	2697226	2698914	1689	-1	betA	choline dehydrogenase
79	1D1609	At1D1609_42470	CP026925	1390104	1391699	1596	1	NA	choline dehydrogenase
79	C58	Atu4128	AE007870	1246439	1248034	1596	1	NA	GMC type oxidoreductase
80	1D1609	At1D1609_29840	CP026924	3041700	3043232	1533	1	NA	D-galactarate dehydratase
80	C58	Atu2822	AE007869	2824712	2826244	1533	1	garD	D-galactarate dehydratase
80	C58	Atu3817	AE007870	912674	914185	1512	1	NA	dehydratase
81	1D1609	At1D1609_30100	CP026925	11143	12189	1047	1	NA	alpha/beta hydrolase
81	C58	Atu1814	AE007869	1793404	1794459	1056	1	NA	epoxide hydrolase
81	C58	Atu3664	AE007870	712794	713765	972	1	ephA	epoxide hydrolase
82	1D1609	At1D1609_30620	CP026925	69259	71136	1878	1	NA	hypothetical protein
82	1D1609	At1D1609_38750	CP026925	979804	981669	1866	1	NA	hypothetical protein
82	C58	Atu3108	AE007870	116810	118693	1884	1	NA	conserved hypothetical protein
83	1D1609	At1D1609_32730	CP026925	311077	312261	1185	1	manA	phosphomannose isomerase
83	1D1609	At1D1609_47240	CP026925	1912991	1914175	1185	1	manA	phosphomannose isomerase
83	C58	Atu3311	AE007870	341868	343052	1185	1	NA	phosphomannose isomerase
84	1D1609	At1D1609_33160	CP026925	357606	359036	1431	-1	manC	mannose-1-phosphate guanylyltransferase
84	1D1609	At1D1609_47260	CP026925	1916367	1917797	1431	-1	manC	mannose-1-phosphate guanylyltransferase
84	C58	Atu3353	AE007870	387134	388564	1431	-1	manC	mannose-1-phosphate guanylyltransferase (GDP)
85	1D1609	At1D1609_33350	CP026925	379803	381344	1542	-1	NA	inositol transport system ATP-binding protein
85	1D1609	At1D1609_49860	CP026925	2212400	2213938	1539	1	NA	inositol transport system ATP-binding protein
85	C58	Atu3371	AE007870	411714	413255	1542	-1	NA	ABC transporter, nucleotide binding/ATPase protein (sugar)
86	1D1609	At1D1609_36590	CP026925	736517	737152	636	-1	NA	hypothetical protein
86	1D1609	At1D1609_50890	CP026925	2321993	2322628	636	1	NA	hypothetical protein
86	C58	Atu3654	AE007870	704727	705242	516	-1	NA	hypothetical protein
87	1D1609	At1D1609_41030	CP026925	1234575	1235507	933	1	NA	dioxygenase
87	1D1609	At1D1609_52940	CP026927	40091	41023	933	1	NA	dioxygenase
87	C58	Atu3979	AE007870	1093313	1094245	933	1	NA	dioxygenase
88	1D1609	At1D1609_41060	CP026925	1236810	1238687	1878	1	NA	amidohydrolase
88	1D1609	At1D1609_52970	CP026927	42337	44316	1980	1	NA	amidohydrolase
88	C58	Atu3982	AE007870	1095437	1097419	1983	1	NA	conserved hypothetical protein
89	1D1609	At1D1609_41080	CP026925	1239321	1240919	1599	1	NA	MFS permease
89	1D1609	At1D1609_52990	CP026927	44964	46562	1599	1	NA	MFS permease
89	C58	Atu3984	AE007870	1098066	1099664	1599	1	NA	MFS permease
90	1D1609	At1D1609_41330	CP026925	1263076	1264131	1056	1	ocd	ornithine cyclodeaminase
90	1D1609	At1D1609_51980	CP026926	106370	107440	1071	-1	ocd	ornithine cyclodeaminase
90	C58	Atu6016	AE007871	24980	26095	1116	-1	ocd	ornithine cyclodeaminase
91	1D1609	At1D1609_43100	CP026925	1467424	1468083	660	1	NA	hypothetical protein
91	1D1609	At1D1609_50460	CP026925	2275410	2276069	660	1	NA	hypothetical protein
91	C58	Atu3547	AE007870	596961	597617	657	-1	NA	conserved hypothetical protein
92	1D1609	At1D1609_43190	CP026925	1474258	1475187	930	-1	NA	hypothetical protein
92	1D1609	At1D1609_50710	CP026925	2294763	2295692	930	-1	NA	hypothetical protein
92	C58	Atu3643	AE007870	697335	698270	936	1	NA	hypothetical protein
93	1D1609	At1D1609_43530	CP026925	1509829	1510701	873	1	NA	spermidine/putrescine transport system permease protein
93	1D1609	At1D1609_52120	CP026926	117640	118524	885	-1	NA	spermidine/putrescine transport system permease protein
93	C58	Atu5127	AE007872	134369	135271	903	1	attA2	ABC transporter, membrane spanning protein (mannopine)
94	1D1609	At1D1609_43540	CP026925	1510705	1511502	798	1	NA	spermidine/putrescine transport system permease protein
94	1D1609	At1D1609_52110	CP026926	116822	117643	822	-1	NA	spermidine/putrescine transport system permease protein
94	C58	Atu5128	AE007872	135261	136118	858	1	attB	ABC transporter, membrane spanning protein (mannopine)
95	1D1609	At1D1609_43740	CP026925	1526622	1527635	1014	-1	lacI	LacI family transcriptional regulator
95	1D1609	At1D1609_50010	CP026925	2229110	2230132	1023	1	lacI	LacI family transcriptional regulator
95	C58	Atu5433	AE007872	426065	427075	1011	-1	NA	transcriptional regulator, LacI family
96	1D1609	At1D1609_46410	CP026925	1814045	1815871	1827	-1	iolD	3D-(3,5/4)-trihydroxycyclohexane-1,2-dione acylhydrolase (decyclizing)
96	1D1609	At1D1609_49920	CP026925	2219854	2221686	1833	1	iolD	3D-(3,5/4)-trihydroxycyclohexane-1,2-dione acylhydrolase (decyclizing)
96	C58	Atu4511	AE007870	1657282	1659108	1827	-1	iolD	acetolactate synthase
97	1D1609	At1D1609_46420	CP026925	1815868	1817784	1917	-1	iolC	5-dehydro-2-deoxygluconokinase
97	1D1609	At1D1609_49910	CP026925	2217945	2219852	1908	1	iolC	5-dehydro-2-deoxygluconokinase
97	C58	Atu4512	AE007870	1659105	1660940	1836	-1	iolC	myo-inositol catabolism IolC protein
98	1D1609	At1D1609_46770	CP026925	1851952	1852980	1029	1	lacI	LacI family transcriptional regulator
98	1D1609	At1D1609_49840	CP026925	2210085	2211113	1029	1	lacI	LacI family transcriptional regulator
98	C58	Atu4550	AE007870	1695677	1696705	1029	1	NA	transcriptional regulator, LacI family
99	1D1609	At1D1609_46780	CP026925	1853259	1854200	942	1	rbsB	ribose transport system substrate-binding protein
99	1D1609	At1D1609_49850	CP026925	2211387	2212331	945	1	NA	inositol transport system substrate-binding protein
99	C58	Atu4551	AE007870	1696990	1697931	942	1	NA	ABC transporter, substrate binding protein
100	1D1609	At1D1609_46810	CP026925	1856201	1857211	1011	1	iolG	myo-inositol 2-dehydrogenase
100	1D1609	At1D1609_49890	CP026925	2216069	2217079	1011	1	iolG	myo-inositol 2-dehydrogenase
100	C58	Atu4554	AE007870	1699948	1700958	1011	1	iolG	myo-inositol 2-dehydrogenase
101	1D1609	At1D1609_47150	CP026925	1901254	1904556	3303	-1	traA	conjugal transfer protein TraA
101	1D1609	At1D1609_50820	CP026925	2310294	2314049	3756	-1	traA	conjugal transfer protein TraA
101	C58	Atu4855	AE007870	2035809	2039609	3801	-1	traA	conjugation protein
102	1D1609	At1D1609_47580	CP026925	1960520	1963012	2493	1	ligD	DNA ligase
102	C58	Atu4632	AE007870	1781477	1783792	2316	1	NA	ATP-dependent DNA ligase
102	C58	Atu5055	AE007872	52456	55110	2655	-1	NA	ATP-dependent DNA ligase
103	1D1609	At1D1609_47860	CP026925	1991440	1992891	1452	1	vdh	vanillin: NAD oxidoreductase
103	1D1609	At1D1609_53620	CP026927	107254	108702	1449	1	vdh	vanillin: NAD oxidoreductase
103	C58	Atu4645	AE007870	1797860	1799311	1452	1	vdh	vanillin: NAD oxidoreductase (Putative)
104	1D1609	At1D1609_51020	CP026926	6052	7134	1083	-1	NA	integrase
104	1D1609	At1D1609_54760	CP026927	232215	233348	1134	1	NA	integrase
104	1D1609	At1D1609_54950	CP026928	10043	11176	1134	-1	NA	integrase
105	1D1609	At1D1609_51080	CP026926	14470	16839	2370	1	virB4	type IV secretion system protein VirB4
105	C58	Atu5165	AE007872	161935	164208	2274	1	avhB4	type IV secretion protein AvhB4
105	C58	Atu6170	AE007871	185305	187674	2370	1	virB4	component of type IV secretion system
106	1D1609	At1D1609_51200	CP026926	25941	26288	348	-1	NA	transposase
106	1D1609	At1D1609_55620	CP026928	84475	84822	348	-1	NA	transposase
106	C58	Atu5367	AE007872	360245	360589	345	1	NA	IS66 family orf2
107	1D1609	At1D1609_51220	CP026926	27009	28127	1119	-1	NA	transposase
107	1D1609	At1D1609_55640	CP026928	85534	86652	1119	-1	NA	transposase
107	C58	Atu6152	AE007871	170670	171593	924	1	tnp	transposase
108	1D1609	At1D1609_51470	CP026926	50439	50969	531	1	traF	conjugal transfer protein TraF
108	1D1609	At1D1609_51860	CP026926	94994	95524	531	1	traF	conjugal transfer protein TraF
108	C58	Atu6128	AE007871	147286	147816	531	1	traF	Conjugative pilin processing protease
109	1D1609	At1D1609_52220	CP026926	128885	129970	1086	1	lacI	LacI family transcriptional regulator
109	1D1609	At1D1609_52270	CP026926	134026	135192	1167	1	lacI	LacI family transcriptional regulator
109	C58	Atu5007	AE007872	8980	10044	1065	1	socR	Santhopine-responsive transcriptional repressor
110	1D1609	At1D1609_52260	CP026926	132845	133909	1065	1	NA	aldo/keto reductase
110	C58	Atu4876	AE007870	2057922	2058983	1062	1	NA	putative oxidoreductase
110	C58	Atu5198	AE007872	194086	195102	1017	-1	NA	putative oxidoreductase
111	1D1609	At1D1609_52680	CP026927	12184	12573	390	1	NA	hypothetical protein
111	1D1609	At1D1609_55680	CP026928	91962	92297	336	1	NA	hypothetical protein
111	C58	Atu0468	AE007869	459236	459649	414	1	NA	hypothetical protein
112	1D1609	At1D1609_52690	CP026927	12722	13003	282	1	NA	hypothetical protein
112	1D1609	At1D1609_55685	CP026928	92452	92733	282	1	NA	hypothetical protein
112	C58	Atu0469	AE007869	459731	460009	279	1	NA	conserved hypothetical protein
113	1D1609	At1D1609_54060	CP026927	155221	155397	177	1	NA	helicase
113	1D1609	At1D1609_55270	CP026928	48975	49157	183	1	NA	helicase
113	1D1609	At1D1609_56120	CP026928	146333	146509	177	1	NA	helicase
114	1D1609	At1D1609_54160	CP026927	168317	169243	927	1	ardC	antirestriction protein
114	1D1609	At1D1609_56210	CP026928	159870	160796	927	1	ardC	antirestriction protein
114	C58	Atu5103	AE007872	109929	110861	933	1	ardC	antirestriction protein
115	C58	Atu1255	AE007869	1242448	1243206	759	1	NA	oxidoreductase
115	C58	Atu5214	AE007872	211503	212258	756	-1	NA	dehydrogenase
115	C58	Atu5438	AE007872	431256	431987	732	1	fabG	3-oxoacyl-(acyl-carrier protein) reductase
116	C58	Atu3020	AE007870	12671	13381	711	1	NA	transcriptional regulator, GntR family
116	C58	Atu3532	AE007870	581565	582314	750	-1	NA	transcriptional regulator, GntR family
116	C58	Atu3815	AE007870	910387	911046	660	-1	NA	transcriptional regulator, GntR family
117	C58	Atu4212	AE007870	1335428	1336174	747	1	ugpQ	glycerophosphodiester phosphodiesterase
117	C58	Atu6144	AE007871	163670	164470	801	1	accF	agrocinopine phosphodiesterase
117	C58	Atu6197	AE007871	213471	213755	285	-1	accF	agrocinopine phosphodiesterase
118	C58	Atu4695	AE007870	1855589	1857154	1566	1	NA	ABC transporter, substrate binding protein (oligopeptide)
118	C58	Atu5253	AE007872	250092	251651	1560	1	NA	ABC transporter, substrate binding protein (oligopeptide)
118	C58	Atu5441	AE007872	433888	434406	519	1	NA	ABC transporter, substrate binding protein
119	C58	Atu4864	AE007870	2049367	2049819	453	1	NA	transcriptional regulator, MarR family
119	C58	Atu5064	AE007872	62887	63339	453	-1	NA	transcriptional regulator, MarR family
119	C58	Atu5273	AE007872	272865	273308	444	-1	NA	transcriptional regulator, MarR family
120	C58	Atu5051	AE007872	50108	51145	1038	1	NA	ATP-dependent DNA ligase
120	C58	Atu5097	AE007872	101139	102191	1053	-1	NA	ATP-dependent DNA ligase
120	C58	Atu6090	AE007871	107937	108998	1062	-1	NA	ATP-dependent DNA ligase
121	C58	Atu5132	AE007872	138370	139632	1263	1	attF	ABC transporter, membrane spanning protein
121	C58	Atu5133	AE007872	139629	140777	1149	1	att	conserved hypothetical protein
121	C58	Atu5453	AE007872	444203	446611	2409	1	attG	ABC transporter, membrane spanning protein
122	1D1609	At1D1609_00010	CP026924	1	822	822	1	NA	PEP synthetase regulatory protein
122	C58	Atu0001	AE007869	203	1024	822	1	NA	conserved hypothetical protein
123	1D1609	At1D1609_00020	CP026924	854	1453	600	1	maf	septum formation protein
123	C58	Atu0002	AE007869	1056	1655	600	1	maf	putative inhibitor of septum formation
124	1D1609	At1D1609_00030	CP026924	1446	2306	861	1	aroE	shikimate 5-dehydrogenase
124	C58	Atu0003	AE007869	1648	2508	861	1	aroE	shikimate 5-dehydrogenase
125	1D1609	At1D1609_00040	CP026924	2306	2914	609	1	coaE	dephospho-CoA kinase
125	C58	Atu0004	AE007869	2508	3089	582	1	coaE	dephospho-CoA kinase
126	1D1609	At1D1609_00050	CP026924	2907	3605	699	1	dnaQ	DNA polymerase III subunit epsilon
126	C58	Atu0005	AE007869	3110	3808	699	1	dnaQ	DNA polymerase III, epsilon chain
127	1D1609	At1D1609_00060	CP026924	3708	4190	483	-1	secB	protein-export protein SECB
127	C58	Atu0006	AE007869	3907	4389	483	-1	secB	protein-export protein SECB
128	1D1609	At1D1609_00070	CP026924	4293	4841	549	-1	fxsA	exclusion suppressor FxsA
128	C58	Atu0007	AE007869	4493	5029	537	-1	fxsA	conserved hypothetical protein
129	1D1609	At1D1609_00080	CP026924	4982	5680	699	1	NA	calcium-binding protein
129	C58	Atu0008	AE007869	5215	5868	654	1	NA	conserved hypothetical protein
130	1D1609	At1D1609_00090	CP026924	5677	6789	1113	1	mltA	membrane-bound lytic murein transglycosylase
130	C58	Atu0009	AE007869	5865	6977	1113	1	mltA	membrane-bound lytic murein transglycosylase
131	1D1609	At1D1609_00100	CP026924	6786	7355	570	1	mutS	DNA mismatch repair protein MutS
131	C58	Atu0010	AE007869	6974	7543	570	1	NA	conserved hypothetical protein
132	1D1609	At1D1609_00110	CP026924	7352	7717	366	1	NA	transcriptional regulator
132	C58	Atu0011	AE007869	7540	7905	366	1	NA	transcriptional regulator
133	1D1609	At1D1609_00120	CP026924	7875	10310	2436	1	gyrB	DNA gyrase subunit B
133	C58	Atu0012	AE007869	8064	10499	2436	1	gyrB	DNA gyrase subunit B
134	1D1609	At1D1609_00130	CP026924	10409	11011	603	-1	NA	NAD(P)H-flavin oxidoreductase
134	C58	Atu0013	AE007869	10604	11206	603	-1	NA	NAD(P)H-flavin oxidoreductase
135	1D1609	At1D1609_00140	CP026924	11140	11982	843	1	hpcE	2-hydroxyhepta-2,4-diene-1,7-dioate isomerase
135	C58	Atu0014	AE007869	11335	12177	843	1	hpcE	2-hydroxyhepta-2,4-diene-1,7-dioate isomerase
136	1D1609	At1D1609_00150	CP026924	12108	13340	1233	1	depA	intracellular PHB depolymerase
136	C58	Atu0015	AE007869	12339	13535	1197	1	depA	intracellular PHB depolymerase
137	1D1609	At1D1609_00160	CP026924	13410	14177	768	1	NA	zinc metallopeptidase
137	C58	Atu0016	AE007869	13605	14372	768	1	NA	conserved hypothetical protein
138	1D1609	At1D1609_00170	CP026924	14280	14942	663	1	trpF	N-(5-phosphoribosyl) anthranilate isomerase
138	C58	Atu0017	AE007869	14475	15137	663	1	trpF	N-(5-phosphoribosyl) anthranilate isomerase
139	1D1609	At1D1609_00180	CP026924	14944	16164	1221	1	trpB	tryptophan synthase beta subunit
139	C58	Atu0018	AE007869	15139	16359	1221	1	trpB	tryptophan synthase beta subunit
140	1D1609	At1D1609_00190	CP026924	16169	17008	840	1	trpA	tryptophan synthase alpha subunit
140	C58	Atu0019	AE007869	16364	17203	840	1	trpA	tryptophan synthase alpha subunit
141	1D1609	At1D1609_00200	CP026924	17036	17932	897	1	accD	acetyl-CoA carboxylase, beta subunit
141	C58	Atu0020	AE007869	17231	18127	897	1	accD	acetyl-coenzyme A carboxyl transferase, beta subunit
142	1D1609	At1D1609_00210	CP026924	18055	19398	1344	1	folC	folylpolyglutamate synthase
142	C58	Atu0021	AE007869	18250	19593	1344	1	folC	folylpolyglutamate synthase
143	1D1609	At1D1609_00220	CP026924	19446	19766	321	-1	trxA	thioredoxin
143	C58	Atu0022	AE007869	19641	19961	321	-1	trxA	thioredoxin
144	1D1609	At1D1609_00230	CP026924	19844	23401	3558	-1	uvrD	ATP-dependent DNA helicase
144	C58	Atu0023	AE007869	20039	23596	3558	-1	uvrD	ATP-dependant DNA helicase
145	1D1609	At1D1609_00240	CP026924	23391	26576	3186	-1	NA	exonuclease RecB
145	C58	Atu0024	AE007869	23586	26771	3186	-1	NA	conserved hypothetical protein
146	1D1609	At1D1609_00250	CP026924	26573	27310	738	-1	NA	mannose-1-phosphate guanylyltransferase
146	C58	Atu0025	AE007869	26768	27505	738	-1	NA	conserved hypothetical protein
147	1D1609	At1D1609_00260	CP026924	27327	28838	1512	-1	NA	chlorosome protein
147	C58	Atu0026	AE007869	27520	29031	1512	-1	NA	conserved hypothetical protein
148	1D1609	At1D1609_00270	CP026924	28835	31417	2583	-1	NA	two component sensor kinase
148	C58	Atu0027	AE007869	29028	31673	2646	-1	NA	two component sensor kinase
149	1D1609	At1D1609_00280	CP026924	31626	33026	1401	-1	ahcY	S-adenosylhomocysteine hydrolase
149	C58	Atu0029	AE007869	31882	33282	1401	-1	ahcY	S-adenosylhomocysteine hydrolase
150	1D1609	At1D1609_00290	CP026924	33155	33430	276	-1	ptsH	phosphocarrier protein HPr
150	C58	Atu0030	AE007869	33411	33686	276	-1	ptsH	phosphocarrier protein HPr
151	1D1609	At1D1609_00300	CP026924	33442	33843	402	-1	manX	PTS system, mannose-specific IIA component
151	C58	Atu0031	AE007869	33698	34099	402	-1	NA	PTS system, IIA component
152	1D1609	At1D1609_00310	CP026924	33969	34433	465	-1	NA	serine kinase
152	C58	Atu0032	AE007869	34225	34689	465	-1	NA	conserved hypothetical protein
153	1D1609	At1D1609_00320	CP026924	34423	36213	1791	-1	chvG	two component sensor kinase
153	C58	Atu0033	AE007869	34679	36469	1791	-1	chvG	two component sensor kinase
154	1D1609	At1D1609_00330	CP026924	36272	37018	747	-1	chvI	two component response regulator
154	C58	Atu0034	AE007869	36525	37250	726	-1	chvI	two component response regulator
155	1D1609	At1D1609_00340	CP026924	37337	38947	1611	1	pckA	phosphoenolpyruvate carboxykinase
155	C58	Atu0035	AE007869	37589	39199	1611	1	pckA	phosphoenolpyruvate carboxykinase
156	1D1609	At1D1609_00350	CP026924	39059	39493	435	1	NA	peptide chain release factor I
156	C58	Atu0036	AE007869	39327	39761	435	1	NA	conserved hypothetical protein
157	1D1609	At1D1609_00360	CP026924	39512	40513	1002	-1	panK	pantothenate kinase
157	C58	Atu0037	AE007869	39781	40749	969	-1	panK	pantothenate kinase
158	1D1609	At1D1609_00370	CP026924	40510	40833	324	-1	hisE	phosphoribosyl-ATP pyrophosphohydrolase
158	C58	Atu0038	AE007869	40779	41102	324	-1	hisE	phosphoribosyl-ATP pyrophosphohydrolase
159	1D1609	At1D1609_00380	CP026924	40849	41625	777	-1	hisF	imidazoleglycerol-phosphate synthase cyclase
159	C58	Atu0039	AE007869	41118	41894	777	-1	hisF	imidazoleglycerol-phosphate synthase cyclase
160	1D1609	At1D1609_00390	CP026924	41622	42365	744	-1	hisA	phosphoribosylformino-5-aminoimidazole carboxamide ribotide isomerase
160	C58	Atu0040	AE007869	41891	42634	744	-1	hisA	phosphoribosylformino-5-aminoimidazole carboxamide ribotide isomerase
161	1D1609	At1D1609_00400	CP026924	42367	43017	651	-1	hisH	glutamine amidotransferase
161	C58	Atu0041	AE007869	42636	43286	651	-1	hisH	glutamine amidotransferase
162	1D1609	At1D1609_00410	CP026924	43019	43513	495	-1	NA	hypothetical protein
162	C58	Atu8115	AE007869	43288	43782	495	-1	NA	Hypothetical Protein
163	1D1609	At1D1609_00420	CP026924	43536	44132	597	-1	hisB	imidazoleglycerol-phosphate dehydratase
163	C58	Atu0043	AE007869	43805	44401	597	-1	hisB	imidazoleglycerol-phosphate dehydratase
164	1D1609	At1D1609_00430	CP026924	44334	44858	525	1	hslV	heat shock protein hslV
164	C58	Atu0044	AE007869	44644	45126	483	1	hslV	heat shock protein hslV
165	1D1609	At1D1609_00440	CP026924	44947	46254	1308	1	hslU	heat shock chaperone
165	C58	Atu0045	AE007869	45214	46521	1308	1	hslU	heat shock chaperone
166	1D1609	At1D1609_00450	CP026924	46454	47419	966	1	NA	hypothetical protein
166	C58	Atu0046	AE007869	46716	47681	966	1	NA	conserved hypothetical protein
167	1D1609	At1D1609_00460	CP026924	47538	49706	2169	1	glcB	malate synthase G
167	C58	Atu0047	AE007869	47736	49970	2235	1	glcB	malate synthase G
168	1D1609	At1D1609_00470	CP026924	49785	50498	714	-1	NA	hypothetical protein
168	C58	Atu0048	AE007869	50151	50864	714	-1	NA	conserved hypothetical protein
169	1D1609	At1D1609_00480	CP026924	50682	51167	486	1	NA	hypothetical protein
169	C58	Atu0049	AE007869	51048	51533	486	1	NA	conserved hypothetical protein
170	1D1609	At1D1609_00490	CP026924	51174	51761	588	-1	actR	two component response regulator
170	C58	Atu0050	AE007869	51594	52181	588	-1	actR	two component response regulator
171	1D1609	At1D1609_00500	CP026924	51835	53169	1335	-1	actS	two component sensor kinase
171	C58	Atu0051	AE007869	52255	53562	1308	-1	actS	two component sensor kinase
172	1D1609	At1D1609_00510	CP026924	53172	55658	2487	-1	hrpB	helicase
172	C58	Atu0052	AE007869	53592	56078	2487	-1	hrpB	helicase
173	1D1609	At1D1609_00520	CP026924	62827	64635	1809	1	recQ	ATP-dependent DNA helicase
173	C58	Atu0061	AE007869	63196	65004	1809	1	recQ	ATP-dependent DNA helicase
174	1D1609	At1D1609_00530	CP026924	64690	65922	1233	-1	frcR	ROK family transcriptional regulator
174	C58	Atu0062	AE007869	65054	66286	1233	-1	frcR	transcriptional regulator, ROK family
175	1D1609	At1D1609_00540	CP026924	66187	67209	1023	1	frcB	fructose transport system substrate-binding protein
175	C58	Atu0063	AE007869	66551	67573	1023	1	frcB	ABC transporter, substrate binding protein (sugar)
176	1D1609	At1D1609_00550	CP026924	67433	68515	1083	1	frcC	fructose transport system permease protein
176	C58	Atu0064	AE007869	67798	68880	1083	1	frcC	ABC transporter, membrane spanning protein (sugar)
177	1D1609	At1D1609_00560	CP026924	68515	69297	783	1	frcA	fructose transport system ATP-binding protein
177	C58	Atu0065	AE007869	68880	69662	783	1	frcA	ABC transporter, nucleotide binding/ATPase protein (sugar)
178	1D1609	At1D1609_00570	CP026924	69294	69923	630	1	NA	nucleoside triphosphate hydrolase
178	C58	Atu0066	AE007869	69659	70288	630	1	NA	putative kinase
179	1D1609	At1D1609_00580	CP026924	70535	70756	222	1	nrdH	glutaredoxin protein
179	C58	Atu0068	AE007869	70953	71174	222	1	nrdH	glutaredoxin protein
180	1D1609	At1D1609_00590	CP026924	70769	71167	399	1	nrdI	NrdI protein involved in ribonucleotide reduction
180	C58	Atu0069	AE007869	71188	71586	399	1	nrdI	NrdI protein involved in ribonucleotide reduction
181	1D1609	At1D1609_00600	CP026924	71155	73341	2187	1	nrdE	ribonucleoside-diphosphate reductase 2 alpha chain
181	C58	Atu0070	AE007869	71679	73760	2082	1	nrdE	ribonucleoside-diphosphate reductase 2 alpha chain
182	1D1609	At1D1609_00610	CP026924	73357	74331	975	1	nrdF	ribonucleoside-diphosphate reductase 2 beta chain
182	C58	Atu0071	AE007869	73777	74751	975	1	nrdF	ribonucleoside-diphosphate reductase 2 beta chain
183	1D1609	At1D1609_00620	CP026924	74362	75510	1149	-1	NA	hypothetical protein
183	C58	Atu0072	AE007869	74781	76016	1236	-1	NA	conserved hypothetical protein
184	1D1609	At1D1609_00630	CP026924	75627	76754	1128	1	recF	DNA replication and repair protein RecF
184	C58	Atu0073	AE007869	76045	77172	1128	1	NA	recF-like protein
185	1D1609	At1D1609_00640	CP026924	76777	77544	768	1	moeB	molybdopterin biosynthesis protein
185	C58	Atu0074	AE007869	77195	77956	762	1	moeB	molybdopterin biosynthesis protein
186	1D1609	At1D1609_00650	CP026924	77541	78017	477	1	NA	acetyltransferase
186	C58	Atu0075	AE007869	77960	78436	477	1	NA	conserved hypothetical protein
187	1D1609	At1D1609_00660	CP026924	78024	79028	1005	-1	NA	D-isomer specific 2-hydroxyacid dehydrogenases family protein
187	C58	Atu0077	AE007869	79181	80185	1005	-1	NA	D-isomer specific 2-hydroxyacid dehydrogenases family protein
188	1D1609	At1D1609_00670	CP026924	79203	79742	540	1	NA	hypothetical protein
188	C58	Atu0078	AE007869	80360	80899	540	1	NA	conserved hypothetical protein
189	1D1609	At1D1609_00680	CP026924	79735	80727	993	-1	NA	carbohydrate kinase
189	C58	Atu0079	AE007869	80892	81884	993	-1	NA	Atu0079-1 mutant of pfkB family carbohydrate kinase
190	1D1609	At1D1609_00690	CP026924	81205	82149	945	1	NA	permease
190	C58	Atu0080	AE007869	82362	83306	945	1	NA	permease
191	1D1609	At1D1609_00700	CP026924	82167	83183	1017	-1	rsmC	ribosomal RNA small subunit methyltransferase
191	C58	Atu0081	AE007869	83313	84329	1017	-1	rsmC	ribosomal RNA small subunit methyltransferase
192	1D1609	At1D1609_00710	CP026924	83360	85507	2148	-1	pnpA	polyribonucleotide nucleotidyltransferase
192	C58	Atu0082	AE007869	84465	86606	2142	-1	pnpA	polyribonucleotide nucleotidyltransferase
193	1D1609	At1D1609_00720	CP026924	85787	86056	270	-1	rpsO	30S ribosomal protein S15
193	C58	Atu0084	AE007869	86872	87141	270	-1	rpsO	30S ribosomal protein S15
194	1D1609	At1D1609_00730	CP026924	86220	87167	948	-1	truB	tRNA pseudouridine 55 synthase
194	C58	Atu0085	AE007869	87307	88254	948	-1	truB	tRNA pseudouridine 55 synthase
195	1D1609	At1D1609_00740	CP026924	87171	87587	417	-1	rbfA	ribosome-binding factor A
195	C58	Atu0086	AE007869	88258	88674	417	-1	rbfA	ribosome-binding factor A
196	1D1609	At1D1609_00750	CP026924	87722	90460	2739	-1	infB	translation initiation factor IF-2
196	C58	Atu0087	AE007869	88750	91491	2742	-1	infB	translation initiation factor IF-2
197	1D1609	At1D1609_00760	CP026924	90563	91264	702	-1	NA	DNA-binding protein
197	C58	Atu0088	AE007869	91594	92295	702	-1	NA	conserved hypothetical protein
198	1D1609	At1D1609_00770	CP026924	91261	92877	1617	-1	nusA	N-utilization substance protein A
198	C58	Atu0089	AE007869	92292	93908	1617	-1	nusA	N-utilization substance protein A
199	1D1609	At1D1609_00780	CP026924	92942	93538	597	-1	NA	ribosome maturation factor RimP
199	C58	Atu0090	AE007869	93972	94568	597	-1	NA	conserved hypothetical protein
200	1D1609	At1D1609_00790	CP026924	93976	95457	1482	1	NA	MFS permease
200	C58	Atu0091	AE007869	94974	96485	1512	1	NA	MFS permease
201	1D1609	At1D1609_00810	CP026924	96901	98166	1266	-1	mltB	lytic murein transglycosylase
201	C58	Atu0092	AE007869	96508	97773	1266	-1	mltB	lytic murein transglycosylase
202	1D1609	At1D1609_00820	CP026924	98205	98810	606	-1	recR	recombination protein
202	C58	Atu0093	AE007869	97808	98413	606	-1	recR	Recombination protein
203	1D1609	At1D1609_00830	CP026924	98869	99483	615	1	NA	molybdenum cofactor biosynthesis protein
203	C58	Atu0094	AE007869	98472	99086	615	1	NA	conserved hypothetical protein
204	1D1609	At1D1609_00840	CP026924	99541	99864	324	-1	NA	hypothetical protein
204	C58	Atu0095	AE007869	99146	99469	324	-1	NA	conserved hypothetical protein
205	1D1609	At1D1609_00850	CP026924	99889	101763	1875	-1	dnaX	DNA polymerase III subunit tau
205	C58	Atu0096	AE007869	99494	101368	1875	-1	NA	DNA polymerase III, tau subunit
206	1D1609	At1D1609_00860	CP026924	102030	102434	405	1	NA	diadenosine tetraphosphate hydrolase
206	C58	Atu0097	AE007869	101634	102038	405	1	NA	conserved hypothetical protein
207	1D1609	At1D1609_00870	CP026924	102434	103396	963	1	nudC	NAD+ diphosphatase
207	C58	Atu0098	AE007869	102038	103000	963	1	NA	mutT/nudix family protein
208	1D1609	At1D1609_00880	CP026924	103412	104275	864	-1	pheA	prephenate dehydratase
208	C58	Atu0099	AE007869	103016	103879	864	-1	pheA	prephenate dehydratase
209	1D1609	At1D1609_00890	CP026924	104287	105042	756	-1	kdsB	3-deoxy-manno-octulosonate cytidylyltransferase
209	C58	Atu0100	AE007869	103891	104646	756	-1	kdsB	3-deoxy-manno-octulosonate cytidylyltransferase
210	1D1609	At1D1609_00900	CP026924	105192	105767	576	1	cycM	cytochrome c
210	C58	Atu0101	AE007869	104797	105375	579	1	cycM	cytochrome c
211	1D1609	At1D1609_00910	CP026924	105864	106592	729	-1	NA	exopolysaccharide production protein
211	C58	Atu0102	AE007869	105470	106195	726	-1	NA	exopolysaccharide production protein
212	1D1609	At1D1609_00920	CP026924	106882	109176	2295	-1	mrcA	penicillin-binding protein 1A
212	C58	Atu0103	AE007869	106484	108778	2295	-1	pbpC	penicillin-binding protein
213	1D1609	At1D1609_00930	CP026924	109326	109784	459	-1	NA	prolyl-tRNA synthetase
213	C58	Atu0104	AE007869	108895	109353	459	-1	NA	conserved hypothetical protein
214	1D1609	At1D1609_00940	CP026924	110255	110464	210	1	cspA	cold shock protein
214	C58	Atu0106	AE007869	109823	110032	210	1	cspA	cold shock protein
215	1D1609	At1D1609_00950	CP026924	110868	112259	1392	-1	NA	succinyl-diaminopimelate desuccinylase
215	C58	Atu0108	AE007869	110444	111835	1392	-1	NA	putative metalloprotease M20 family
216	1D1609	At1D1609_00960	CP026924	112426	112860	435	-1	NA	MarR family transcriptional regulator
216	C58	Atu0109	AE007869	112000	112446	447	-1	NA	transcriptional regulator, MarR family
217	1D1609	At1D1609_00970	CP026924	113266	116274	3009	1	polA	DNA polymerase I
217	C58	Atu0110	AE007869	113226	116222	2997	1	polA	DNA polymerase I
218	1D1609	At1D1609_00980	CP026924	116541	116726	186	1	rpmF	50S ribosomal protein L32
218	C58	Atu0112	AE007869	117212	117397	186	1	rpmF	50S ribosomal protein L32
219	1D1609	At1D1609_00990	CP026924	116890	118716	1827	1	dctB	two-component system, NtrC family, C4-dicarboxylate transport sensor histidine kinase DctB
219	C58	Atu0113	AE007869	117518	119386	1869	1	NA	two component sensor kinase
220	1D1609	At1D1609_01000	CP026924	118713	120059	1347	1	dctD	two component response regulator for C4-dicarboxylate transport
220	C58	Atu0114	AE007869	119383	120729	1347	1	dctD	two component response regulator
221	1D1609	At1D1609_01010	CP026924	120259	121242	984	1	NA	hypothetical protein
221	C58	Atu0116	AE007869	121502	121912	411	1	NA	conserved hypothetical protein
222	1D1609	At1D1609_01020	CP026924	121343	121804	462	1	NA	membrane protein
222	C58	Atu0117	AE007869	122012	122473	462	1	NA	conserved hypothetical protein
223	1D1609	At1D1609_01040	CP026924	123468	123680	213	1	NA	hypothetical protein
223	C58	Atu0119	AE007869	124135	124347	213	1	NA	conserved hypothetical protein
224	1D1609	At1D1609_01050	CP026924	123694	124245	552	1	NA	hypothetical protein
224	C58	Atu0120	AE007869	124361	124912	552	1	NA	conserved hypothetical protein
225	1D1609	At1D1609_01060	CP026924	124312	125448	1137	-1	dnaJ	molecular chaperone DnaJ
225	C58	Atu0121	AE007869	124981	126114	1134	-1	dnaJ	molecular chaperone, DnaJ family
226	1D1609	At1D1609_01070	CP026924	125539	127440	1902	-1	dnaK	molecular chaperone DnaK
226	C58	Atu0122	AE007869	126205	128106	1902	-1	dnaK	DNAK Protein
227	1D1609	At1D1609_01080	CP026924	128060	128377	318	1	NA	hypothetical protein
227	C58	Atu0124	AE007869	128724	129041	318	1	NA	hypothetical protein
228	1D1609	At1D1609_01090	CP026924	128452	129102	651	1	msrA	peptide methionine sulfoxide reductase
228	C58	Atu0125	AE007869	129114	129764	651	1	msrA	peptide methionine sulfoxide reductase
229	1D1609	At1D1609_01100	CP026924	129317	130309	993	1	NA	membrane lipoprotein
229	C58	Atu0126	AE007869	129978	130970	993	1	NA	membrane lipoprotein
230	1D1609	At1D1609_01110	CP026924	130386	131897	1512	1	NA	simple sugar transport system ATP-binding protein
230	C58	Atu0127	AE007869	131053	132558	1506	1	NA	ABC transporter, nucleotide binding/ATPase protein (sugar/ribonucleotide)
231	1D1609	At1D1609_01120	CP026924	131905	133008	1104	1	NA	simple sugar transport system permease protein
231	C58	Atu0128	AE007869	132566	133669	1104	1	NA	ABC transporter, membrane spanning protein (sugar/ribonucleotide)
232	1D1609	At1D1609_01130	CP026924	133015	133986	972	1	NA	simple sugar transport system permease protein
232	C58	Atu0129	AE007869	133676	134647	972	1	NA	ABC transporter, membrane spanning protein (sugar/ribonucleotide)
233	1D1609	At1D1609_01140	CP026924	133991	134395	405	1	cdd	cytidine deaminase
233	C58	Atu0130	AE007869	134652	135056	405	1	cdd	cytidine deaminase
234	1D1609	At1D1609_01150	CP026924	134395	135195	801	1	deoD	purine nucleoside phosphorylase
234	C58	Atu0131	AE007869	135056	135856	801	1	deoD	purine nucleoside phosphorylase
235	1D1609	At1D1609_01160	CP026924	135198	135971	774	1	deoC	2-deoxyribose-5-phosphate aldolase
235	C58	Atu0132	AE007869	135859	136632	774	1	deoC	2-deoxyribose-5-phosphate aldolase
236	1D1609	At1D1609_01170	CP026924	135968	137284	1317	1	deoA	thymidine phosphorylase
236	C58	Atu0133	AE007869	136629	137945	1317	1	deoA	thymidine phosphorylase
237	1D1609	At1D1609_01180	CP026924	137277	137798	522	-1	NA	aspartyl protease
237	C58	Atu0134	AE007869	137938	138474	537	-1	NA	conserved hypothetical protein
238	1D1609	At1D1609_01190	CP026924	137933	138562	630	-1	upp	uracil phosphoribosyltransferase
238	C58	Atu0135	AE007869	138594	139223	630	-1	upp	uracil phosphoribosyltransferase
239	1D1609	At1D1609_01200	CP026924	138657	139634	978	-1	add	adenosine deaminase
239	C58	Atu0136	AE007869	139319	140296	978	-1	add	adenosine deaminase
240	1D1609	At1D1609_01210	CP026924	139631	140851	1221	-1	drm	phosphopentomutase
240	C58	Atu0137	AE007869	140293	141513	1221	-1	drm	phosphopentomutase
241	1D1609	At1D1609_01220	CP026924	140965	141726	762	-1	surf1	surfeit 1
241	C58	Atu0138	AE007869	141629	142459	831	-1	surf	surfeit 1
242	1D1609	At1D1609_01230	CP026924	142006	142401	396	-1	cyoD	cytochrome o ubiquinol oxidase subunit IV
242	C58	Atu0139	AE007869	142569	142961	393	-1	cyoD	cytochrome o ubiquinol oxidase subunit IV
243	1D1609	At1D1609_01240	CP026924	142401	143027	627	-1	cyoC	cytochrome o ubiquinol oxidase subunit III
243	C58	Atu0140	AE007869	142961	143587	627	-1	cyoC	cytochrome o ubiquinol oxidase subunit III
244	1D1609	At1D1609_01250	CP026924	143034	145037	2004	-1	cyoB	cytochrome o ubiquinol oxidase subunit I
244	C58	Atu0141	AE007869	143594	145597	2004	-1	cyoB	cytochrome O ubiquinol oxidase subunit I
245	1D1609	At1D1609_01260	CP026924	145114	146193	1080	-1	cyoA	cytochrome o ubiquinol oxidase subunit II
245	C58	Atu0142	AE007869	145674	146672	999	-1	cyoA	cytochrome o ubiquinol oxidase subunit II
246	1D1609	At1D1609_01270	CP026924	146494	147822	1329	1	NA	MFS permease
246	C58	Atu0143	AE007869	147053	148375	1323	1	NA	MFS permease
247	1D1609	At1D1609_01280	CP026924	148229	153730	5502	1	gltB	glutamate synthase (NADPH/NADH) large chain
247	C58	Atu0145	AE007869	148937	154285	5349	1	gltB	glutamate synthase large subunit
248	1D1609	At1D1609_01290	CP026924	153727	155496	1770	1	cysJ	sulfite reductase (NADPH) flavoprotein alpha-component
248	C58	Atu0146	AE007869	154282	156051	1770	1	cysJ	sulfite reductase (NADPH) flavoprotein alpha-component
249	1D1609	At1D1609_01300	CP026924	155536	156129	594	-1	NA	membrane protein
249	C58	Atu0147	AE007869	156090	156596	507	-1	NA	conserved hypothetical protein
250	1D1609	At1D1609_01310	CP026924	156126	156722	597	-1	NA	pilus assembly protein TadG
250	C58	Atu0148	AE007869	156680	157276	597	-1	NA	Atu0148-1 mutant of a conserved hypothetical protein
251	1D1609	At1D1609_01320	CP026924	156910	157716	807	-1	fabI	enoyl-[acyl-carrier protein] reductase I
251	C58	Atu0149	AE007869	157461	158267	807	-1	fabI	enoyl-(acyl-carrier-protein) reductase
252	1D1609	At1D1609_01330	CP026924	157723	158946	1224	-1	fabB	3-oxoacyl-[acyl-carrier-protein] synthase I
252	C58	Atu0150	AE007869	158274	159497	1224	-1	fabB	3-oxoacyl-(acyl-carrier-protein) synthase
253	1D1609	At1D1609_01340	CP026924	159022	159537	516	-1	fabA	3-hydroxyacyl-[acyl-carrier-protein] dehydratase
253	C58	Atu0151	AE007869	159573	160088	516	-1	fabA	D-3-hydroxydecanoyl-(acyl carrier-protein) dehydratase
254	1D1609	At1D1609_01350	CP026924	159855	160274	420	1	irr	Fur family transcriptional regulator, iron response regulator
254	C58	Atu0153	AE007869	160406	160825	420	1	irr	transcriptional regulator, Fur family
255	1D1609	At1D1609_01360	CP026924	160350	160988	639	-1	NA	membrane protein
255	C58	Atu0154	AE007869	160901	161539	639	-1	NA	conserved hypothetical protein
256	1D1609	At1D1609_01370	CP026924	161067	161585	519	1	NA	hypothetical protein
256	C58	Atu8116	AE007869	161618	162136	519	1	NA	hypothetical protein
257	1D1609	At1D1609_01380	CP026924	161598	162308	711	-1	NA	membrane protein
257	C58	Atu0156	AE007869	162149	162859	711	-1	NA	conserved hypothetical protein
258	1D1609	At1D1609_01390	CP026924	162515	163456	942	1	NA	NitT/TauT family transport system substrate-binding protein
258	C58	Atu0157	AE007869	163006	164007	1002	1	NA	ABC transporter, substrate binding protein
259	1D1609	At1D1609_01400	CP026924	163594	164367	774	1	NA	NitT/TauT family transport system permease protein
259	C58	Atu0158	AE007869	164146	164919	774	1	NA	ABC transporter, membrane spanning protein
260	1D1609	At1D1609_01410	CP026924	164367	165152	786	1	NA	NitT/TauT family transport system ATP-binding protein
260	C58	Atu0159	AE007869	164919	165704	786	1	NA	ABC transporter, nucleotide binding/ATPase protein
261	1D1609	At1D1609_01420	CP026924	165187	165924	738	1	hutC	GntR family transcriptional regulator, histidine utilization repressor
261	C58	Atu0160	AE007869	165739	166476	738	1	hutC	transcriptional regulator, GntR family
262	1D1609	At1D1609_01430	CP026924	166118	167332	1215	1	exbB	biopolymer transport protein
262	C58	Atu0161	AE007869	166742	167764	1023	1	exbB	biopolymer transport protein
263	1D1609	At1D1609_01440	CP026924	167339	167815	477	1	exbD	biopolymer transport protein
263	C58	Atu0162	AE007869	167771	168274	504	1	exbD	biopolymer transport protein
264	1D1609	At1D1609_01450	CP026924	167812	168738	927	1	tonB	tonB protein
264	C58	Atu0163	AE007869	168271	169194	924	1	tonB	tonB protein
265	1D1609	At1D1609_01460	CP026924	168889	169878	990	1	comC	(2R)-3-sulfolactate dehydrogenase (NADP+)
265	C58	Atu0164	AE007869	169337	170326	990	1	NA	putative malate dehydrogenase
266	1D1609	At1D1609_01470	CP026924	170099	170344	246	-1	NA	transcriptional regulator
266	C58	Atu0165	AE007869	170547	170792	246	-1	NA	hypothetical protein
267	1D1609	At1D1609_01480	CP026924	170808	171848	1041	-1	NA	AraC family transcriptional regulator
267	C58	Atu0167	AE007869	171256	172296	1041	-1	NA	transcriptional regulator, AraC family
268	1D1609	At1D1609_01490	CP026924	171936	172535	600	-1	gmk	guanylate kinase
268	C58	Atu0168	AE007869	172384	172935	552	-1	gmk	guanylate kinase
269	1D1609	At1D1609_01500	CP026924	172532	173668	1137	-1	phnM	phosphonate metabolism protein PhnM
269	C58	Atu0169	AE007869	172980	174116	1137	-1	phnM	conserved hypothetical protein
270	1D1609	At1D1609_01510	CP026924	173665	174354	690	-1	NA	hypothetical protein
270	C58	Atu0170	AE007869	174113	174802	690	-1	NA	conserved hypothetical protein
271	1D1609	At1D1609_01520	CP026924	174636	175985	1350	-1	phnE	phosphonate transport system permease protein
271	C58	Atu0171	AE007869	175086	176435	1350	-1	phnE	ABC transporter, membrane spanning protein (phosphonate)
272	1D1609	At1D1609_01530	CP026924	175985	176971	987	-1	phnE	phosphonate transport system permease protein
272	C58	Atu0172	AE007869	176435	177421	987	-1	phnE	ABC transporter, membrane spanning protein (phosphonate)
273	1D1609	At1D1609_01540	CP026924	177041	177946	906	-1	phnD	phosphonate transport system substrate-binding protein
273	C58	Atu0173	AE007869	177492	178397	906	-1	phnD	ABC transporter, substrate binding protein (phosphonate)
274	1D1609	At1D1609_01550	CP026924	178032	178892	861	-1	phnC	phosphonate transport system ATP-binding protein
274	C58	Atu0174	AE007869	178483	179343	861	-1	phnC	ABC transporter, nucleotide binding/ATPase protein (phosphonate)
275	1D1609	At1D1609_01560	CP026924	179128	179745	618	-1	NA	acetyltransferase
275	C58	Atu0175	AE007869	179560	180177	618	-1	NA	acetyltransferase
276	1D1609	At1D1609_01570	CP026924	179742	180449	708	-1	phnL	alpha-D-ribose 1-methylphosphonate 5-triphosphate synthase subunit PhnL
276	C58	Atu0176	AE007869	180174	180881	708	-1	phnL	ABC transporter, nucleotide binding/ATPase protein (phosphonate)
277	1D1609	At1D1609_01580	CP026924	180454	181230	777	-1	phnK	phosphonate transport system ATP-binding protein
277	C58	Atu0177	AE007869	180949	181725	777	-1	phnK	ABC transporter, nucleotide binding/ATPase protein (phosphonate)
278	1D1609	At1D1609_01590	CP026924	181227	182129	903	-1	phnJ	alpha-D-ribose 1-methylphosphonate 5-phosphate C-P lyase
278	C58	Atu0178	AE007869	181722	182624	903	-1	phnJ	conserved hypothetical protein
279	1D1609	At1D1609_01610	CP026924	182263	183372	1110	-1	phnI	alpha-D-ribose 1-methylphosphonate 5-triphosphate synthase subunit PhnI
279	C58	Atu0179	AE007869	182758	183867	1110	-1	phnI	conserved hypothetical protein
280	1D1609	At1D1609_01620	CP026924	183374	183982	609	-1	phnH	alpha-D-ribose 1-methylphosphonate 5-triphosphate synthase subunit PhnH
280	C58	Atu0180	AE007869	183869	184480	612	-1	phnH	conserved hypothetical protein
281	1D1609	At1D1609_01630	CP026924	183982	184443	462	-1	phnG	alpha-D-ribose 1-methylphosphonate 5-triphosphate synthase subunit PhnG
281	C58	Atu0181	AE007869	184477	184938	462	-1	phnG	conserved hypothetical protein
282	1D1609	At1D1609_01640	CP026924	184526	185263	738	1	NA	GntR family transcriptional regulator
282	C58	Atu0182	AE007869	185021	185758	738	1	NA	transcriptional regulator, GntR family
283	1D1609	At1D1609_01650	CP026924	185273	186100	828	-1	dapB	dihydrodipicolinate reductase
283	C58	Atu0183	AE007869	185768	186595	828	-1	dapB	dihydrodipicolinate reductase
284	1D1609	At1D1609_01660	CP026924	186231	187253	1023	-1	glk	glucokinase
284	C58	Atu0184	AE007869	186737	187759	1023	-1	glk	glucokinase
285	1D1609	At1D1609_01670	CP026924	187276	187659	384	-1	mgsA	methylglyoxal synthase
285	C58	Atu0185	AE007869	187787	188170	384	-1	mgsA	methylglyoxal synthase
286	1D1609	At1D1609_01680	CP026924	187760	188773	1014	-1	mepA	penicillin-insensitive murein endopeptidase
286	C58	Atu0186	AE007869	188270	189325	1056	-1	mepA	penicillin-insensitive murein endopeptidase
287	1D1609	At1D1609_01690	CP026924	189015	190919	1905	1	yejA	microcin C transport system substrate-binding protein
287	C58	Atu0187	AE007869	189528	191372	1845	1	NA	ABC transporter, substrate binding protein (peptide)
288	1D1609	At1D1609_01700	CP026924	191001	192095	1095	1	yejB	microcin C transport system permease protein
288	C58	Atu0188	AE007869	191514	192608	1095	1	NA	ABC transporter, membrane spanning protein (peptide)
289	1D1609	At1D1609_01710	CP026924	192095	193240	1146	1	yejE	microcin C transport system permease protein
289	C58	Atu0189	AE007869	192608	193753	1146	1	NA	ABC transporter, membrane spanning protein (peptide)
290	1D1609	At1D1609_01740	CP026924	196490	197851	1362	1	glnA	glutamine synthetase
290	C58	Atu0193	AE007869	196923	198281	1359	1	glnA	glutamine synthetase
291	1D1609	At1D1609_01750	CP026924	197853	199154	1302	1	ordL	oxidoreductase
291	C58	Atu0194	AE007869	198256	199584	1329	1	ordL	oxidoreductase
292	1D1609	At1D1609_01760	CP026924	199151	199660	510	-1	gntK	gluconokinase
292	C58	Atu0195	AE007869	199684	200175	492	-1	gntK	gluconokinase
293	1D1609	At1D1609_01770	CP026924	199748	200488	741	-1	opuBD	osmoprotectant transport system permease protein
293	C58	Atu0196	AE007869	200281	201021	741	-1	NA	ABC transporter, membrane spanning protein (proline/glycine/betaine)
294	1D1609	At1D1609_01780	CP026924	200485	201423	939	-1	opuA	osmoprotectant transport system ATP-binding protein
294	C58	Atu0197	AE007869	201018	201956	939	-1	NA	ABC transporter, nucleotide binding/ATPase protein (proline/glycine/betaine)
295	1D1609	At1D1609_01790	CP026924	201420	202586	1167	-1	opuBD	osmoprotectant transport system permease protein
295	C58	Atu0198	AE007869	201953	203098	1146	-1	NA	ABC transporter, membrane spanning protein (proline/glycine/betaine)
296	1D1609	At1D1609_01800	CP026924	202683	203594	912	-1	opuC	osmoprotectant transport system substrate-binding protein
296	C58	Atu0199	AE007869	203203	204114	912	-1	NA	ABC transporter, substrate binding protein (proline/glycine/betaine)
297	1D1609	At1D1609_01810	CP026924	203736	204836	1101	-1	NA	ammonia monooxygenase
297	C58	Atu0200	AE007869	204265	205311	1047	-1	NA	conserved hypothetical protein
298	1D1609	At1D1609_01820	CP026924	204953	205423	471	-1	rirA	Rrf2 family transcriptional regulator, iron-responsive regulator
298	C58	Atu0201	AE007869	205480	205950	471	-1	aau3	conserved hypothetical protein
299	1D1609	At1D1609_01830	CP026924	205597	206646	1050	1	fbpA	iron(III) transport system substrate-binding protein
299	C58	Atu0202	AE007869	206109	207173	1065	1	NA	ABC transporter, substrate binding protein (iron)
300	1D1609	At1D1609_01840	CP026924	206728	208224	1497	-1	mmsA	methylmalonate-semialdehyde dehydrogenase
300	C58	Atu0205	AE007869	209585	211141	1557	-1	mmsA	methylmalonate-semialdehyde dehydrogenase
301	1D1609	At1D1609_01850	CP026924	208331	209212	882	1	NA	LysR family transcriptional regulator
301	C58	Atu0207	AE007869	211567	212448	882	1	NA	transcriptional regulator, LysR family
302	1D1609	At1D1609_01860	CP026924	209330	210253	924	1	NA	DMT transporter permease
302	C58	Atu0208	AE007869	212655	213491	837	1	NA	conserved hypothetical protein
303	1D1609	At1D1609_01870	CP026924	210545	211651	1107	1	NA	membrane protein
303	C58	Atu0209	AE007869	213782	214888	1107	1	NA	conserved hypothetical protein
304	1D1609	At1D1609_01880	CP026924	212015	212359	345	1	NA	MarR family transcriptional regulator
304	C58	Atu0210	AE007869	215253	215597	345	1	NA	conserved hypothetical protein
305	1D1609	At1D1609_01890	CP026924	212378	213229	852	1	NA	peptidase P60
305	C58	Atu0211	AE007869	215616	216467	852	1	NA	conserved hypothetical protein
306	1D1609	At1D1609_01900	CP026924	213325	213684	360	1	NA	hypothetical protein
306	C58	Atu0212	AE007869	216563	216922	360	1	NA	hypothetical protein
307	1D1609	At1D1609_01910	CP026924	213895	215199	1305	1	pncB	nicotinate phosphoribosyltransferase
307	C58	Atu0213	AE007869	217114	218418	1305	1	pncB	nicotinate phosphoribosyltransferase
308	1D1609	At1D1609_01920	CP026924	215301	216695	1395	-1	pepA	leucyl aminopeptidase
308	C58	Atu0214	AE007869	218477	219871	1395	-1	NA	leucine aminopeptidase
309	1D1609	At1D1609_01930	CP026924	216838	217662	825	1	NA	pilus assembly protein TadD
309	C58	Atu0215	AE007869	220014	220838	825	1	NA	conserved hypothetical protein
310	1D1609	At1D1609_01940	CP026924	217735	218721	987	-1	ctpI	component of type IV pilus, CtpI
310	C58	Atu0216	AE007869	220902	221888	987	-1	ctpI	components of type IV pilus
311	1D1609	At1D1609_01950	CP026924	218731	219735	1005	-1	ctpH	component of type IV pilus, CtpH
311	C58	Atu0217	AE007869	221898	222902	1005	-1	ctpH	components of type IV pilus
312	1D1609	At1D1609_01960	CP026924	219751	221223	1473	-1	ctpG	component of type IV pilus, CtpG
312	C58	Atu0218	AE007869	222917	224392	1476	-1	ctpG	component of type IV pilus
313	1D1609	At1D1609_01970	CP026924	221257	222540	1284	-1	ctpF	component of type IV pilus, CtpF
313	C58	Atu0219	AE007869	224426	225709	1284	-1	ctpF	components of type IV pilus
314	1D1609	At1D1609_01980	CP026924	222575	223267	693	-1	ctpE	component of type IV pilus, CtpE
314	C58	Atu0220	AE007869	225744	226325	582	-1	ctpE	components of type IV pilus
315	1D1609	At1D1609_01990	CP026924	223324	224907	1584	-1	ctpD	component of type IV pilus, CtpD
315	C58	Atu0221	AE007869	226493	228076	1584	-1	ctpD	component of type IV pilus
316	1D1609	At1D1609_02000	CP026924	224904	225710	807	-1	ctpC	component of type IV pilus, CtpC
316	C58	Atu0222	AE007869	228073	228879	807	-1	ctpC	components of type IV pilus
317	1D1609	At1D1609_02010	CP026924	225838	226350	513	-1	ctpB	component of type IV pilus, prepilin peptidase
317	C58	Atu0223	AE007869	229013	229525	513	-1	ctpB	components of type IV pilus, prepilin peptidase
318	1D1609	At1D1609_02020	CP026924	226450	226641	192	-1	ctpA	component of type IV pilus, pilin subunit
318	C58	Atu0224	AE007869	229627	229818	192	-1	ctpA	components of type IV pilus, pilin subunit
319	1D1609	At1D1609_02030	CP026924	227056	227457	402	1	NA	PilQ
319	C58	Atu0226	AE007869	230262	230645	384	1	NA	PilQ
320	1D1609	At1D1609_02040	CP026924	227850	228155	306	-1	NA	selT/selW/selH selenoprotein
320	C58	Atu0228	AE007869	231038	231343	306	-1	NA	conserved hypothetical protein
321	1D1609	At1D1609_02050	CP026924	228301	228750	450	1	NA	hypothetical protein
321	C58	Atu0229	AE007869	231481	231930	450	1	NA	conserved hypothetical protein
322	1D1609	At1D1609_02060	CP026924	228888	229613	726	1	guaA	GMP synthase
322	C58	Atu0231	AE007869	232091	232765	675	1	guaA	GMP synthase
323	1D1609	At1D1609_02070	CP026924	229639	229860	222	1	NA	hypothetical protein
323	C58	Atu0232	AE007869	232853	233041	189	1	NA	conserved hypothetical protein
324	1D1609	At1D1609_02080	CP026924	230123	231151	1029	1	NA	lysozyme
324	C58	Atu0233	AE007869	233224	234321	1098	1	NA	lysozyme
325	1D1609	At1D1609_02090	CP026924	231164	232039	876	-1	NA	transporter
325	C58	Atu0234	AE007869	234325	235200	876	-1	NA	conserved hypothetical protein, membrane protein
326	1D1609	At1D1609_02100	CP026924	232155	233567	1413	1	NA	GntR family transcriptional regulator
326	C58	Atu0235	AE007869	235332	236705	1374	1	NA	transcriptional regulator, GntR family
327	1D1609	At1D1609_02110	CP026924	233640	233957	318	1	NA	hypothetical protein
327	C58	Atu0236	AE007869	236801	237118	318	1	NA	conserved hypothetical protein
328	1D1609	At1D1609_02120	CP026924	234029	234487	459	-1	NA	Rrf2 family transcriptional regulator
328	C58	Atu0237	AE007869	237190	237648	459	-1	NA	conserved hypothetical protein
329	1D1609	At1D1609_02130	CP026924	234642	235529	888	1	NA	oxidoreductase
329	C58	Atu0238	AE007869	237803	238696	894	1	NA	oxidoreductase
330	1D1609	At1D1609_02140	CP026924	235530	236306	777	-1	NA	AraC family transcriptional regulator
330	C58	Atu0239	AE007869	238693	239589	897	-1	NA	transcriptional regulator, AraC family
331	1D1609	At1D1609_02150	CP026924	236401	236808	408	1	NA	hypothetical protein
331	C58	Atu0240	AE007869	239564	239971	408	1	NA	conserved hypothetical protein
332	1D1609	At1D1609_02160	CP026924	236878	238704	1827	-1	lepA	GTP-binding protein LepA
332	C58	Atu0241	AE007869	240039	241865	1827	-1	lepA	GTP-binding protein LepA
333	1D1609	At1D1609_02170	CP026924	238778	239647	870	-1	NA	carbon-nitrogen hydrolase
333	C58	Atu0242	AE007869	241938	242807	870	-1	NA	carbon-nitrogen hydrolase
334	1D1609	At1D1609_02180	CP026924	239644	240252	609	-1	NA	acetyltransferase
334	C58	Atu0243	AE007869	242804	243415	612	-1	NA	conserved hypothetical protein
335	1D1609	At1D1609_02190	CP026924	240326	240727	402	1	NA	isopropylmalate/homocitrate/citramalate synthase
335	C58	Atu8117	AE007869	243482	243883	402	1	NA	conserved hypothetical protein
336	1D1609	At1D1609_02200	CP026924	240823	241404	582	1	NA	transcriptional regulator
336	C58	Atu0245	AE007869	243980	244561	582	1	NA	transcriptional regulator
337	1D1609	At1D1609_02210	CP026924	241425	241943	519	1	NA	acetyltransferase
337	C58	Atu0246	AE007869	244579	245097	519	1	NA	acetyltransferase
338	1D1609	At1D1609_02220	CP026924	241962	243035	1074	-1	NA	dienelactone hydrolase
338	C58	Atu0247	AE007869	245112	246185	1074	-1	NA	conserved hypothetical protein
339	1D1609	At1D1609_02230	CP026924	243181	244275	1095	1	NA	AraC family transcriptional regulator
339	C58	Atu0248	AE007869	246323	247420	1098	1	NA	transcriptional regulator, AraC family
340	1D1609	At1D1609_02250	CP026924	245548	246018	471	-1	glbN	hemoglobin
340	C58	Atu0250	AE007869	248655	249062	408	-1	NA	conserved hypothetical protein
341	1D1609	At1D1609_02260	CP026924	246159	247142	984	1	NA	membrane protein
341	C58	Atu0251	AE007869	249269	250252	984	1	NA	conserved hypothetical protein
342	1D1609	At1D1609_02270	CP026924	247199	247813	615	-1	NA	transglutaminase
342	C58	Atu0252	AE007869	250317	250832	516	-1	NA	conserved hypothetical protein
343	1D1609	At1D1609_02280	CP026924	247932	248720	789	-1	NA	2-hydroxymuconic semialdehyde hydrolase
343	C58	Atu0253	AE007869	251051	251839	789	-1	NA	conserved hypothetical protein
344	1D1609	At1D1609_02290	CP026924	249022	249444	423	1	infC	translation initiation factor 3
344	C58	Atu0254	AE007869	252141	252563	423	1	infC	translation initiation factor 3
345	1D1609	At1D1609_02300	CP026924	249634	249837	204	1	rpmI	50S ribosomal protein L35
345	C58	Atu0255	AE007869	252753	252956	204	1	rpmI	50S ribosomal protein L35
346	1D1609	At1D1609_02310	CP026924	249878	250282	405	1	rplT	50S ribosomal protein L20
346	C58	Atu0256	AE007869	252997	253401	405	1	rplT	50S ribosomal protein L20
347	1D1609	At1D1609_02320	CP026924	250459	251337	879	1	NA	serine/threonine protein kinase
347	C58	Atu0257	AE007869	253566	254444	879	1	NA	conserved hypothetical protein
348	1D1609	At1D1609_02330	CP026924	251330	252412	1083	1	pheS	phenylalanyl-tRNA synthetase alpha chain
348	C58	Atu0258	AE007869	254470	255519	1050	1	pheS	phenylalanyl-tRNA synthetase, alpha-subunit
349	1D1609	At1D1609_02340	CP026924	252437	254860	2424	1	pheT	phenylalanyl-tRNA synthetase beta chain
349	C58	Atu0259	AE007869	255544	257967	2424	1	pheT	phenylalanyl-tRNA synthetase beta chain
350	1D1609	At1D1609_02350	CP026924	254912	255913	1002	-1	NA	aldo/keto reductase
350	C58	Atu0260	AE007869	258027	259028	1002	-1	NA	aldo-keto reductase
351	1D1609	At1D1609_02360	CP026924	256029	256919	891	1	NA	LysR family transcriptional regulator
351	C58	Atu0261	AE007869	259145	260035	891	1	NA	transcriptional regulator, LysR family
352	1D1609	At1D1609_02370	CP026924	256920	257363	444	-1	NA	acetyltransferase
352	C58	Atu0262	AE007869	260036	260479	444	-1	NA	acetyltransferase
353	1D1609	At1D1609_02380	CP026924	257365	258315	951	-1	NA	oxidoreductase
353	C58	Atu0263	AE007869	260481	261431	951	-1	NA	oxidoreductase
354	1D1609	At1D1609_02390	CP026924	258425	259408	984	-1	NA	AraC family transcriptional regulator
354	C58	Atu0264	AE007869	261540	262523	984	-1	NA	transcriptional regulator, AraC family
355	1D1609	At1D1609_02400	CP026924	259408	259968	561	-1	NA	hydrolase
355	C58	Atu0265	AE007869	262523	263083	561	-1	NA	hydrolase
356	1D1609	At1D1609_02410	CP026924	260149	261132	984	1	NA	oxidoreductase
356	C58	Atu0266	AE007869	263264	264247	984	1	NA	oxidoreductase
357	1D1609	At1D1609_02420	CP026924	261129	261500	372	-1	NA	hypothetical protein
357	C58	Atu0267	AE007869	264244	264597	354	-1	NA	hypothetical protein
358	1D1609	At1D1609_02430	CP026924	261513	261755	243	-1	NA	hypothetical protein
358	C58	Atu0268	AE007869	264609	264851	243	-1	NA	hypothetical protein
359	1D1609	At1D1609_02440	CP026924	261945	263543	1599	1	xseA	exodeoxyribonuclease VII large subunit
359	C58	Atu0269	AE007869	265041	266639	1599	1	xseA	exodeoxyribonuclease VII large subunit
360	1D1609	At1D1609_02450	CP026924	263544	264746	1203	-1	NA	mandelate racemase/muconate lactonizing enzyme family protein
360	C58	Atu0270	AE007869	266640	267842	1203	-1	NA	mandelate racemase / muconate lactonizing enzyme family protein
361	1D1609	At1D1609_02460	CP026924	264795	265502	708	-1	NA	GntR family transcriptional regulator
361	C58	Atu0271	AE007869	267893	268600	708	-1	NA	transcriptional regulator, GntR family
362	1D1609	At1D1609_02470	CP026924	265610	266110	501	-1	pecS	MarR family transcriptional regulator
362	C58	Atu0272	AE007869	268711	269196	486	-1	pecS	transcriptional regulator, MarR family
363	1D1609	At1D1609_02480	CP026924	266192	267055	864	1	pecM	regulator protein pecM
363	C58	Atu0273	AE007869	269293	270156	864	1	pecM	regulator protein pecM
364	1D1609	At1D1609_02490	CP026924	267062	268300	1239	-1	ampS	aminopeptidase
364	C58	Atu0274	AE007869	270165	271403	1239	-1	ampS	aminopeptidase
365	1D1609	At1D1609_02500	CP026924	268389	268865	477	-1	ybaK	prolyl-tRNA synthetase
365	C58	Atu0275	AE007869	271492	271968	477	-1	NA	conserved hypothetical protein
366	1D1609	At1D1609_02510	CP026924	268878	269225	348	-1	NA	ArsC family transcriptional regulator
366	C58	Atu0276	AE007869	271981	272328	348	-1	NA	conserved hypothetical protein
367	1D1609	At1D1609_02530	CP026924	269825	270541	717	-1	NA	2'-5' RNA ligase
367	C58	Atu0278	AE007869	272904	273791	888	-1	NA	conserved hypothetical protein
368	1D1609	At1D1609_02540	CP026924	270731	271309	579	1	nemR	TetR/AcrR family transcriptional regulator, transcriptional repressor for nem operon
368	C58	Atu0279	AE007869	273790	274368	579	1	NA	transcriptional regulator, TetR family
369	1D1609	At1D1609_02550	CP026924	271453	271941	489	1	NA	hypothetical protein
369	C58	Atu0280	AE007869	274510	274998	489	1	NA	hypothetical protein
370	1D1609	At1D1609_02560	CP026924	272256	272630	375	-1	NA	MarR family transcriptional regulator
370	C58	Atu5437	AE007872	430782	431174	393	-1	NA	conserved hypothetical protein
371	1D1609	At1D1609_02590	CP026924	274466	275254	789	1	NA	short-chain dehydrogenase
371	C58	Atu5444	AE007872	437282	438070	789	1	NA	short-chain dehydrogenase
372	1D1609	At1D1609_02600	CP026924	275304	276386	1083	1	nemA	N-ethylmaleimide reductase
372	C58	Atu5445	AE007872	438128	439222	1095	1	NA	oxidoreductase
373	1D1609	At1D1609_02610	CP026924	276496	277365	870	1	NA	alpha/beta hydrolase
373	C58	Atu5446	AE007872	439334	440236	903	1	NA	cultivar specificity protein W78
374	1D1609	At1D1609_02620	CP026924	277416	278417	1002	1	NA	zinc-binding oxidoreductase
374	C58	Atu5447	AE007872	440268	441272	1005	1	NA	zinc-binding oxidoreductase
375	1D1609	At1D1609_02640	CP026924	280009	280776	768	-1	tatD	TatD DNase family protein
375	C58	Atu5019	AE007872	19234	20004	771	-1	NA	conserved hypothetical protein
376	1D1609	At1D1609_02650	CP026924	280773	282146	1374	-1	NA	hypothetical protein
376	C58	Atu5020	AE007872	20001	21335	1335	-1	NA	conserved hypothetical protein
377	1D1609	At1D1609_02670	CP026924	283047	285002	1956	-1	NA	NTPase KAP
377	C58	Atu5022	AE007872	22228	24126	1899	-1	NA	conserved hypothetical protein
378	1D1609	At1D1609_02690	CP026924	287107	289059	1953	-1	NA	hypothetical protein
378	C58	Atu5023	AE007872	24428	26161	1734	1	NA	conserved hypothetical protein
379	1D1609	At1D1609_02700	CP026924	289083	290099	1017	-1	NA	hypothetical protein
379	C58	Atu5044	AE007872	44352	45479	1128	-1	NA	conserved hypothetical protein
380	1D1609	At1D1609_02710	CP026924	290092	290685	594	-1	NA	hypothetical protein
380	C58	Atu6081	AE007871	97030	97623	594	1	NA	conserved hypothetical protein
381	1D1609	At1D1609_03010	CP026924	316080	316514	435	1	NA	CopG family transcriptional regulator
381	C58	Atu4884	AE007870	2063733	2064176	444	1	NA	conserved hypothetical protein
382	1D1609	At1D1609_03170	CP026924	329719	330471	753	1	NA	short-chain dehydrogenase
382	C58	Atu5391	AE007872	384757	385506	750	-1	NA	NAD/NADP dependent oxidoreductase
383	1D1609	At1D1609_03220	CP026924	334659	336236	1578	-1	guaA	GMP synthase
383	C58	Atu0281	AE007869	275073	276650	1578	-1	guaA	GMP synthase
384	1D1609	At1D1609_03230	CP026924	336320	336958	639	-1	pfs	5'-methylthioadenosine/S-adenosylhomocysteine nucleosidase
384	C58	Atu0282	AE007869	276734	277372	639	-1	pfs	5'-methylthioadenosine/S-adenosylhomocysteine nucleosidase
385	1D1609	At1D1609_03240	CP026924	336955	337404	450	-1	NA	phenylacetic acid degradation protein
385	C58	Atu0283	AE007869	277369	277818	450	-1	NA	conserved hypothetical protein
386	1D1609	At1D1609_03250	CP026924	337483	337935	453	-1	tspO	tryptophan-rich sensory protein
386	C58	Atu0284	AE007869	277897	278349	453	-1	tspO	tryptophan-rich sensory protein
387	1D1609	At1D1609_03260	CP026924	337987	339081	1095	-1	NA	hypothetical protein
387	C58	Atu0285	AE007869	278400	279494	1095	-1	NA	conserved hypothetical protein
388	1D1609	At1D1609_03270	CP026924	339086	340207	1122	-1	NA	signal peptide protein
388	C58	Atu0286	AE007869	279498	280619	1122	-1	NA	conserved hypothetical protein
389	1D1609	At1D1609_03280	CP026924	340207	341730	1524	-1	NA	thiol oxidoreductase
389	C58	Atu0287	AE007869	280619	282160	1542	-1	NA	conserved hypothetical protein
390	1D1609	At1D1609_03290	CP026924	341789	343066	1278	-1	NA	peptidase
390	C58	Atu0288	AE007869	282202	283479	1278	-1	NA	conserved hypothetical protein
391	1D1609	At1D1609_03300	CP026924	343222	344511	1290	-1	sun	Sun protein
391	C58	Atu0289	AE007869	283635	284924	1290	-1	sun	Sun protein
392	1D1609	At1D1609_03310	CP026924	344573	344941	369	-1	rlpA	rare lipoprotein A
392	C58	Atu0290	AE007869	284986	285354	369	-1	NA	rare lipoprotein A
393	1D1609	At1D1609_03320	CP026924	345370	346242	873	-1	NA	oxidoreductase
393	C58	Atu0291	AE007869	285781	286653	873	-1	NA	conserved hypothetical protein
394	1D1609	At1D1609_03330	CP026924	346246	347226	981	-1	NA	iron-sulfur cluster binding protein
394	C58	Atu0292	AE007869	286657	287637	981	-1	NA	iron-sulfur cluster binding protein
395	1D1609	At1D1609_03340	CP026924	347528	348220	693	-1	gst	glutathione S-transferase
395	C58	Atu0293	AE007869	287938	288630	693	-1	NA	glutathione S-transferase
396	1D1609	At1D1609_03350	CP026924	348380	349186	807	1	bacA	undecaprenyl pyrophosphate phosphatase, possible bacitracin resistance protein
396	C58	Atu0294	AE007869	288790	289596	807	1	bacA	undecaprenyl pyrophosphate phosphatase, possible bacitracin resistance protein
397	1D1609	At1D1609_03360	CP026924	349792	350772	981	-1	NA	NADH-ubiquinone oxidoreductase
397	C58	Atu0296	AE007869	290155	291135	981	-1	NA	NADH-ubiquinone oxidoreductase
398	1D1609	At1D1609_03370	CP026924	350894	351181	288	-1	NA	hypothetical protein
398	C58	Atu0297	AE007869	291257	291544	288	-1	NA	conserved hypothetical protein
399	1D1609	At1D1609_03380	CP026924	351202	351909	708	-1	pyrF	orotidine 5
399	C58	Atu0298	AE007869	291565	292272	708	-1	pyrF	orotidine 5
400	1D1609	At1D1609_03390	CP026924	351914	352510	597	-1	NA	phosphoglycerate mutase
400	C58	Atu0299	AE007869	292277	292873	597	-1	NA	conserved hypothetical protein
401	1D1609	At1D1609_03400	CP026924	352606	353199	594	-1	pmtA	phosphatidylethanolamine/phosphatidyl-N- methylethanolamine N-methyltransferase
401	C58	Atu0300	AE007869	292970	293563	594	-1	NA	methyltransferase
402	1D1609	At1D1609_03410	CP026924	353393	354511	1119	-1	dnaN	DNA polymerase III subunit beta
402	C58	Atu0301	AE007869	293757	294875	1119	-1	dnaN	DNA polymerase III, beta chain
403	1D1609	At1D1609_03420	CP026924	354779	355720	942	1	rsmI	tetrapyrrole methylase family protein
403	C58	Atu0302	AE007869	295140	296081	942	1	NA	tetrapyrrole methylase family protein
404	1D1609	At1D1609_03440	CP026924	356092	356652	561	1	nodL	nodulation protein L
404	C58	Atu0304	AE007869	296456	297016	561	1	nodL	nodulation protein L
405	1D1609	At1D1609_03450	CP026924	356761	358059	1299	1	ugpB	sn-glycerol 3-phosphate transport system substrate-binding protein
405	C58	Atu0305	AE007869	297125	298423	1299	1	ugpA	ABC transporter, substrate binding protein (sn-glycerol 3-phosphate)
406	1D1609	At1D1609_03460	CP026924	358143	359111	969	1	ugpA	sn-glycerol 3-phosphate transport system permease protein
406	C58	Atu0306	AE007869	298594	299475	882	1	ugpA	ABC transporter, membrane spanning protein (sn-Glycerol-3-phosphate)
407	1D1609	At1D1609_03470	CP026924	359123	359965	843	1	ugpE	sn-glycerol 3-phosphate transport system permease protein
407	C58	Atu0307	AE007869	299487	300329	843	1	ugpE	ABC transporter, membrane spanning protein (sn-Glycerol-3-phosphate)
408	1D1609	At1D1609_03480	CP026924	359976	361076	1101	1	ugpC	sn-glycerol 3-phosphate transport system ATP-binding protein
408	C58	Atu0308	AE007869	300340	301440	1101	1	ugpC	ABC transporter, nucleotide binding/ATPase protein (sn-Glycerol-3-phosphate)
409	1D1609	At1D1609_03490	CP026924	361186	361698	513	1	NA	cupin
409	C58	Atu0309	AE007869	301550	302062	513	1	NA	conserved hypothetical protein
410	1D1609	At1D1609_03500	CP026924	361943	362902	960	1	gshB	glutathione synthetase
410	C58	Atu0310	AE007869	302305	303264	960	1	gshB	glutathione synthetase
411	1D1609	At1D1609_03510	CP026924	363087	364619	1533	1	NA	ATPase AAA
411	C58	Atu0311	AE007869	303448	304980	1533	1	NA	conserved hypothetical protein
412	1D1609	At1D1609_03520	CP026924	364838	365806	969	-1	cysK	cysteine synthase
412	C58	Atu0312	AE007869	305093	306061	969	-1	cysK	cysteine synthase
413	1D1609	At1D1609_03530	CP026924	365948	366565	618	-1	NA	RhtB family transporter
413	C58	Atu0313	AE007869	306202	306819	618	-1	NA	RhtB family transporter
414	1D1609	At1D1609_03540	CP026924	366653	367123	471	-1	dut	deoxyuridine 5
414	C58	Atu0314	AE007869	306897	307367	471	-1	dut	deoxyuridine 5
415	1D1609	At1D1609_03550	CP026924	367214	368797	1584	1	prfC	peptide chain release factor 3
415	C58	Atu0315	AE007869	307457	309040	1584	1	prfC	peptide chain release factor 3
416	1D1609	At1D1609_03560	CP026924	368816	370072	1257	1	dfp	DNA/pantothenate metabolism flavoprotein
416	C58	Atu0316	AE007869	309110	310315	1206	1	dfp	DNA/pantothenate metabolism flavoprotein
417	1D1609	At1D1609_03570	CP026924	370069	370443	375	1	NA	hypothetical protein
417	C58	Atu0317	AE007869	310312	310686	375	1	NA	conserved hypothetical protein
418	1D1609	At1D1609_03580	CP026924	370453	371367	915	-1	NA	sterol desaturase
418	C58	Atu0318	AE007869	310694	311608	915	-1	NA	conserved hypothetical protein
419	1D1609	At1D1609_03590	CP026924	371533	373107	1575	-1	aarF	ubiquinone biosynthesis protein
419	C58	Atu0319	AE007869	312080	313654	1575	-1	aarF	ubiquinone biosynthesis protein
420	1D1609	At1D1609_03600	CP026924	373144	373920	777	-1	ubiE	ubiquinone/menaquinone biosynthesis methyltransferase
420	C58	Atu0320	AE007869	313691	314467	777	-1	ubiE	ubiquinone/menaquinone biosynthesis methyltransferase
421	1D1609	At1D1609_03610	CP026924	374064	374960	897	1	mutM	formamidopyrimidine-DNA glycosylase
421	C58	Atu0321	AE007869	314611	315507	897	1	mutM	formamidopyrimidine-DNA glycosylase
422	1D1609	At1D1609_03620	CP026924	374971	375765	795	1	paaF	enoyl-CoA hydratase
422	C58	Atu0322	AE007869	315554	316315	762	1	fadB	enoyl CoA hydratase
423	1D1609	At1D1609_03630	CP026924	375961	376227	267	1	rpsT	30S ribosomal protein S20
423	C58	Atu0323	AE007869	316511	316777	267	1	rpsT	30S ribosomal protein S20
424	1D1609	At1D1609_03640	CP026924	377096	378556	1461	1	dnaA	chromosomal replication initiator protein DnaA
424	C58	Atu0324	AE007869	317547	319109	1563	1	dnaA	chromosomal replication initiator protein DnaA
425	1D1609	At1D1609_03650	CP026924	378628	379827	1200	-1	hemN	oxygen-independent coproporphyrinogen III oxidase
425	C58	Atu0325	AE007869	319179	320378	1200	-1	hemN	oxygen-independent coproporphyrinogen III oxidase
426	1D1609	At1D1609_03660	CP026924	379833	380477	645	-1	rdgB	XTP/dITP diphosphohydrolase
426	C58	Atu0326	AE007869	320384	321028	645	-1	ham1	putative deoxyribonucleotide triphosphate pyrophosphatase
427	1D1609	At1D1609_03670	CP026924	380495	381211	717	-1	rph	ribonuclease PH
427	C58	Atu0327	AE007869	321046	321762	717	-1	rph	ribonuclease PH
428	1D1609	At1D1609_03680	CP026924	381347	382438	1092	1	hrcA	heat-inducible transcription repressor
428	C58	Atu0328	AE007869	321899	322990	1092	1	hrcA	heat-inducible transcription repressor
429	1D1609	At1D1609_03690	CP026924	382551	383186	636	1	grpE	GRPE protein
429	C58	Atu0329	AE007869	323105	323740	636	1	grpE	GRPE protein
430	1D1609	At1D1609_03700	CP026924	383268	383729	462	-1	ptsN	nitrogen regulatory IIA protein
430	C58	Atu0330	AE007869	323822	324283	462	-1	ptsN	nitrogen regulatory IIA protein
431	1D1609	At1D1609_03710	CP026924	383812	384384	573	-1	NA	sigma-54 modulation protein
431	C58	Atu0331	AE007869	324366	324938	573	-1	NA	sigma-54 modulation protein
432	1D1609	At1D1609_03720	CP026924	384619	386169	1551	-1	rpoN	RNA polymerase sigma-54 factor
432	C58	Atu0332	AE007869	325172	326716	1545	-1	rpoN	RNA polymerase sigma-54 factor
433	1D1609	At1D1609_03730	CP026924	386437	387246	810	-1	NA	ABC transporter, nucleotide binding/ATPase protein
433	C58	Atu0333	AE007869	326869	327678	810	-1	NA	ABC transporter, nucleotide binding/ATPase protein
434	1D1609	At1D1609_03740	CP026924	387256	387819	564	-1	NA	hypothetical protein
434	C58	Atu0334	AE007869	327688	328251	564	-1	NA	conserved hypothetical protein
435	1D1609	At1D1609_03750	CP026924	387833	388498	666	-1	NA	membrane protein
435	C58	Atu0335	AE007869	328265	328972	708	-1	NA	conserved hypothetical protein
436	1D1609	At1D1609_03760	CP026924	388733	389686	954	1	sppA	proteinase IV
436	C58	Atu0337	AE007869	329164	330117	954	1	sppA	proteinase IV
437	1D1609	At1D1609_03770	CP026924	389713	390015	303	1	ihfB	integration host factor beta subunit
437	C58	Atu0338	AE007869	330144	330446	303	1	ihfB	integration host factor, beta subunit
438	1D1609	At1D1609_03780	CP026924	390063	390419	357	1	NA	membrane protein
438	C58	Atu0339	AE007869	330498	330854	357	1	NA	conserved hypothetical protein
439	1D1609	At1D1609_03790	CP026924	390513	391646	1134	1	rlmI	23S rRNA (cytosine1962-C5)-methyltransferase
439	C58	Atu0340	AE007869	331152	332081	930	1	NA	SAM dependent methyltransferase
440	1D1609	At1D1609_03800	CP026924	391643	392503	861	1	trmH	rRNA methylase
440	C58	Atu0341	AE007869	332078	332938	861	1	trmH	rRNA methylase
441	1D1609	At1D1609_03810	CP026924	392503	392991	489	1	lspA	lipoprotein signal peptidase
441	C58	Atu0342	AE007869	332938	333426	489	1	lspA	lipoprotein signal peptidase
442	1D1609	At1D1609_03820	CP026924	393047	395293	2247	1	barA	two component sensor kinase/response regulator hybrid
442	C58	Atu0343	AE007869	333482	335722	2241	1	barA	two component sensor kinase/response regulator hybrid
443	1D1609	At1D1609_03830	CP026924	395388	396269	882	1	NA	hypothetical protein
443	C58	Atu0344	AE007869	335817	336698	882	1	NA	conserved hypothetical protein
444	1D1609	At1D1609_03840	CP026924	396397	399111	2715	1	mutS	DNA mismatch repair protein MutS
444	C58	Atu0345	AE007869	336889	339540	2652	1	mutS	DNA mismatch repair protein, MutS family
445	1D1609	At1D1609_03850	CP026924	399208	402036	2829	1	glnD	uridylyltransferase/uridylyl-removing enzyme UTase
445	C58	Atu0346	AE007869	339637	342465	2829	1	glnD	uridylyltransferase/uridylyl-removing enzyme UTase
446	1D1609	At1D1609_03860	CP026924	402041	403630	1590	1	mviN	virulence factor MviN
446	C58	Atu0347	AE007869	342473	344062	1590	1	mviN	virulence factor MviN
447	1D1609	At1D1609_03870	CP026924	403630	404037	408	1	NA	hypothetical protein
447	C58	Atu0348	AE007869	344062	344466	405	1	NA	conserved hypothetical protein
448	1D1609	At1D1609_03880	CP026924	404138	405202	1065	1	trpS	tryptophan-tRNA ligase
448	C58	Atu0349	AE007869	344570	345634	1065	1	trpS	tryptophan-tRNA ligase
449	1D1609	At1D1609_03890	CP026924	405317	405808	492	1	NA	universal stress protein UspA
449	C58	Atu8118	AE007869	345749	346240	492	1	NA	putative universal stress protein
450	1D1609	At1D1609_03900	CP026924	405954	406517	564	1	NA	iron transporter
450	C58	Atu0351	AE007869	346383	346946	564	1	NA	conserved hypothetical protein
451	1D1609	At1D1609_03910	CP026924	406537	407205	669	1	NA	O-sialoglycoprotein endopeptidase
451	C58	Atu0352	AE007869	346963	347631	669	1	NA	conserved hypothetical protein
452	1D1609	At1D1609_03920	CP026924	407258	407752	495	1	rimI	ribosomal-protein-alanine N-acetyltransferase
452	C58	Atu0353	AE007869	347675	348169	495	1	NA	acetyltransferase
453	1D1609	At1D1609_03930	CP026924	407816	408244	429	1	fur	ferric uptake regulator
453	C58	Atu0354	AE007869	348239	348667	429	1	fur	ferric uptake regulator
454	1D1609	At1D1609_03940	CP026924	408275	409069	795	1	plsC	1-acyl-sn-glycerol-3-phosphate acyltransferase
454	C58	Atu0355	AE007869	348698	349492	795	1	plsC	1-acyl-sn-glycerol-3-phosphate acyltransferase
455	1D1609	At1D1609_03950	CP026924	409135	410538	1404	1	miaB	miaB protein
455	C58	Atu0356	AE007869	349679	351046	1368	1	miaB	miaB protein
456	1D1609	At1D1609_03960	CP026924	410558	411634	1077	1	phoH	phosphate starvation inducible protein
456	C58	Atu0357	AE007869	351087	352142	1056	1	phoH	phosphate starvation inducible protein
457	1D1609	At1D1609_03970	CP026924	411644	412150	507	1	ybeY	16S rRNA maturation RNase YbeY
457	C58	Atu0358	AE007869	352153	352659	507	1	NA	conserved hypothetical protein
458	1D1609	At1D1609_03980	CP026924	412166	413311	1146	1	NA	hemolysin
458	C58	Atu0359	AE007869	352675	353817	1143	1	NA	hemolysin
459	1D1609	At1D1609_03990	CP026924	413534	415123	1590	1	lnt	apolipoprotein N-acyltransferase
459	C58	Atu0360	AE007869	354024	355613	1590	1	lnt	apolipoprotein N-acyltransferase
460	1D1609	At1D1609_04000	CP026924	415257	415676	420	1	NA	transcriptional regulator
460	C58	Atu0361	AE007869	355747	356166	420	1	NA	transcriptional regulator
461	1D1609	At1D1609_04010	CP026924	415867	417129	1263	1	metK	S-adenosylmethionine synthetase
461	C58	Atu0362	AE007869	356353	357615	1263	1	metK	S-adenosylmethionine synthetase
462	1D1609	At1D1609_04020	CP026924	417300	417998	699	1	trmB	tRNA (guanine-N7-)-methyltransferase
462	C58	Atu0363	AE007869	357787	358485	699	1	NA	putative tRNA (guanine-N(7)-)-methyltransferase
463	1D1609	At1D1609_04030	CP026924	418011	418967	957	-1	rbsK	ribokinase
463	C58	Atu0364	AE007869	358549	359448	900	-1	rbsK	ribokinase
464	1D1609	At1D1609_04040	CP026924	418964	420157	1194	-1	rmuC	DNA recombination protein RmuC
464	C58	Atu0365	AE007869	359503	360735	1233	-1	NA	conserved hypothetical protein
465	1D1609	At1D1609_04050	CP026924	420306	420818	513	1	def	polypeptide deformylase
465	C58	Atu0366	AE007869	360846	361358	513	1	def	polypeptide deformylase
466	1D1609	At1D1609_04060	CP026924	420864	421799	936	1	fmt	methionyl-tRNA formyl transferase
466	C58	Atu0367	AE007869	361403	362338	936	1	fmt	methionyl-tRNA formyl transferase
467	1D1609	At1D1609_04070	CP026924	421799	422602	804	1	truA	tRNA pseudouridine synthase I
467	C58	Atu0368	AE007869	362338	363138	801	1	truA	tRNA pseudouridine synthase I
468	1D1609	At1D1609_04080	CP026924	422625	423221	597	-1	NA	membrane protein
468	C58	Atu0369	AE007869	363158	363754	597	-1	NA	conserved hypothetical protein
469	1D1609	At1D1609_04090	CP026924	423205	424401	1197	-1	dapE	succinyl-diaminopimelate desuccinylase
469	C58	Atu0370	AE007869	363738	364934	1197	-1	dapE	succinyl-diaminopimelate desuccinylase
470	1D1609	At1D1609_04100	CP026924	424417	425271	855	-1	dapD	2,3,4,5-tetrahydropyridine-2-carboxylate N-succinyltransferase
470	C58	Atu0371	AE007869	364949	365803	855	-1	dapD	2,3,4,5-tetrahydropyridine-2-carboxylate N-succinyltransferase
471	1D1609	At1D1609_04110	CP026924	425416	426276	861	1	NA	lysine decarboxylase
471	C58	Atu0372	AE007869	365886	366806	921	1	NA	conserved hypothetical protein
472	1D1609	At1D1609_04130	CP026924	426443	428776	2334	1	mcp	methyl-accepting chemotaxis protein
472	C58	Atu0373	AE007869	366973	369300	2328	1	NA	methyl-accepting chemotaxis protein
473	1D1609	At1D1609_04140	CP026924	428847	429791	945	-1	iunH	inosine-uridine preferring nucleoside hydrolase
473	C58	Atu0374	AE007869	369370	370314	945	-1	iunH	inosine-uridine preferring nucleoside hydrolase
474	1D1609	At1D1609_04150	CP026924	429997	430422	426	1	hspC	small heat shock protein
474	C58	Atu0375	AE007869	370520	370945	426	1	hspC	small heat shock protein
475	1D1609	At1D1609_04160	CP026924	430479	430736	258	1	NA	hypothetical protein
475	C58	Atu0376	AE007869	371002	371259	258	1	NA	conserved hypothetical protein
476	1D1609	At1D1609_04170	CP026924	430777	431388	612	-1	NA	hypothetical protein
476	C58	Atu0377	AE007869	371302	371898	597	-1	NA	conserved hypothetical protein
477	1D1609	At1D1609_04180	CP026924	431495	432208	714	-1	NA	hydrolase
477	C58	Atu0378	AE007869	372000	372713	714	-1	NA	hydrolase
478	1D1609	At1D1609_04190	CP026924	432294	433232	939	1	NA	membrane protein
478	C58	Atu0379	AE007869	372820	373737	918	1	NA	conserved hypothetical protein
479	1D1609	At1D1609_04200	CP026924	433279	434163	885	-1	argB	acetylglutamate kinase
479	C58	Atu0380	AE007869	373783	374667	885	-1	argB	acetylglutamate kinase
480	1D1609	At1D1609_04210	CP026924	434434	434811	378	1	NA	hypothetical protein
480	C58	Atu0382	AE007869	375023	375400	378	1	NA	conserved hypothetical protein
481	1D1609	At1D1609_04220	CP026924	434824	435477	654	-1	cgpA	GTP-binding protein
481	C58	Atu0383	AE007869	375413	376066	654	-1	cgpA	GTP-binding protein
482	1D1609	At1D1609_04230	CP026924	435474	437276	1803	-1	yidC	preprotein translocase 60 kD membrane subunit
482	C58	Atu0384	AE007869	376063	377862	1800	-1	yidC	preprotein translocase 60 kD membrane subunit
483	1D1609	At1D1609_04240	CP026924	437276	437470	195	-1	rnpA	ribonuclease P protein component
483	C58	Atu0385	AE007869	377862	378245	384	-1	rnpA	ribonuclease P protein component
484	1D1609	At1D1609_04250	CP026924	438186	440234	2049	1	mcpA	methyl-accepting chemotaxis protein
484	C58	Atu0387	AE007869	378771	380819	2049	1	mcpA	methyl-accepting chemotaxis protein
485	1D1609	At1D1609_04260	CP026924	440428	441903	1476	1	NA	two component sensor kinase
485	C58	Atu0388	AE007869	381014	382489	1476	1	NA	two component sensor kinase
486	1D1609	At1D1609_04270	CP026924	442371	443183	813	1	ubiE	ubiquinone/menaquinone biosynthesis methyltransferase
486	C58	Atu0390	AE007869	382964	383776	813	1	ubiE	ubiquinone/menaquinone biosynthesis methyltransferase
487	1D1609	At1D1609_04280	CP026924	443400	444545	1146	1	NA	multiple sugar transport system ATP-binding protein
487	C58	Atu0391	AE007869	384108	385139	1032	1	NA	ABC transporter, nucleotide binding/ATPase protein
488	1D1609	At1D1609_04290	CP026924	444542	445468	927	1	NA	multiple sugar transport system permease protein
488	C58	Atu0392	AE007869	385136	386062	927	1	NA	ABC transporter, membrane spanning protein
489	1D1609	At1D1609_04300	CP026924	445468	446289	822	1	NA	multiple sugar transport system permease protein
489	C58	Atu0393	AE007869	386062	386883	822	1	NA	ABC transporter, membrane spanning protein
490	1D1609	At1D1609_04310	CP026924	446332	447624	1293	1	NA	multiple sugar transport system substrate-binding protein
490	C58	Atu0394	AE007869	386926	388218	1293	1	NA	ABC transporter, substrate binding protein (sugar)
491	1D1609	At1D1609_04320	CP026924	447689	448489	801	1	NA	3'-5' exonuclease
491	C58	Atu0395	AE007869	388283	389083	801	1	NA	conserved hypothetical protein
492	1D1609	At1D1609_04330	CP026924	448779	450275	1497	1	cat1	succinyl-CoA:acetate CoA-transferase
492	C58	Atu0396	AE007869	389381	390877	1497	1	NA	coenzyme A transferase
493	1D1609	At1D1609_04340	CP026924	450462	451784	1323	1	NA	esterase
493	C58	Atu0397	AE007869	391047	392369	1323	1	NA	conserved hypothetical protein
494	1D1609	At1D1609_04350	CP026924	451914	452951	1038	1	NA	proline racemase
494	C58	Atu0398	AE007869	392498	393535	1038	1	NA	conserved hypothetical protein
495	1D1609	At1D1609_04360	CP026924	453065	454102	1038	1	pyrC	dihydroorotase
495	C58	Atu0399	AE007869	393648	394685	1038	1	pyrC	dihydroorotase
496	1D1609	At1D1609_04370	CP026924	454268	454966	699	1	pyrE	orotate phosphoribosyltransferase
496	C58	Atu0400	AE007869	394837	395535	699	1	pyrE	orotate phosphoribosyltransferase
497	1D1609	At1D1609_04380	CP026924	455067	455993	927	1	scrK	fructokinase
497	C58	Atu0401	AE007869	395635	396561	927	1	scrK	fructokinase
498	1D1609	At1D1609_04390	CP026924	456109	457083	975	1	NA	deacetylase
498	C58	Atu0402	AE007869	396686	397651	966	1	NA	conserved hypothetical protein
499	1D1609	At1D1609_04400	CP026924	457080	457808	729	1	NA	esterase
499	C58	Atu0403	AE007869	397648	398376	729	1	NA	conserved hypothetical protein
500	1D1609	At1D1609_04410	CP026924	457871	459496	1626	-1	pgi	glucose-6-phosphate isomerase
500	C58	Atu0404	AE007869	398432	400057	1626	-1	pgi	glucose-6-phosphate isomerase
501	1D1609	At1D1609_04420	CP026924	459636	461348	1713	-1	fadD	long-chain acyl-CoA synthetase
501	C58	Atu0405	AE007869	400188	401900	1713	-1	fadD	long-chain-fatty-acid-CoA-ligase
502	1D1609	At1D1609_04430	CP026924	461708	462763	1056	1	fbpC	iron(III) transport system ATP-binding protein
502	C58	Atu0406	AE007869	402258	403307	1050	1	fbpA1	ABC transporter, nucleotide binding/ATPase protein
503	1D1609	At1D1609_04440	CP026924	462912	463928	1017	1	fbpA	iron(III) transport system substrate-binding protein
503	C58	Atu0407	AE007869	403461	404477	1017	1	fbpA	ABC transporter, substrate binding protein (iron)
504	1D1609	At1D1609_04450	CP026924	464002	465678	1677	1	fbpB	iron(III) transport system permease protein
504	C58	Atu0408	AE007869	404550	406226	1677	1	fbpA3	ABC transporter, membrane spanning protein
505	1D1609	At1D1609_04470	CP026924	465876	468047	2172	1	NA	iron complex outermembrane recepter protein
505	C58	Atu0409	AE007869	406406	408595	2190	1	NA	ferrichrome iron receptor
506	1D1609	At1D1609_04480	CP026924	468157	469038	882	1	NA	AraC family transcriptional regulator
506	C58	Atu0410	AE007869	408723	409586	864	1	NA	transcriptional regulator, AraC family
507	1D1609	At1D1609_04490	CP026924	469167	469559	393	1	NA	photosystem reaction center subunit H
507	C58	Atu8119	AE007869	409701	410108	408	1	NA	conserved hypothetical protein
508	1D1609	At1D1609_04500	CP026924	469642	469884	243	-1	NA	hypothetical protein
508	C58	Atu8120	AE007869	410201	410443	243	-1	NA	hypothetical protein
509	1D1609	At1D1609_04510	CP026924	470202	470558	357	-1	NA	stress induced protein
509	C58	Atu0413	AE007869	410761	410919	159	-1	NA	stress induced protein
510	1D1609	At1D1609_04550	CP026924	472442	473404	963	-1	npd	2-nitropropane dioxygenase
510	C58	Atu0415	AE007869	411286	412248	963	-1	NA	conserved hypothetical protein
511	1D1609	At1D1609_04560	CP026924	473659	474804	1146	1	NA	hypothetical protein
511	C58	Atu8121	AE007869	412452	413651	1200	1	NA	conserved hypothetical protein
512	1D1609	At1D1609_04570	CP026924	474854	475735	882	-1	NA	UDP-galactose-lipid carrier transferase
512	C58	Atu0418	AE007869	413701	414582	882	-1	NA	conserved hypothetical protein
513	1D1609	At1D1609_04580	CP026924	475969	477240	1272	1	phoR	two-component system, OmpR family, phosphate regulon sensor histidine kinase PhoR
513	C58	Atu0419	AE007869	414781	416082	1302	1	NA	two component sensor kinase
514	1D1609	At1D1609_04590	CP026924	477436	478470	1035	1	pstS	phosphate transport system substrate-binding protein
514	C58	Atu0420	AE007869	416278	417312	1035	1	NA	ABC transporter, substrate binding protein (phosphate)
515	1D1609	At1D1609_04600	CP026924	478734	480218	1485	1	pstC	phosphate transport system permease protein
515	C58	Atu0421	AE007869	417601	419085	1485	1	pstC	ABC transporter, membrane spanning protein
516	1D1609	At1D1609_04610	CP026924	480215	481537	1323	1	pstA	phosphate transport system permease protein
516	C58	Atu0422	AE007869	419082	420404	1323	1	pstA	ABC transporter, membrane spanning protein
517	1D1609	At1D1609_04620	CP026924	481552	482367	816	1	pstB	phosphate transport system ATP-binding protein
517	C58	Atu0423	AE007869	420419	421234	816	1	pstB	ABC transporter, nucleotide binding/ATPase protein
518	1D1609	At1D1609_04630	CP026924	482463	483188	726	1	phoU	phosphate transport system protein
518	C58	Atu0424	AE007869	421331	422056	726	1	phoU	phosphate transport system regulatory protein
519	1D1609	At1D1609_04640	CP026924	483219	483902	684	1	phoB	two-component system, OmpR family, phosphate regulon response regulator PhoB
519	C58	Atu0425	AE007869	422089	422772	684	1	phoB	two component response regulator
520	1D1609	At1D1609_04670	CP026924	485247	486446	1200	1	argD	acetylornithine aminotransferase
520	C58	Atu0428	AE007869	424029	425228	1200	1	argD	acetylornithine aminotransferase
521	1D1609	At1D1609_04680	CP026924	486489	487421	933	1	argF	ornithine carbamoyltransferase
521	C58	Atu0429	AE007869	425285	426202	918	1	argF	ornithine carbamoyltransferase
522	1D1609	At1D1609_04690	CP026924	487664	488653	990	1	hslO	chaperonin (heat shock protein hsp33)
522	C58	Atu0430	AE007869	426439	427428	990	1	hslO	chaperonin (heat shock protein hsp33)
523	1D1609	At1D1609_04700	CP026924	488703	489095	393	-1	apaG	apaG protein
523	C58	Atu0431	AE007869	427501	427893	393	-1	apaG	apaG protein
524	1D1609	At1D1609_04710	CP026924	489329	490513	1185	-1	metZ	O-succinylhomoserine sulfhydrylase
524	C58	Atu0432	AE007869	428128	429312	1185	-1	NA	O-succinylhomoserine sulfhydrylase
525	1D1609	At1D1609_04720	CP026924	490709	491806	1098	1	dcd	2'-deoxycytidine 5'-triphosphate deaminase
525	C58	Atu0434	AE007869	429508	430620	1113	1	dcd	2'-deoxycytidine 5'-triphosphate deaminase
526	1D1609	At1D1609_04730	CP026924	492070	492795	726	1	aqpZ	aquaporin
526	C58	Atu0476	AE007869	464352	465077	726	1	aqpZ	aquaporin
527	1D1609	At1D1609_04750	CP026924	493319	495289	1971	-1	NA	glycosyl transferase
527	C58	Atu0478	AE007869	465635	467182	1548	-1	NA	glycosyltransferase
528	1D1609	At1D1609_04760	CP026924	495460	496221	762	1	NA	polar amino acid transport system substrate-binding protein
528	C58	Atu0479	AE007869	467742	468503	762	1	NA	ABC transporter, substrate binding protein (amino acid)
529	1D1609	At1D1609_04770	CP026924	496258	497562	1305	-1	NA	polysaccharide biosynthesis protein
529	C58	Atu0480	AE007869	468531	469733	1203	-1	NA	polysaccharide biosynthesis protein
530	1D1609	At1D1609_04780	CP026924	497838	499133	1296	1	exoQ	exopolysaccharide production protein ExoQ
530	C58	Atu0481	AE007869	470111	471406	1296	1	exoQ	exopolysaccharide production protein
531	1D1609	At1D1609_04790	CP026924	499160	499912	753	1	NA	polysaccharide deacetylase
531	C58	Atu0482	AE007869	471433	472185	753	1	NA	polysaccharide deacetylase
532	1D1609	At1D1609_04800	CP026924	499967	500617	651	-1	c1	bacteriophage repressor protein C1
532	C58	Atu0483	AE007869	472247	472897	651	-1	c1	bacteriophage repressor protein C1
533	1D1609	At1D1609_04810	CP026924	500730	501380	651	-1	NA	two component response regulator
533	C58	Atu0484	AE007869	473010	473660	651	-1	NA	two component response regulator
534	1D1609	At1D1609_04820	CP026924	501625	501978	354	1	NA	hypothetical protein
534	C58	Atu0485	AE007869	473913	474266	354	1	NA	conserved hypothetical protein
535	1D1609	At1D1609_04830	CP026924	501978	503069	1092	1	pyrD	dihydroorotate dehydrogenase
535	C58	Atu0486	AE007869	474266	475357	1092	1	pyrD	dihydroorotate dehydrogenase
536	1D1609	At1D1609_04840	CP026924	503259	503756	498	-1	NA	secretion protein
536	C58	Atu8129	AE007869	475394	475891	498	-1	NA	conserved hypothetical protein
537	1D1609	At1D1609_04850	CP026924	503758	504024	267	-1	NA	membrane protein
537	C58	Atu0488	AE007869	475893	476159	267	-1	NA	conserved hypothetical protein
538	1D1609	At1D1609_04860	CP026924	504193	505134	942	1	NA	methyltransferase
538	C58	Atu0489	AE007869	476434	477270	837	1	NA	methyltransferase
539	1D1609	At1D1609_04870	CP026924	505242	505880	639	1	NA	hypothetical protein
539	C58	Atu0490	AE007869	477406	478017	612	1	NA	conserved hypothetical protein
540	1D1609	At1D1609_04880	CP026924	505952	506593	642	1	NA	hypothetical protein
540	C58	Atu0491	AE007869	478100	478741	642	1	NA	conserved hypothetical protein
541	1D1609	At1D1609_04890	CP026924	506620	507081	462	-1	NA	alkylhydroperoxidase
541	C58	Atu0492	AE007869	478768	479229	462	-1	NA	conserved hypothetical protein
542	1D1609	At1D1609_04900	CP026924	507179	507682	504	-1	NA	Rrf2 family transcriptional regulator
542	C58	Atu0493	AE007869	479337	479840	504	-1	NA	conserved hypothetical protein
543	1D1609	At1D1609_04910	CP026924	507945	510323	2379	1	lhr	large ATP-dependent helicase-related protein
543	C58	Atu0494	AE007869	480100	482478	2379	1	lhr	large atp-dependant helicase-related protein
544	1D1609	At1D1609_04920	CP026924	510358	511086	729	1	NA	phosphoesterase
544	C58	Atu0495	AE007869	482513	483241	729	1	NA	conserved hypothetical protein
545	1D1609	At1D1609_04930	CP026924	511135	511572	438	-1	NA	universal stress protein UspA
545	C58	Atu0496	AE007869	483264	483701	438	-1	NA	conserved hypothetical protein
546	1D1609	At1D1609_04940	CP026924	511733	512560	828	-1	NA	membrane protein
546	C58	Atu8130	AE007869	483859	484650	792	-1	NA	hypothetical protein
547	1D1609	At1D1609_04950	CP026924	512557	513483	927	-1	NA	permease
547	C58	Atu0498	AE007869	484683	485609	927	-1	NA	conserved hypothetical protein
548	1D1609	At1D1609_04960	CP026924	513747	517496	3750	-1	NA	hemagglutinin
548	C58	Atu0499	AE007869	485874	489620	3747	-1	NA	conserved hypothetical protein
549	1D1609	At1D1609_04970	CP026924	517873	519669	1797	1	acd	acyl-CoA dehydrogenase
549	C58	Atu0501	AE007869	489997	491793	1797	1	acd	acyl-CoA dehydrogenase
550	1D1609	At1D1609_04980	CP026924	519706	520914	1209	1	atoB	acetyl-CoA acetyltransferase
550	C58	Atu0502	AE007869	491832	493040	1209	1	NA	acetyl-CoA acetyltransferase
551	1D1609	At1D1609_05000	CP026924	521169	523385	2217	1	fadB	enoyl-CoA hydratase
551	C58	Atu0503	AE007869	493225	495441	2217	1	fadB	enoyl-CoA hydratase
552	1D1609	At1D1609_05010	CP026924	523540	523965	426	1	NA	hypothetical protein
552	C58	Atu0504	AE007869	495598	496029	432	1	NA	hypothetical protein
553	1D1609	At1D1609_05060	CP026924	526355	526699	345	-1	phaG	pH adaption potassium efflux system protein
553	C58	Atu0507	AE007869	497142	497486	345	-1	phaG	potassium efflux system protein
554	1D1609	At1D1609_05070	CP026924	526696	526977	282	-1	phaF	pH adaption potassium efflux system protein
554	C58	Atu0508	AE007869	497483	497764	282	-1	phaF	PH Adaption potassium efflux system
555	1D1609	At1D1609_05080	CP026924	526974	527462	489	-1	phaE	pH adaption potassium efflux system protein
555	C58	Atu0509	AE007869	497761	498246	486	-1	phaE	phaE protein
556	1D1609	At1D1609_05090	CP026924	527459	529105	1647	-1	phaD	pH adaption potassium efflux system protein
556	C58	Atu0510	AE007869	498246	499889	1644	-1	phaD	pH adaption potassium efflux system protein
557	1D1609	At1D1609_05100	CP026924	529102	529437	336	-1	phaC	pH adaption potassium efflux system protein
557	C58	Atu0511	AE007869	499889	500224	336	-1	phaC	pH adaption potassium efflux system protein
558	1D1609	At1D1609_05110	CP026924	529437	532355	2919	-1	phaA	pH adaption potassium efflux system protein
558	C58	Atu8131	AE007869	500224	503142	2919	-1	phaA	pH adaption potassium efflux system protein
559	1D1609	At1D1609_05120	CP026924	532462	532848	387	-1	NA	hypothetical protein
559	C58	Atu0513	AE007869	503248	503625	378	-1	NA	hypothetical protein
560	1D1609	At1D1609_05130	CP026924	533408	534952	1545	1	mcp	methyl-accepting chemotaxis protein
560	C58	Atu0514	AE007869	504030	505736	1707	1	NA	methyl-accepting chemotaxis protein
561	1D1609	At1D1609_05140	CP026924	534952	535251	300	1	cheX	chemotaxis protein CheX
561	C58	Atu0515	AE007869	505736	506035	300	1	NA	conserved hypothetical protein
562	1D1609	At1D1609_05150	CP026924	535248	535613	366	1	cheY	chemotaxis receiver protein
562	C58	Atu0516	AE007869	506032	506397	366	1	cheY	chemotaxis receiver protein
563	1D1609	At1D1609_05160	CP026924	535630	537897	2268	1	cheA	chemotaxis protein histidine kinase
563	C58	Atu0517	AE007869	506474	508687	2214	1	cheA	Chemotaxis protein histidine kinase
564	1D1609	At1D1609_05170	CP026924	537911	538819	909	1	cheR	chemotaxis methyltransferase
564	C58	Atu0518	AE007869	508701	509609	909	1	cheR	chemotaxis methyltransferase
565	1D1609	At1D1609_05180	CP026924	538816	539871	1056	1	cheB	protein-glutamate methylesterase
565	C58	Atu0519	AE007869	509606	510661	1056	1	cheB	protein-glutamate methylesterase
566	1D1609	At1D1609_05190	CP026924	539871	540260	390	1	cheY	chemotaxis receiver protein
566	C58	Atu0520	AE007869	510661	511050	390	1	cheY	chemotaxis receiver protein
567	1D1609	At1D1609_05200	CP026924	540257	540802	546	1	cheD	methyl-accepting chemotaxis protein
567	C58	Atu0521	AE007869	511047	511592	546	1	cheD	methyl-accepting chemotaxis protein
568	1D1609	At1D1609_05210	CP026924	540817	541200	384	1	NA	hypothetical protein
568	C58	Atu0522	AE007869	511607	511990	384	1	NA	conserved hypothetical protein
569	1D1609	At1D1609_05220	CP026924	541330	543012	1683	1	fliF	flagellar M-ring protein
569	C58	Atu0523	AE007869	512099	513799	1701	1	fliF	flagellar M-ring protein
570	1D1609	At1D1609_05230	CP026924	543383	544114	732	1	NA	LuxR family transcriptional regulator
570	C58	Atu0524	AE007869	514221	514901	681	1	luxR	transcriptional regulator, LuxR family
571	1D1609	At1D1609_05240	CP026924	544114	544869	756	1	agrR	LuxR family transcriptional regulator
571	C58	Atu0525	AE007869	514901	515656	756	1	agrR	transcriptional regulator, LuxR family
572	1D1609	At1D1609_05250	CP026924	545012	546859	1848	1	mcp	methyl-accepting chemotaxis protein
572	C58	Atu0526	AE007869	515805	517652	1848	1	mclA	methyl-accepting chemotaxis protein
573	1D1609	At1D1609_05260	CP026924	546915	550424	3510	-1	NA	two component sensor kinase/response regulator hybrid
573	C58	Atu0527	AE007869	517707	521216	3510	-1	NA	two component sensor kinase/response regulator hybrid
574	1D1609	At1D1609_05270	CP026924	550644	551072	429	1	mscL	large conductance mechanosensitive channel protein
574	C58	Atu0528	AE007869	521539	521967	429	1	mscL	large conductance mechanosensitive channel protein
575	1D1609	At1D1609_05280	CP026924	551227	552393	1167	1	aspB	aspartate transaminase
575	C58	Atu0529	AE007869	522122	523288	1167	1	aspB	aspartate transaminase
576	1D1609	At1D1609_05290	CP026924	552721	553752	1032	1	galE	UDP-glucose 4-epimerase
576	C58	Atu0530	AE007869	523619	524650	1032	1	galE	UDP-galactose 4-epimerase
577	1D1609	At1D1609_05300	CP026924	553765	554598	834	-1	NA	hypothetical protein
577	C58	Atu0531	AE007869	524663	525415	753	-1	NA	hypothetical protein
578	1D1609	At1D1609_05320	CP026924	554979	555602	624	-1	maf	septum formation protein
578	C58	Atu0533	AE007869	525882	526505	624	-1	maf-2	putative inhibitor of septum formation
579	1D1609	At1D1609_05330	CP026924	555636	555935	300	-1	infA	translation initiation factor IF-1
579	C58	Atu0534	AE007869	526539	526838	300	-1	infA	translation initiation factor IF-1
580	1D1609	At1D1609_05340	CP026924	555998	556486	489	-1	NA	phosphotyrosine protein phosphatase
580	C58	Atu0535	AE007869	526902	527390	489	-1	NA	conserved hypothetical protein
581	1D1609	At1D1609_05350	CP026924	556489	556962	474	-1	NA	hypothetical protein
581	C58	Atu0536	AE007869	527393	527866	474	-1	NA	conserved hypothetical protein
582	1D1609	At1D1609_05360	CP026924	556966	558264	1299	-1	hisD	histidinol dehydrogenase
582	C58	Atu0537	AE007869	527870	529168	1299	-1	hisD	histidinol dehydrogenase
583	1D1609	At1D1609_05370	CP026924	558397	558837	441	-1	NA	hypothetical protein
583	C58	Atu0538	AE007869	529302	529742	441	-1	NA	conserved hypothetical protein
584	1D1609	At1D1609_05380	CP026924	558951	560243	1293	-1	murA	UDP-N-acetylglucosamine
584	C58	Atu0539	AE007869	529856	531148	1293	-1	murA	UDP-N-acetylglucosamine
585	1D1609	At1D1609_05390	CP026924	560347	560613	267	-1	NA	hypothetical protein
585	C58	Atu0540	AE007869	531251	531517	267	-1	NA	hypothetical protein
586	1D1609	At1D1609_05400	CP026924	560996	561439	444	1	NA	nuclease
586	1D1609	At1D1609_39870	CP026925	1072625	1073059	435	-1	NA	nuclease
587	1D1609	At1D1609_05430	CP026924	562600	562926	327	-1	NA	hypothetical protein
587	1D1609	At1D1609_39750	CP026925	1065568	1065894	327	1	NA	hypothetical protein
588	1D1609	At1D1609_05440	CP026924	562949	563626	678	-1	NA	peptidoglycan-binding domain 1 protein
588	1D1609	At1D1609_39740	CP026925	1064868	1065545	678	1	NA	peptidoglycan-binding domain 1 protein
589	1D1609	At1D1609_05450	CP026924	564034	564486	453	-1	NA	hypothetical protein
589	1D1609	At1D1609_39720	CP026925	1064014	1064466	453	1	NA	hypothetical protein
590	1D1609	At1D1609_05470	CP026924	565448	565792	345	-1	NA	hypothetical protein
590	1D1609	At1D1609_39700	CP026925	1062708	1063052	345	1	NA	hypothetical protein
591	1D1609	At1D1609_05480	CP026924	565794	566747	954	-1	NA	hypothetical protein
591	1D1609	At1D1609_39690	CP026925	1061753	1062706	954	1	NA	hypothetical protein
592	1D1609	At1D1609_05490	CP026924	566757	567023	267	-1	NA	hypothetical protein
592	1D1609	At1D1609_39680	CP026925	1061429	1061743	315	1	NA	hypothetical protein
593	1D1609	At1D1609_05520	CP026924	568022	570139	2118	-1	NA	hypothetical protein
593	1D1609	At1D1609_39640	CP026925	1058196	1060313	2118	1	NA	hypothetical protein
594	1D1609	At1D1609_05530	CP026924	570136	572046	1911	-1	NA	hypothetical protein
594	1D1609	At1D1609_39630	CP026925	1056298	1058199	1902	1	NA	hypothetical protein
595	1D1609	At1D1609_05540	CP026924	572046	572723	678	-1	NA	hypothetical protein
595	1D1609	At1D1609_39620	CP026925	1055621	1056298	678	1	NA	hypothetical protein
596	1D1609	At1D1609_05550	CP026924	572723	572881	159	-1	NA	hypothetical protein
596	1D1609	At1D1609_39610	CP026925	1055463	1055621	159	1	NA	hypothetical protein
597	1D1609	At1D1609_05560	CP026924	572881	574308	1428	-1	NA	hypothetical protein
597	1D1609	At1D1609_39600	CP026925	1054036	1055463	1428	1	NA	hypothetical protein
598	1D1609	At1D1609_05570	CP026924	574308	574646	339	-1	NA	hypothetical protein
598	1D1609	At1D1609_39590	CP026925	1053698	1054036	339	1	NA	hypothetical protein
599	1D1609	At1D1609_05580	CP026924	574630	574893	264	-1	NA	hypothetical protein
599	1D1609	At1D1609_39580	CP026925	1053451	1053714	264	1	NA	hypothetical protein
600	1D1609	At1D1609_05590	CP026924	574912	575229	318	-1	NA	hypothetical protein
600	1D1609	At1D1609_39570	CP026925	1053115	1053432	318	1	NA	hypothetical protein
601	1D1609	At1D1609_05600	CP026924	575226	575666	441	-1	NA	hypothetical protein
601	1D1609	At1D1609_39560	CP026925	1052678	1053118	441	1	NA	hypothetical protein
602	1D1609	At1D1609_05610	CP026924	575686	576807	1122	-1	NA	hypothetical protein
602	1D1609	At1D1609_39550	CP026925	1051537	1052658	1122	1	NA	hypothetical protein
603	1D1609	At1D1609_05620	CP026924	576834	577679	846	-1	NA	hypothetical protein
603	1D1609	At1D1609_39540	CP026925	1050665	1051510	846	1	NA	hypothetical protein
604	1D1609	At1D1609_05630	CP026924	577767	579728	1962	-1	NA	hypothetical protein
604	1D1609	At1D1609_39530	CP026925	1048616	1050577	1962	1	NA	hypothetical protein
605	1D1609	At1D1609_05640	CP026924	579728	581224	1497	-1	NA	hypothetical protein
605	1D1609	At1D1609_39520	CP026925	1047120	1048616	1497	1	NA	hypothetical protein
606	1D1609	At1D1609_05650	CP026924	581205	581675	471	-1	NA	hypothetical protein
606	1D1609	At1D1609_39510	CP026925	1046669	1047139	471	1	NA	phage terminase, small subunit
607	1D1609	At1D1609_05660	CP026924	581838	582161	324	-1	NA	hypothetical protein
607	1D1609	At1D1609_39500	CP026925	1046183	1046506	324	1	NA	hypothetical protein
608	1D1609	At1D1609_05670	CP026924	582174	582566	393	-1	NA	hypothetical protein
608	1D1609	At1D1609_39490	CP026925	1045778	1046170	393	1	NA	hypothetical protein
609	1D1609	At1D1609_05680	CP026924	582651	582782	132	-1	NA	hypothetical protein
609	1D1609	At1D1609_39480	CP026925	1045562	1045693	132	1	NA	hypothetical protein
610	1D1609	At1D1609_05710	CP026924	584376	584990	615	-1	NA	hypothetical protein
610	1D1609	At1D1609_39450	CP026925	1043354	1043968	615	1	NA	hypothetical protein
611	1D1609	At1D1609_05720	CP026924	584987	585415	429	-1	NA	hypothetical protein
611	1D1609	At1D1609_39440	CP026925	1042929	1043357	429	1	NA	hypothetical protein
612	1D1609	At1D1609_05730	CP026924	585412	586269	858	-1	NA	ribonuclease HI
612	1D1609	At1D1609_39430	CP026925	1042075	1042932	858	1	NA	ribonuclease HI
613	1D1609	At1D1609_05740	CP026924	586266	586589	324	-1	NA	hypothetical protein
613	1D1609	At1D1609_39420	CP026925	1041755	1042078	324	1	NA	hypothetical protein
614	1D1609	At1D1609_05750	CP026924	586586	586942	357	-1	NA	hypothetical protein
614	1D1609	At1D1609_39410	CP026925	1041402	1041758	357	1	NA	hypothetical protein
615	1D1609	At1D1609_05760	CP026924	586932	587357	426	-1	clpX	ATP-dependent Clp protease ATP-binding subunit ClpX
615	1D1609	At1D1609_39400	CP026925	1040987	1041412	426	1	NA	Clp protease ATP-binding protein
616	1D1609	At1D1609_05770	CP026924	587357	587578	222	-1	NA	hypothetical protein
616	1D1609	At1D1609_39390	CP026925	1040766	1040987	222	1	NA	hypothetical protein
617	1D1609	At1D1609_05780	CP026924	587575	588114	540	-1	NA	hypothetical protein
617	1D1609	At1D1609_39380	CP026925	1040230	1040769	540	1	NA	hypothetical protein
618	1D1609	At1D1609_05790	CP026924	588116	588781	666	-1	NA	hypothetical protein
618	1D1609	At1D1609_39370	CP026925	1039743	1040228	486	1	NA	hypothetical protein
619	1D1609	At1D1609_05850	CP026924	591173	591970	798	1	NA	hypothetical protein
619	1D1609	At1D1609_39310	CP026925	1036709	1037512	804	-1	NA	hypothetical protein
620	1D1609	At1D1609_05940	CP026924	595984	596925	942	-1	fliC	flagellin
620	C58	Atu0542	AE007869	531936	532877	942	-1	fla	flagellin
621	1D1609	At1D1609_05950	CP026924	597166	598128	963	-1	fliC	flagellin
621	C58	Atu0543	AE007869	533119	534081	963	-1	flaB	flaB
622	1D1609	At1D1609_05960	CP026924	598537	599457	921	-1	fliC	flagellin
622	C58	Atu0545	AE007869	534488	535408	921	-1	flaA	flagella associated protein
623	1D1609	At1D1609_05970	CP026924	599830	600567	738	-1	fliP	flagellar biosynthetic protein FliP
623	C58	Atu0546	AE007869	535780	536517	738	-1	fliP	flagellar biosynthetic protein
624	1D1609	At1D1609_05980	CP026924	600564	601064	501	-1	fliL	flagellar FliL protein
624	C58	Atu0547	AE007869	536514	537014	501	-1	fliL	flagellar protein
625	1D1609	At1D1609_05990	CP026924	601093	601812	720	-1	flgH	flagellar L-ring protein precursor FlgH
625	C58	Atu0548	AE007869	537041	537760	720	-1	flgH	flagellar L-ring protein precursor
626	1D1609	At1D1609_06000	CP026924	601809	602345	537	-1	NA	flagellar protein
626	C58	Atu0549	AE007869	537757	538293	537	-1	NA	conserved hypothetical protein
627	1D1609	At1D1609_06010	CP026924	602342	603463	1122	-1	flgI	flagellar P-ring protein precursor FlgI
627	C58	Atu0550	AE007869	538290	539411	1122	-1	flgI	flagellar P-ring protein precursor
628	1D1609	At1D1609_06020	CP026924	603460	603948	489	-1	flgA	flagella basal body P-ring formation protein FlgA
628	C58	Atu0551	AE007869	539408	539896	489	-1	flgA	flagellar protein FLGA precursor
629	1D1609	At1D1609_06030	CP026924	603969	604757	789	-1	flgG	flagellar basal-body rod protein FlgG
629	C58	Atu0552	AE007869	539917	540705	789	-1	flgG	flagellar basal-body rod protein
630	1D1609	At1D1609_06040	CP026924	604776	605111	336	-1	fliE	flagellar hook-basal body complex protein FliE
630	C58	Atu0553	AE007869	540724	541062	339	-1	fliE	flagellar hook-basal body complex protein
631	1D1609	At1D1609_06050	CP026924	605108	605527	420	-1	flgC	flagellar basal-body rod protein FlgC
631	C58	Atu0554	AE007869	541059	541478	420	-1	flgC	flagellar basal-body rod protein
632	1D1609	At1D1609_06060	CP026924	605531	605923	393	-1	flgB	flagellar basal-body rod protein FlgB
632	C58	Atu0555	AE007869	541482	541874	393	-1	flgB	flagellar basal-body rod protein FlgB
633	1D1609	At1D1609_06070	CP026924	606095	606658	564	-1	NA	hypothetical protein
633	C58	Atu0556	AE007869	542045	542449	405	-1	NA	conserved hypothetical protein
634	1D1609	At1D1609_06080	CP026924	606662	608068	1407	-1	fliI	flagellum-specific ATP synthase
634	C58	Atu0557	AE007869	542613	544034	1422	-1	fliI	flagellum-specific ATP synthase
635	1D1609	At1D1609_06090	CP026924	608080	608814	735	-1	flgF	flagellar basal-body rod protein FlgF
635	C58	Atu0558	AE007869	544046	544780	735	-1	flgF	flagellar basal body rod protein
636	1D1609	At1D1609_06100	CP026924	608816	609595	780	-1	flgF	flagellar basal-body rod protein FlgF
636	C58	Atu0559	AE007869	544782	545417	636	-1	NA	conserved hypothetical protein
637	1D1609	At1D1609_06110	CP026924	609782	610654	873	1	motA	flagellar motor protein MotA
637	C58	Atu0560	AE007869	545748	546620	873	1	motA	flagellar motor protein
638	1D1609	At1D1609_06120	CP026924	610657	611610	954	1	fliM	flagellar motor switch protein FliM
638	C58	Atu0561	AE007869	546623	547582	960	1	fliM	flagellar motor switch protein
639	1D1609	At1D1609_06130	CP026924	611675	612214	540	1	fliN	flagellar motor switch protein FliN
639	C58	Atu0562	AE007869	547646	548185	540	1	fliN	flagellar motor switch protein FliN
640	1D1609	At1D1609_06140	CP026924	612242	613285	1044	1	fliG	flagellar motor switch protein FliG
640	C58	Atu0563	AE007869	548213	549256	1044	1	fliG	flagellar motor switch protein FliG
641	1D1609	At1D1609_06150	CP026924	613413	614495	1083	1	flhB	flagellar biosynthetic protein FlhB
641	C58	Atu0564	AE007869	549382	550464	1083	1	flhB	flagellar biosynthetic protein
642	1D1609	At1D1609_06160	CP026924	614501	614938	438	1	NA	hypothetical protein
642	C58	Atu0565	AE007869	550470	550907	438	1	NA	conserved hypothetical protein
643	1D1609	At1D1609_06170	CP026924	615247	616539	1293	1	fliC	flagellin
643	C58	Atu0567	AE007869	551215	552507	1293	1	flaD	flagellin protein FlaD
644	1D1609	At1D1609_06180	CP026924	616853	617509	657	1	NA	hypothetical protein
644	C58	Atu0568	AE007869	552787	553443	657	1	NA	conserved hypothetical protein
645	1D1609	At1D1609_06190	CP026924	617506	618813	1308	1	motB	flagellar motor protein MotB
645	C58	Atu0569	AE007869	553440	554741	1302	1	motB	flagellar motor protein, PAL/OmpA family
646	1D1609	At1D1609_06200	CP026924	618810	620087	1278	1	motC	chemotaxis protein MotC
646	C58	Atu0570	AE007869	554738	556018	1281	1	NA	Chemotaxis protein
647	1D1609	At1D1609_06210	CP026924	620084	621445	1362	1	motD	chemotaxis protein MotD
647	C58	Atu0571	AE007869	556015	557364	1350	1	motD	chemotaxis MotD protein
648	1D1609	At1D1609_06220	CP026924	621393	621959	567	1	NA	lytic transglycosylase
648	C58	Atu0572	AE007869	557435	557878	444	1	NA	conserved hypothetical protein
649	1D1609	At1D1609_06230	CP026924	622242	622913	672	1	NA	transcriptional regulator
649	C58	Atu0573	AE007869	558161	558832	672	1	NA	transcriptional regulator
650	1D1609	At1D1609_06240	CP026924	623019	624314	1296	1	flgE	flagellar hook protein FlgE
650	C58	Atu0574	AE007869	558938	560215	1278	1	flgE	flagellar hook protein
651	1D1609	At1D1609_06250	CP026924	624337	625815	1479	1	flgK	flagellar hook-associated protein 1 FlgK
651	C58	Atu0575	AE007869	560238	561716	1479	1	flgK	flagellar hook associated protein
652	1D1609	At1D1609_06260	CP026924	625819	626922	1104	1	flgL	flagellar hook-associated protein 3 FlgL
652	C58	Atu0576	AE007869	561720	562823	1104	1	flgL	flagellar hook-associated protein
653	1D1609	At1D1609_06270	CP026924	626957	627301	345	1	flaF	flagellar protein FlaF
653	C58	Atu0577	AE007869	562858	563202	345	1	flaF	FLAF protein
654	1D1609	At1D1609_06280	CP026924	627298	627747	450	1	flbT	flagellar protein FlbT
654	C58	Atu0578	AE007869	563199	563648	450	1	flbT	FlbT post-transcriptional regulator of flagellin
655	1D1609	At1D1609_06290	CP026924	627738	628208	471	1	flgD	flagellar basal-body rod modification protein FlgD
655	C58	Atu0579	AE007869	563639	564112	474	1	flgD	hook formation protein
656	1D1609	At1D1609_06300	CP026924	628257	628523	267	1	fliQ	flagellar biosynthetic protein FliQ
656	C58	Atu0580	AE007869	564158	564424	267	1	fliQ	flagellar biosynthetic protein
657	1D1609	At1D1609_06310	CP026924	628681	630768	2088	1	flhA	flagellar biosynthetic protein FlhA
657	C58	Atu0581	AE007869	564582	566669	2088	1	flhA	flagellar biosynthesis protein
658	1D1609	At1D1609_06320	CP026924	630765	631520	756	1	fliR	flagellar biosynthetic protein FliR
658	C58	Atu0582	AE007869	566699	567421	723	1	fliR	flagellar biosynthetic protein FLIR
659	1D1609	At1D1609_06330	CP026924	631535	631954	420	1	NA	hypothetical protein
659	C58	Atu0583	AE007869	567437	567856	420	1	NA	hypothetical protein
660	1D1609	At1D1609_06340	CP026924	632070	632627	558	1	NA	rod-binding protein
660	C58	Atu0584	AE007869	567999	568526	528	1	NA	conserved hypothetical protein
661	1D1609	At1D1609_06350	CP026924	632630	633025	396	1	NA	hypothetical protein
661	C58	Atu0585	AE007869	568556	568924	369	1	NA	conserved hypothetical protein
662	1D1609	At1D1609_06360	CP026924	633025	633558	534	1	NA	membrane protein
662	C58	Atu8132	AE007869	568924	569457	534	1	NA	conserved hypothetical protein
663	1D1609	At1D1609_06370	CP026924	633761	634435	675	1	tagA	teichoic acid biosynthesis protein
663	C58	Atu0587	AE007869	569641	570315	675	1	tagA	teichoic acid biosynthesis protein
664	1D1609	At1D1609_06380	CP026924	634550	636322	1773	1	NA	hypothetical protein
664	C58	Atu0588	AE007869	570443	572206	1764	1	NA	conserved hypothetical protein
665	1D1609	At1D1609_06390	CP026924	636400	637299	900	1	folD	methylenetetrahydrofolate dehydrogenase (NADP+) / methenyltetrahydrofolate cyclohydrolase
665	C58	Atu0589	AE007869	572284	573183	900	1	folD	methylenetetrahydrofolate dehydrogenase
666	1D1609	At1D1609_06400	CP026924	637496	638521	1026	-1	lacI	LacI family transcriptional regulator
666	C58	Atu0590	AE007869	573201	574226	1026	-1	aglR	transcriptional regulator repressor
667	1D1609	At1D1609_06410	CP026924	638796	640157	1362	1	aglE	alpha-glucoside transport system substrate-binding protein
667	C58	Atu0591	AE007869	574504	575865	1362	1	aglE	ABC transporter, substrate binding protein (alpha-glucoside)
668	1D1609	At1D1609_06420	CP026924	640263	641276	1014	1	aglF	alpha-glucoside transport system permease protein
668	C58	Atu0592	AE007869	576114	577034	921	1	aglF	ABC transporter, membrane spanning protein
669	1D1609	At1D1609_06430	CP026924	641278	642438	1161	1	aglG	alpha-glucoside transport system permease protein
669	C58	Atu0593	AE007869	577036	578196	1161	1	aglG	ABC transporter, membrane spanning protein
670	1D1609	At1D1609_06450	CP026924	644151	645239	1089	1	aglK	alpha-glucoside transport system ATP-binding protein
670	C58	Atu0595	AE007869	579911	580999	1089	1	aglK	ABC transporter, nucleotide binding/ATPase protein
671	1D1609	At1D1609_06460	CP026924	645422	645835	414	1	NA	hypothetical protein
671	C58	Atu8133	AE007869	581170	581589	420	1	NA	conserved hypothetical protein
672	1D1609	At1D1609_06490	CP026924	646624	647988	1365	-1	NA	serine/threonine protein phosphatase
672	C58	Atu0597	AE007869	581615	582976	1362	-1	NA	conserved hypothetical protein
673	1D1609	At1D1609_06510	CP026924	650154	650852	699	-1	pgl	6-phosphogluconolactonase
673	C58	Atu0599	AE007869	585140	585838	699	-1	pgl	6-phosphogluconolactonase
674	1D1609	At1D1609_06520	CP026924	650863	652338	1476	-1	zwf	glucose-6-phosphate 1-dehydrogenase
674	C58	Atu0600	AE007869	585849	587324	1476	-1	zwf	glucose-6-phosphate 1-dehydrogenase
675	1D1609	At1D1609_06530	CP026924	652475	653761	1287	-1	ordL	oxidoreductase
675	C58	Atu0601	AE007869	587461	588747	1287	-1	ordL	oxidoreductase
676	1D1609	At1D1609_06540	CP026924	653776	655212	1437	-1	glnA	glutamine synthetase
676	C58	Atu0602	AE007869	588760	590199	1440	-1	glnA	glutamine synthetase
677	1D1609	At1D1609_06550	CP026924	655336	656520	1185	1	NA	oxidoreductase
677	C58	Atu0603	AE007869	590323	591507	1185	1	NA	conserved hypothetical protein
678	1D1609	At1D1609_06560	CP026924	656829	657176	348	-1	NA	hypothetical protein
678	C58	Atu0604	AE007869	591618	591965	348	-1	NA	hypothetical protein
679	1D1609	At1D1609_06570	CP026924	657262	658134	873	1	NA	LysR family transcriptional regulator
679	C58	Atu0605	AE007869	592053	592925	873	1	NA	transcriptional regulator, LysR family
680	1D1609	At1D1609_06580	CP026924	658148	658405	258	-1	NA	hypothetical protein
680	C58	Atu0606	AE007869	592941	593198	258	-1	NA	conserved hypothetical protein
681	1D1609	At1D1609_06590	CP026924	658490	659779	1290	-1	aceA	isocitrate lyase
681	C58	Atu0607	AE007869	593283	594572	1290	-1	aceA	isocitrate lyase
682	1D1609	At1D1609_06600	CP026924	660036	661451	1416	1	NA	transcriptional regulator
682	C58	Atu0608	AE007869	594823	596238	1416	1	NA	transcriptional regulator
683	1D1609	At1D1609_06610	CP026924	661604	662701	1098	1	potF	putrescine transport system substrate-binding protein
683	C58	Atu0609	AE007869	596390	597487	1098	1	potF	ABC transporter, substrate binding protein (putrescine)
684	1D1609	At1D1609_06620	CP026924	662941	664098	1158	1	potG	putrescine transport system ATP-binding protein
684	C58	Atu0610	AE007869	597569	598726	1158	1	potG	ABC transporter, nucleotide binding/ATPase protein
685	1D1609	At1D1609_06630	CP026924	664110	665018	909	1	potH	putrescine transport system permease protein
685	C58	Atu0611	AE007869	598738	599646	909	1	potB	ABC transporter, membrane spanning protein
686	1D1609	At1D1609_06640	CP026924	665023	665835	813	1	potI	putrescine transport system permease protein
686	C58	Atu0612	AE007869	599651	600463	813	1	NA	ABC transporter, membrane spanning protein
687	1D1609	At1D1609_06650	CP026924	666146	667810	1665	-1	fbpB	iron(III) transport system permease protein
687	C58	Atu0613	AE007869	600771	602351	1581	-1	NA	ABC transporter, membrane spanning protein
688	1D1609	At1D1609_06660	CP026924	667889	671662	3774	-1	NA	two component sensor kinase
688	C58	Atu0614	AE007869	602711	606538	3828	-1	NA	two component sensor kinase
689	1D1609	At1D1609_06670	CP026924	672288	673916	1629	1	ppx	exopolyphosphatase
689	C58	Atu0619	AE007869	607141	608841	1701	1	NA	exopolyphosphatase
690	1D1609	At1D1609_06680	CP026924	673913	674653	741	1	ftsJ	cell division protein FtsJ
690	C58	Atu0620	AE007869	608838	609578	741	1	ftsJ	cell division protein
691	1D1609	At1D1609_06690	CP026924	674654	676051	1398	-1	NA	MFS permease
691	C58	Atu0621	AE007869	609579	610976	1398	-1	NA	MFS permease
692	1D1609	At1D1609_06700	CP026924	676261	677262	1002	1	NA	metallo-beta-lactamase superfamily protein
692	C58	Atu0622	AE007869	611204	612187	984	1	NA	metallo-beta-lactamase superfamily protein
693	1D1609	At1D1609_06710	CP026924	677442	678947	1506	1	guaB	inosine-5-monophosphate dehydrogenase
693	C58	Atu0624	AE007869	612499	613872	1374	1	guaB	inosine-5`-monophosphate dehydrogenase
694	1D1609	At1D1609_06720	CP026924	679024	679461	438	1	NA	membrane protein
694	C58	Atu8134	AE007869	613968	614387	420	1	NA	Conserved hypothetical protein
695	1D1609	At1D1609_06730	CP026924	679611	680639	1029	1	adhP	alcohol dehydrogenase
695	C58	Atu0626	AE007869	614537	615565	1029	1	adhP	alcohol dehydrogenase
696	1D1609	At1D1609_06740	CP026924	680758	681633	876	1	dlhH	carboxymethylenebutenolidase
696	C58	Atu0627	AE007869	615684	616559	876	1	dlhH	carboxymethylenebutenolidase
697	1D1609	At1D1609_06750	CP026924	681917	682462	546	-1	moaB	molybdenum cofactor biosynthesis protein B
697	C58	Atu0631	AE007869	619257	619826	570	-1	moaB	molybdenum cofactor biosynthesis protein B
698	1D1609	At1D1609_06760	CP026924	682571	683455	885	-1	ipk	4-diphosphocytidyl-2-C-methyl-D-erythritol kinase
698	C58	Atu0632	AE007869	619823	620722	900	-1	ipk	4-diphosphocytidyl-2-C-methyl-D-erythritol kinase
699	1D1609	At1D1609_06770	CP026924	683462	685309	1848	-1	NA	hypothetical protein
699	C58	Atu0633	AE007869	620729	622573	1845	-1	NA	conserved hypothetical protein
700	1D1609	At1D1609_06780	CP026924	685499	686515	1017	-1	ispB	octaprenyl-diphosphate synthase
700	C58	Atu0634	AE007869	622765	623781	1017	-1	ispB	octaprenyl-diphosphate synthase
701	1D1609	At1D1609_06790	CP026924	686627	686857	231	1	NA	hypothetical protein
701	C58	Atu0635	AE007869	623826	624122	297	1	NA	hypothetical protein
702	1D1609	At1D1609_06800	CP026924	686864	687664	801	1	NA	methyltransferase
702	C58	Atu0636	AE007869	624219	624929	711	1	NA	conserved hypothetical protein
703	1D1609	At1D1609_06810	CP026924	687756	688622	867	1	sohB	proteinase sohB
703	C58	Atu0637	AE007869	625105	625887	783	1	sohB	proteinase sohB
704	1D1609	At1D1609_06820	CP026924	688643	688837	195	1	NA	membrane protein
704	C58	Atu0638	AE007869	625908	626102	195	1	NA	conserved hypothetical protein
705	1D1609	At1D1609_06850	CP026924	689614	690576	963	1	NA	glycyl-tRNA synthetase subunit alpha
705	C58	Atu0639	AE007869	626233	627165	933	1	glyQ	glycyl-tRNA synthetase, alpha subunit
706	1D1609	At1D1609_06860	CP026924	690655	691206	552	1	NA	membrane protein
706	C58	Atu0641	AE007869	627774	628325	552	1	NA	conserved hypothetical protein
707	1D1609	At1D1609_06870	CP026924	691294	692571	1278	1	aroA	3-phosphoshikimate 1-carboxyvinyltransferase
707	C58	Atu0642	AE007869	628400	629677	1278	1	aroA	3-phosphoshikimate 1-carboxyvinyltransferase
708	1D1609	At1D1609_06880	CP026924	692593	694530	1938	1	NA	membrane protein
708	C58	Atu0643	AE007869	629700	631637	1938	1	NA	conserved hypothetical protein
709	1D1609	At1D1609_06890	CP026924	694629	696959	2331	1	glyS	glycyl-tRNA synthetase beta chain
709	C58	Atu0644	AE007869	631738	633891	2154	1	glyS	glycyl-tRNA synthetase, beta chain
710	1D1609	At1D1609_06900	CP026924	697132	697680	549	1	NA	hypothetical protein
710	C58	Atu0645	AE007869	634124	634618	495	1	NA	conserved hypothetical protein
711	1D1609	At1D1609_06920	CP026924	697798	699621	1824	-1	mcpA	methyl-accepting chemotaxis protein
711	C58	Atu0646	AE007869	634672	636495	1824	-1	mcpA	methyl-accepting chemotaxis protein A
712	1D1609	At1D1609_06930	CP026924	699948	700457	510	-1	NA	hypothetical protein
712	C58	Atu8084	AE007869	636820	637329	510	-1	NA	conserved hypothetical protein
713	1D1609	At1D1609_06940	CP026924	700615	701886	1272	-1	purD	phosphoribosylamine--glycine ligase
713	C58	Atu0647	AE007869	637485	638756	1272	-1	purD	phosphoribosylamine--glycine ligase
714	1D1609	At1D1609_06950	CP026924	702100	704418	2319	1	NA	transcription accessory protein
714	C58	Atu0648	AE007869	638958	641282	2325	1	NA	conserved hypothetical protein
715	1D1609	At1D1609_06960	CP026924	704587	705843	1257	1	cfa	cyclopropane-fatty-acyl-phospholipid synthase
715	C58	Atu0649	AE007869	641451	642707	1257	1	cfa	cyclopropane-fatty-acyl-phospholipid synthase
716	1D1609	At1D1609_06970	CP026924	705911	706732	822	1	NA	outer membrane protein
716	C58	Atu0650	AE007869	642860	643660	801	1	NA	conserved hypothetical protein
717	1D1609	At1D1609_06980	CP026924	706854	707807	954	1	ubiA	4-hydroxybenzoate octaprenyltransferase
717	C58	Atu0651	AE007869	643780	644733	954	1	ubiA	4-hydroxybenzoate octaprenyltransferase
718	1D1609	At1D1609_06990	CP026924	707886	708452	567	-1	NA	hypothetical protein
718	C58	Atu0652	AE007869	644810	645376	567	-1	NA	conserved hypothetical protein
719	1D1609	At1D1609_07010	CP026924	711366	712316	951	-1	NA	LysR family transcriptional regulator
719	C58	Atu0654	AE007869	648223	649173	951	-1	NA	transcriptional regulator, LysR family
720	1D1609	At1D1609_07020	CP026924	712520	712813	294	1	NA	hypothetical protein
720	C58	Atu8135	AE007869	649376	649669	294	1	NA	hypothetical protein
721	1D1609	At1D1609_07030	CP026924	713039	714412	1374	-1	gsh1	glutamate-cysteine ligase
721	C58	Atu0656	AE007869	649842	651215	1374	-1	gsh1	glutamate-cysteine ligase
722	1D1609	At1D1609_07040	CP026924	714531	715268	738	-1	rsmE	16S rRNA (uracil1498-N3)-methyltransferase
722	C58	Atu0657	AE007869	651334	652053	720	-1	NA	conserved hypothetical protein
723	1D1609	At1D1609_07050	CP026924	715286	716791	1506	-1	pit	inorganic phosphate transporter, PiT family
723	C58	Atu0658	AE007869	652090	653595	1506	-1	pit	phosphate permease
724	1D1609	At1D1609_07060	CP026924	716954	717433	480	-1	NA	NTP pyrophosphohydrolase, MutT family
724	C58	Atu0659	AE007869	653758	654237	480	-1	NA	NTP pyrophosphohydrolase, MutT family
725	1D1609	At1D1609_07070	CP026924	717694	718455	762	-1	NA	mannosylfructose-6-phosphate phosphatase
725	C58	Atu0660	AE007869	654495	655241	747	-1	NA	hydrolase
726	1D1609	At1D1609_07080	CP026924	718437	719783	1347	-1	NA	mannosylfructose-phosphate synthase
726	C58	Atu0661	AE007869	655238	656575	1338	-1	NA	glycosyltransferase
727	1D1609	At1D1609_07090	CP026924	719887	720660	774	-1	pdhR	GntR family transcriptional regulator, transcriptional repressor for pyruvate dehydrogenase complex
727	C58	Atu0662	AE007869	656688	657461	774	-1	NA	transcriptional regulator, GntR family
728	1D1609	At1D1609_07100	CP026924	720956	722230	1275	1	NA	hypothetical protein
728	C58	Atu0663	AE007869	657753	659027	1275	1	NA	conserved hypothetical protein
729	1D1609	At1D1609_07110	CP026924	722249	723148	900	-1	NA	LysR family transcriptional regulator
729	C58	Atu0664	AE007869	659193	660092	900	-1	NA	transcriptional regulator, LysR family
730	1D1609	At1D1609_07120	CP026924	723259	724692	1434	1	glcD	glycolate oxidase subunit
730	C58	Atu0665	AE007869	660204	661637	1434	1	glcD	glycolate oxidase subunit
731	1D1609	At1D1609_07140	CP026924	724916	726130	1215	1	glcE	glycolate oxidase subunit
731	C58	Atu0666	AE007869	661873	663075	1203	1	glcE	glycolate oxidase subunit
732	1D1609	At1D1609_07150	CP026924	726134	727435	1302	1	glcF	glycolate oxidase iron-sulfur subunit
732	C58	Atu0667	AE007869	663091	664392	1302	1	glcF	glycolate oxidase iron-sulfur subunit
733	1D1609	At1D1609_07160	CP026924	727645	728304	660	-1	lpxQ	lipid A oxidase
733	C58	Atu0668	AE007869	664389	665048	660	-1	NA	conserved hypothetical protein
734	1D1609	At1D1609_07170	CP026924	728567	729343	777	-1	NA	hypothetical protein
734	C58	Atu0669	AE007869	665308	666084	777	-1	NA	conserved hypothetical protein
735	1D1609	At1D1609_07180	CP026924	729579	730208	630	1	tag	3-methyladenine-DNA glycosylase
735	C58	Atu0670	AE007869	666323	666952	630	1	tag	3-methyladenine-DNA glycosylase
736	1D1609	At1D1609_07190	CP026924	730205	730648	444	1	NA	hypothetical protein
736	C58	Atu8085	AE007869	666949	667392	444	1	NA	hypothetical protein
737	1D1609	At1D1609_07200	CP026924	730664	731707	1044	-1	NA	membrane protein
737	C58	Atu0671	AE007869	667418	668335	918	-1	NA	conserved hypothetical protein
738	1D1609	At1D1609_07210	CP026924	731789	732706	918	1	NA	LysR family transcriptional regulator
738	C58	Atu0672	AE007869	668543	669460	918	1	NA	transcriptional regulator, LysR family
739	1D1609	At1D1609_07240	CP026924	733632	734393	762	-1	NA	hypothetical protein
739	C58	Atu0673	AE007869	669486	670250	765	-1	NA	hypothetical protein
740	1D1609	At1D1609_07250	CP026924	734400	734669	270	-1	relE	mRNA interferase RelE
740	C58	Atu0674	AE007869	670257	670526	270	-1	NA	conserved hypothetical protein
741	1D1609	At1D1609_07260	CP026924	734653	734886	234	-1	NA	DNA-binding protein
741	C58	Atu0675	AE007869	670510	670737	228	-1	NA	conserved hypothetical protein
742	1D1609	At1D1609_07270	CP026924	735044	736627	1584	1	hisS	histidyl-tRNA synthetase
742	C58	Atu0676	AE007869	670894	672417	1524	1	hisS-1	histidyl-tRNA synthetase
743	1D1609	At1D1609_07280	CP026924	736796	737923	1128	1	hisZ	ATP phosphoribosyltransferase regulatory subunit
743	C58	Atu0678	AE007869	672807	673934	1128	1	hisS-2	histidyl-tRNA synthetase
744	1D1609	At1D1609_07290	CP026924	737920	738612	693	1	hisG	ATP phosphoribosyltransferase
744	C58	Atu0679	AE007869	673931	674623	693	1	hisG	ATP phosphoribosyltransferase
745	1D1609	At1D1609_07300	CP026924	738675	739121	447	-1	NA	membrane protein
745	C58	Atu0680	AE007869	674688	675179	492	-1	NA	conserved hypothetical protein
746	1D1609	At1D1609_07310	CP026924	739273	739707	435	-1	NA	hypothetical protein
746	C58	Atu0681	AE007869	675290	675724	435	-1	NA	hypothetical protein
747	1D1609	At1D1609_07320	CP026924	740674	742308	1635	-1	groEL	chaperonin GroEL
747	C58	Atu0682	AE007869	676328	677962	1635	-1	groEL	GroEL chaperonin
748	1D1609	At1D1609_07330	CP026924	742383	742679	297	-1	groES	chaperonin GroES
748	C58	Atu0683	AE007869	678038	678334	297	-1	groES	co-chaperonin GroES
749	1D1609	At1D1609_07340	CP026924	743048	743896	849	1	NA	HAD family hydrolase
749	C58	Atu0684	AE007869	678704	679552	849	1	NA	conserved hypothetical protein
750	1D1609	At1D1609_07350	CP026924	743945	744925	981	1	ribF	riboflavin biosynthesis bifunctional protein
750	C58	Atu0685	AE007869	679610	680590	981	1	ribF	riboflavin biosynthesis bifunctional protein
751	1D1609	At1D1609_07360	CP026924	745206	748109	2904	1	ileS	isoleucyl-tRNA synthetase
751	C58	Atu0686	AE007869	680863	683766	2904	1	ileS	isoleucyl-tRNA synthetase
752	1D1609	At1D1609_07370	CP026924	748252	748896	645	1	NA	hypothetical protein
752	C58	Atu0687	AE007869	683918	684547	630	1	NA	conserved hypothetical protein
753	1D1609	At1D1609_07380	CP026924	748947	749384	438	-1	codA	cytidine and deoxycytidylate deaminase
753	C58	Atu0688	AE007869	684602	685060	459	-1	codA	cytidine and deoxycytidylate deaminase
754	1D1609	At1D1609_07390	CP026924	749477	751417	1941	1	rluB	ribosomal large subunit pseudouridine synthase B
754	C58	Atu0689	AE007869	685132	687141	2010	1	rluB	ribosomal large subunit pseudouridine synthase B
755	1D1609	At1D1609_07400	CP026924	751398	751955	558	1	rsmD	16S rRNA (guanine966-N2)-methyltransferase
755	C58	Atu0690	AE007869	687122	687679	558	1	NA	conserved hypothetical protein
756	1D1609	At1D1609_07410	CP026924	752144	753070	927	1	NA	patatin
756	C58	Atu0691	AE007869	687766	688692	927	1	NA	conserved hypothetical protein
757	1D1609	At1D1609_07420	CP026924	753246	755075	1830	-1	kefB	glutathione-regulated potassium-efflux system protein
757	C58	Atu0692	AE007869	688740	690572	1833	-1	kefB	glutathione-regulated potassium-efflux system protein
758	1D1609	At1D1609_07430	CP026924	755192	756538	1347	1	pmbA	PmbA/TldD related protein
758	C58	Atu0693	AE007869	690689	692035	1347	1	NA	PmbA/TldD related protein
759	1D1609	At1D1609_07440	CP026924	756632	757438	807	1	suhB	inositol monophosphatase
759	C58	Atu0694	AE007869	692129	692935	807	1	NA	inositol monophosphatase family protein
760	1D1609	At1D1609_07450	CP026924	757500	757739	240	1	NA	inositol monophosphatase
760	C58	Atu8086	AE007869	692997	693236	240	1	NA	conserved hypothetical protein
761	1D1609	At1D1609_07460	CP026924	757956	759278	1323	1	kdtA	3-deoxy-D-manno-octulosonic-acid transferase
761	C58	Atu0695	AE007869	693451	694773	1323	1	kdtA	3-deoxy-D-manno-octulosonic acid transferase-like protein
762	1D1609	At1D1609_07470	CP026924	759272	760009	738	1	gph	phosphoglycolate phosphatase
762	C58	Atu0696	AE007869	694767	695504	738	1	NA	phosphatase
763	1D1609	At1D1609_07480	CP026924	760159	761205	1047	1	lpxK	tetraacyldisaccharide 4'-kinase
763	C58	Atu0697	AE007869	695709	696755	1047	1	lpxK	tetraacyldisaccharide 4'-kinase
764	1D1609	At1D1609_07490	CP026924	761399	761620	222	-1	NA	hypothetical protein
764	C58	Atu0698	AE007869	696752	696985	234	-1	NA	conserved hypothetical protein
765	1D1609	At1D1609_07500	CP026924	761769	763610	1842	-1	mutL	DNA mismatch repair protein MutL
765	C58	Atu0699	AE007869	697138	698958	1821	-1	mutL	DNA mismatch repair protein MutL
766	1D1609	At1D1609_07510	CP026924	763969	765630	1662	1	NA	two component sensor kinase
766	C58	Atu0700	AE007869	699319	700986	1668	1	NA	two component sensor kinase
767	1D1609	At1D1609_07520	CP026924	765717	767069	1353	1	NA	GGDEF family protein
767	C58	Atu0701	AE007869	701073	702425	1353	1	NA	GGDEF family protein
768	1D1609	At1D1609_07530	CP026924	767338	768225	888	-1	NA	calcium-binding protein, regucalcin
768	C58	Atu0702	AE007869	702702	703589	888	-1	NA	calcium-binding protein, regucalcin
769	1D1609	At1D1609_07540	CP026924	768230	768859	630	-1	kdgA	keto-hydroxyglutarate-aldolase/keto-deoxy- phosphogluconate aldolase
769	C58	Atu0703	AE007869	703594	704223	630	-1	kdgA	keto-hydroxyglutarate-aldolase/keto-deoxy- phosphogluconate aldolase
770	1D1609	At1D1609_07550	CP026924	768875	769789	915	-1	dgoK	2-dehydro-3-deoxygalactonate kinase
770	C58	Atu0704	AE007869	704239	705153	915	-1	dgoK	2-dehydro-3-deoxygalactonate kinase
771	1D1609	At1D1609_07560	CP026924	769789	770571	783	-1	fabG	3-oxoacyl-[acyl-carrier-protein] reductase
771	C58	Atu0705	AE007869	705153	705926	774	-1	fabG	3-oxoacyl-(acyl carrier protein) reductase
772	1D1609	At1D1609_07570	CP026924	770658	771512	855	1	kdgR	transcriptional regulator KdgR
772	C58	Atu0706	AE007869	706036	706875	840	1	kdgR	transcriptional regulator, IclR family
773	1D1609	At1D1609_07580	CP026924	771724	772464	741	1	NA	LuxR family transcriptional regulator
773	C58	Atu0707	AE007869	707221	707826	606	1	NA	transcriptional regulator, LuxR family
774	1D1609	At1D1609_07590	CP026924	772543	773766	1224	1	NA	NitT/TauT family transport system ATP-binding protein
774	C58	Atu0708	AE007869	707905	709128	1224	1	nrt	ABC transporter, nucleotide binding/ATPase protein
775	1D1609	At1D1609_07600	CP026924	773885	775015	1131	1	mrp	ATP-binding protein involved in chromosome partitioning
775	C58	Atu0709	AE007869	709245	710411	1167	1	NA	mrp protein
776	1D1609	At1D1609_07610	CP026924	775305	776333	1029	1	corA	magnesium/cobalt transport protein
776	C58	Atu0710	AE007869	710699	711727	1029	1	corA	magnesium/cobalt transport protein
777	1D1609	At1D1609_07630	CP026924	778618	779799	1182	1	NA	ATP-binding protein
777	C58	Atu0712	AE007869	714005	715186	1182	1	NA	conserved hypothetical protein
778	1D1609	At1D1609_07640	CP026924	780070	780435	366	1	atpI	ATP synthase protein I
778	C58	Atu0713	AE007869	715457	715822	366	1	atpI	ATP synthase, subunit I
779	1D1609	At1D1609_07650	CP026924	780496	781245	750	1	atpB	ATP synthase A chain
779	C58	Atu0714	AE007869	715883	716632	750	1	atpA	ATP synthase A chain
780	1D1609	At1D1609_07660	CP026924	781318	781545	228	1	atpE	ATP synthase C chain
780	C58	Atu0715	AE007869	716706	716933	228	1	atpC	ATP synthase epsilon chain
781	1D1609	At1D1609_07670	CP026924	781625	782266	642	1	atpF	ATP synthase B chain
781	C58	Atu0716	AE007869	717013	717654	642	1	atpB	ATP synthase B' chain
782	1D1609	At1D1609_07680	CP026924	782268	782753	486	1	atpF	ATP synthase B chain
782	C58	Atu0717	AE007869	717656	718141	486	1	atpF	ATP synthase B chain
783	1D1609	At1D1609_07690	CP026924	783083	784258	1176	-1	NA	peptidase S41
783	1D1609	At1D1609_40810	CP026925	1202833	1204191	1359	-1	NA	peptidase S41
784	1D1609	At1D1609_07700	CP026924	784341	785108	768	-1	rnhB	ribonuclease HII
784	C58	Atu0720	AE007869	719744	720397	654	-1	rnhB	ribonuclease HII
785	1D1609	At1D1609_07710	CP026924	785331	786488	1158	-1	NA	radical SAM protein
785	C58	Atu0721	AE007869	720729	721838	1110	-1	NA	conserved hypothetical protein
786	1D1609	At1D1609_07720	CP026924	786777	787295	519	1	NA	glycosyl transferase
786	C58	Atu0722	AE007869	722175	722693	519	1	NA	conserved hypothetical protein
787	1D1609	At1D1609_07730	CP026924	787310	788743	1434	-1	NA	FAD dependent oxidoreductase
787	C58	Atu0723	AE007869	722705	724141	1437	-1	NA	FAD dependent oxidoreductase
788	1D1609	At1D1609_07740	CP026924	788794	789771	978	-1	NA	translation factor Sua5
788	C58	Atu0724	AE007869	724192	725169	978	-1	NA	conserved hypothetical protein
789	1D1609	At1D1609_07750	CP026924	789825	790433	609	-1	NA	hypothetical protein
789	C58	Atu0725	AE007869	725233	725844	612	-1	NA	hypothetical protein
790	1D1609	At1D1609_07770	CP026924	792018	793100	1083	1	NA	ferredoxin I
790	C58	Atu0727	AE007869	727575	728507	933	1	NA	ferredoxin I
791	1D1609	At1D1609_07780	CP026924	793276	793737	462	1	NA	hypothetical protein
791	C58	Atu0728	AE007869	728682	729143	462	1	NA	conserved hypothetical protein
792	1D1609	At1D1609_07790	CP026924	793955	794470	516	1	NA	hypothetical protein
792	C58	Atu0730	AE007869	729366	729890	525	1	NA	conserved hypothetical protein
793	1D1609	At1D1609_07800	CP026924	794528	795523	996	-1	zntB	zinc transporter
793	C58	Atu0731	AE007869	729951	730946	996	-1	NA	divalent cation transporter
794	1D1609	At1D1609_07810	CP026924	795744	797528	1785	1	acd	acyl-CoA dehydrogenase
794	C58	Atu0732	AE007869	731156	732940	1785	1	mmgC	acyl-CoA dehydrogenase
795	1D1609	At1D1609_07820	CP026924	797539	798297	759	1	NA	enoyl-CoA hydratase/isomerase
795	C58	Atu0733	AE007869	732951	733709	759	1	NA	enoyl-CoA hydratase/isomerase
796	1D1609	At1D1609_07830	CP026924	798357	798710	354	1	NA	hypothetical protein
796	C58	Atu0734	AE007869	733758	734114	357	1	NA	hypothetical protein
797	1D1609	At1D1609_07840	CP026924	798711	799961	1251	-1	rumA	23S rRNA (uracil1939-C5)-methyltransferase
797	C58	Atu0735	AE007869	734323	735573	1251	-1	NA	RNA methyltransferase
798	1D1609	At1D1609_07850	CP026924	799958	800710	753	-1	NA	hemolysin
798	C58	Atu0736	AE007869	735570	736322	753	-1	NA	hemolysin
799	1D1609	At1D1609_07860	CP026924	800979	803000	2022	1	mcpG	chemotaxis methyl-accepting protein
799	C58	Atu0738	AE007869	736601	738622	2022	1	mcpG	chemotaxis methyl-accepting protein
800	1D1609	At1D1609_07870	CP026924	803183	804145	963	-1	NA	nucleoside recognition protein
800	C58	Atu0739	AE007869	738692	739654	963	-1	NA	conserved hypothetical protein
801	1D1609	At1D1609_07880	CP026924	804265	804717	453	1	NA	AsnC family transcriptional regulator
801	C58	Atu0740	AE007869	739774	740226	453	1	NA	transcriptional regulator, AsnC family
802	1D1609	At1D1609_07890	CP026924	804757	805140	384	1	NA	amino acid-binding protein
802	C58	Atu0741	AE007869	740265	740648	384	1	NA	conserved hypothetical protein
803	1D1609	At1D1609_07900	CP026924	805180	805551	372	1	NA	steroid delta-isomerase
803	C58	Atu0742	AE007869	740691	741062	372	1	NA	conserved hypothetical protein
804	1D1609	At1D1609_07910	CP026924	805595	805903	309	-1	NA	antibiotic biosynthesis monooxygenase
804	C58	Atu8012	AE007869	741116	741337	222	-1	NA	conserved hypothetical protein
805	1D1609	At1D1609_07920	CP026924	805909	806703	795	-1	NA	XRE family transcriptional regulator
805	C58	Atu0743	AE007869	741430	742224	795	-1	NA	conserved hypothetical protein
806	1D1609	At1D1609_07930	CP026924	806811	807173	363	1	NA	isomerase
806	C58	Atu0744	AE007869	742332	742694	363	1	NA	conserved hypothetical protein
807	1D1609	At1D1609_07940	CP026924	807216	809126	1911	-1	dxs	1-deoxy-D-xylulose-5-phosphate synthase
807	C58	Atu0745	AE007869	742737	744656	1920	-1	dxs	1-deoxy-D-xylulose-5-phosphate synthase
808	1D1609	At1D1609_07950	CP026924	809235	810158	924	-1	NA	pirin
808	C58	Atu0746	AE007869	744746	745669	924	-1	NA	conserved hypothetical protein
809	1D1609	At1D1609_07960	CP026924	810464	810718	255	-1	xseB	exodeoxyribonuclease small subunit
809	C58	Atu0747	AE007869	745930	746184	255	-1	xseB	exodeoxyribonuclease small subunit
810	1D1609	At1D1609_07970	CP026924	810721	811656	936	-1	NA	deacetylase
810	C58	Atu0748	AE007869	746187	747122	936	-1	NA	deacetylase
811	1D1609	At1D1609_07980	CP026924	811682	812245	564	-1	bioY	biotin synthesis BioY protein
811	C58	Atu0749	AE007869	747148	747711	564	-1	bioY	biotin synthesis BioY protein
812	1D1609	At1D1609_07990	CP026924	812277	812882	606	-1	bioN	biotin transport system permease protein
812	C58	Atu0750	AE007869	747717	748349	633	-1	NA	ABC transporter, membrane spanning protein
813	1D1609	At1D1609_08000	CP026924	812879	813559	681	-1	bioM	biotin transport system ATP-binding protein
813	C58	Atu0751	AE007869	748346	749026	681	-1	NA	ABC transporter, nucleotide binding/ATPase protein (cobalt)
814	1D1609	At1D1609_08010	CP026924	813673	814866	1194	1	NA	hypothetical protein
814	C58	Atu0752	AE007869	749139	750335	1197	1	NA	conserved hypothetical protein
815	1D1609	At1D1609_08030	CP026924	816299	817399	1101	-1	ribA	3,4-dihydroxy-2-butanone-4-phosphate synthase/GTP cyclohydrolase II
815	C58	Atu0753	AE007869	750516	751616	1101	-1	ribA	3,4-dihydroxy-2-butanone-4-phoshate synthase/GTP cyclohydrolase II
816	1D1609	At1D1609_08040	CP026924	817412	818509	1098	-1	aroC	chorismate synthase
816	C58	Atu0754	AE007869	751629	752726	1098	-1	aroC	chorismate synthase
817	1D1609	At1D1609_08050	CP026924	818917	819219	303	1	NA	signal peptide protein
817	C58	Atu0755	AE007869	753122	753424	303	1	NA	conserved hypothetical protein
818	1D1609	At1D1609_08060	CP026924	819466	820047	582	-1	gpmB	phosphoglycerate mutase
818	C58	Atu0756	AE007869	753588	754178	591	-1	gpmB	phosphoglycerate mutase
819	1D1609	At1D1609_08070	CP026924	820091	820909	819	-1	fabI	enoyl-[acyl-carrier protein] reductase I
819	C58	Atu0757	AE007869	754209	755027	819	-1	fabI	enoyl-(acyl-carrier-protein) reductase
820	1D1609	At1D1609_08080	CP026924	821041	822156	1116	-1	dnaJ	molecular chaperone DnaJ
820	C58	Atu0758	AE007869	755159	756274	1116	-1	dnaJ	molecular chaperone, DnaJ family
821	1D1609	At1D1609_08090	CP026924	822368	822817	450	-1	NA	hypothetical protein
821	C58	Atu0759	AE007869	756484	756933	450	-1	NA	conserved hypothetical protein
822	1D1609	At1D1609_08100	CP026924	822874	823494	621	1	pdxH	pyridoxamine 5'-phosphate oxidase
822	C58	Atu0760	AE007869	756990	757610	621	1	pdxH	pyridoxamine 5'-phosphate oxidase
823	1D1609	At1D1609_08110	CP026924	823525	824304	780	-1	NA	membrane protein
823	C58	Atu0761	AE007869	757641	758360	720	-1	NA	conserved hypothetical protein
824	1D1609	At1D1609_08120	CP026924	824459	824767	309	1	NA	pyrophosphatase
824	C58	Atu0762	AE007869	758574	758882	309	1	NA	hypothetical protein
825	1D1609	At1D1609_08130	CP026924	824756	825430	675	-1	NA	hydrolase
825	C58	Atu0763	AE007869	758871	759545	675	-1	NA	hydrolase
826	1D1609	At1D1609_08140	CP026924	825434	825871	438	-1	NA	glyoxalase
826	C58	Atu0764	AE007869	759552	759989	438	-1	NA	conserved hypothetical protein
827	1D1609	At1D1609_08150	CP026924	826074	827489	1416	-1	tldD	TldD protein
827	C58	Atu0765	AE007869	760182	761597	1416	-1	tldD	TldD
828	1D1609	At1D1609_08160	CP026924	827947	828471	525	-1	ialB	invasion associated protein B
828	C58	Atu0766	AE007869	761679	762203	525	-1	ialB	invasion associated locus B
829	1D1609	At1D1609_08170	CP026924	828747	829778	1032	1	coxB	cytochrome c oxidase subunit II
829	C58	Atu0767	AE007869	762636	763499	864	1	coxB	cytochrome c oxidase subunit II
830	1D1609	At1D1609_08180	CP026924	829795	831501	1707	1	coxA	cytochrome c oxidase subunit I
830	C58	Atu0768	AE007869	763517	765226	1710	1	coxA	cytochrome-c oxidase chain I
831	1D1609	At1D1609_08190	CP026924	831888	832841	954	1	ctaB	protoheme IX farnesyltransferase
831	C58	Atu0769	AE007869	765616	766569	954	1	ctaB	protoheme IX farnesyltransferase
832	1D1609	At1D1609_08200	CP026924	832841	832972	132	1	NA	hypothetical protein
832	C58	Atu8013	AE007869	766569	766700	132	1	NA	conserved hypothetical protein
833	1D1609	At1D1609_08210	CP026924	833002	833619	618	1	coxG	cytochrome c oxidase assembly protein
833	C58	Atu0770	AE007869	766729	767346	618	1	coxG	cytochrome C oxidase assembly protein
834	1D1609	At1D1609_08220	CP026924	833681	834556	876	1	coxC	cytochrome c oxidase subunit III
834	C58	Atu0771	AE007869	767408	768283	876	1	coxC	cytochrome c oxidase subunit III
835	1D1609	At1D1609_08230	CP026924	834848	835234	387	1	NA	membrane protein
835	C58	Atu0772	AE007869	768545	768931	387	1	NA	conserved hypothetical protein
836	1D1609	At1D1609_08240	CP026924	835227	835979	753	1	surf1	surfeit 1
836	C58	Atu0773	AE007869	768942	769676	735	1	surf1	surfeit 1
837	1D1609	At1D1609_08250	CP026924	836057	837103	1047	1	lytB	4-hydroxy-3-methylbut-2-enyl diphosphate reductase
837	C58	Atu0774	AE007869	769735	770781	1047	1	lytB	4-hydroxy-3-methylbut-2-enyl diphosphate reductase
838	1D1609	At1D1609_08260	CP026924	837196	838164	969	1	thrB	homoserine kinase
838	C58	Atu0775	AE007869	770874	771842	969	1	thrB	homoserine kinase
839	1D1609	At1D1609_08270	CP026924	838161	838601	441	1	NA	ribonuclease H
839	C58	Atu0776	AE007869	771839	772279	441	1	NA	ribonuclease H
840	1D1609	At1D1609_08280	CP026924	838737	839045	309	1	NA	stress responsive protein
840	C58	Atu0777	AE007869	772456	772764	309	1	NA	conserved hypothetical protein
841	1D1609	At1D1609_08290	CP026924	839274	839759	486	-1	NA	peroxiredoxin
841	C58	Atu0779	AE007869	775662	776147	486	-1	NA	peroxiredoxin
842	1D1609	At1D1609_08300	CP026924	839957	840679	723	-1	NA	cytochrome c biogenesis protein
842	C58	Atu0780	AE007869	776248	777096	849	-1	NA	conserved hypothetical protein
843	1D1609	At1D1609_08310	CP026924	840936	841571	636	1	NA	hypothetical protein
843	C58	Atu0781	AE007869	777258	777863	606	1	NA	conserved hypothetical protein
844	1D1609	At1D1609_08320	CP026924	841677	841868	192	1	NA	hypothetical protein
844	C58	Atu0782	AE007869	777970	778161	192	1	NA	conserved hypothetical protein
845	1D1609	At1D1609_08330	CP026924	842367	843368	1002	1	NA	hypothetical protein
845	C58	Atu0783	AE007869	778210	779415	1206	1	NA	conserved hypothetical protein
846	1D1609	At1D1609_08340	CP026924	843565	846480	2916	-1	NA	diguanylate cyclase
846	C58	Atu0784	AE007869	779594	782509	2916	-1	NA	conserved hypothetical protein
847	1D1609	At1D1609_08350	CP026924	846477	847076	600	-1	rimJ	ribosomal-protein (S5)-alanine N-acetyltransferase
847	C58	Atu0785	AE007869	782506	783105	600	-1	rimJ	ribosomal-protein (S5)-alanine N-acetyltransferase
848	1D1609	At1D1609_08360	CP026924	847170	848468	1299	-1	NA	peptidase M16
848	C58	Atu0786	AE007869	783199	784497	1299	-1	NA	peptidase, family M16
849	1D1609	At1D1609_08370	CP026924	848490	849887	1398	-1	thrC	threonine synthase
849	C58	Atu0787	AE007869	784519	786090	1572	-1	thrC	threonine synthase
850	1D1609	At1D1609_08380	CP026924	850120	850692	573	1	NA	hypothetical protein
850	C58	Atu0788	AE007869	786159	786731	573	1	NA	conserved hypothetical protein
851	1D1609	At1D1609_08390	CP026924	850913	851140	228	-1	NA	hypothetical protein
851	C58	Atu0789	AE007869	786944	787129	186	-1	NA	hypothetical protein
852	1D1609	At1D1609_08400	CP026924	851151	851840	690	-1	NA	HAD family hydrolase
852	C58	Atu0790	AE007869	787140	787829	690	-1	NA	conserved hypothetical protein
853	1D1609	At1D1609_08410	CP026924	852063	852743	681	1	NA	GntR family transcriptional regulator
853	C58	Atu0791	AE007869	788044	788724	681	1	NA	transcriptional regulator, GntR family
854	1D1609	At1D1609_08420	CP026924	852753	853250	498	1	NA	hypothetical protein
854	C58	Atu0792	AE007869	788770	789234	465	1	NA	conserved hypothetical protein
855	1D1609	At1D1609_08430	CP026924	853210	854310	1101	-1	NA	hypothetical protein
855	C58	Atu8136	AE007869	789418	790518	1101	-1	NA	hypothetical protein
856	1D1609	At1D1609_08440	CP026924	854548	855693	1146	1	ccrM	cell cycle regulated site-specific DNA-methyltransferase protein
856	C58	Atu0794	AE007869	790755	791900	1146	1	ccrM	cell cycle regulated site-specific DNA-methyltransferase protein
857	1D1609	At1D1609_08450	CP026924	856024	856638	615	-1	NA	hydrolase
857	C58	Atu0797	AE007869	793141	793752	612	-1	NA	hydrolase
858	1D1609	At1D1609_08460	CP026924	856635	857738	1104	-1	mutY	A/G-specific adenine glycosylase
858	C58	Atu0798	AE007869	793749	794852	1104	-1	mutY	A/G-specific adenine glycosylase
859	1D1609	At1D1609_08470	CP026924	857836	858366	531	1	NA	hypothetical protein
859	C58	Atu8137	AE007869	794951	795478	528	1	NA	conserved hypothetical protein
860	1D1609	At1D1609_08490	CP026924	859145	859825	681	1	NA	DSBA oxidoreductase
860	C58	Atu0800	AE007869	795607	796287	681	1	NA	conserved hypothetical protein
861	1D1609	At1D1609_08500	CP026924	859910	863377	3468	1	smc	chromosome segregation protein SMC
861	C58	Atu0801	AE007869	796372	799839	3468	1	smc	chromosome segregation protein
862	1D1609	At1D1609_08510	CP026924	863701	864678	978	-1	NA	ring-cleavage extradiol dioxygenase
862	C58	Atu0802	AE007869	800273	801244	972	-1	NA	conserved hypothetical protein
863	1D1609	At1D1609_08520	CP026924	864907	867633	2727	1	ppdK	pyruvate, orthophosphate dikinase
863	C58	Atu0803	AE007869	801471	804197	2727	1	ppdK	pyruvate,orthophosphate dikinase
864	1D1609	At1D1609_08560	CP026924	869391	870755	1365	-1	NA	proton/glutamate transport protein
864	C58	Atu0804	AE007869	805152	806516	1365	-1	NA	proton/glutamate transport protein
865	1D1609	At1D1609_08570	CP026924	871243	872163	921	1	NA	hypothetical protein
865	C58	Atu0806	AE007869	807277	808197	921	1	NA	conserved hypothetical protein
866	1D1609	At1D1609_08580	CP026924	872369	873277	909	-1	NA	metallo-beta-lactamase superfamily protein
866	C58	Atu0807	AE007869	808376	809284	909	-1	NA	metallo-beta-lactamase superfamily protein
867	1D1609	At1D1609_08600	CP026924	874000	875733	1734	-1	mqo	malate:quinone oxidoreductase
867	C58	Atu0811	AE007869	810350	811984	1635	-1	mqo	malate:quinone oxidoreductase
868	1D1609	At1D1609_08610	CP026924	876122	876544	423	-1	NA	hypothetical protein
868	C58	Atu0813	AE007869	812454	812876	423	-1	NA	hypothetical protein
869	1D1609	At1D1609_08620	CP026924	877732	879213	1482	-1	cysN	sulfate adenylyltransferase subunit 1
869	C58	Atu0816	AE007869	814027	815511	1485	-1	cysN	sulfate adenylate transferase, subunit 1
870	1D1609	At1D1609_08630	CP026924	879213	880166	954	-1	cysD	sulfate adenylyltransferase subunit 2
870	C58	Atu0817	AE007869	815511	816464	954	-1	NA	sulfate adenylate transferase, subunit 2
871	1D1609	At1D1609_08640	CP026924	880194	880955	762	-1	cysH	phosphoadenosine phosphosulfate reductase
871	C58	Atu0818	AE007869	816493	817254	762	-1	cysH	phosphoadenosine phosphosulfate reductase
872	1D1609	At1D1609_08650	CP026924	881181	881621	441	1	NA	Rrf2 family transcriptional regulator
872	C58	Atu0819	AE007869	817480	817920	441	1	NA	conserved hypothetical protein
873	1D1609	At1D1609_08660	CP026924	882120	883145	1026	1	cysP	sulfate transport system substrate-binding protein
873	C58	Atu0820	AE007869	818166	819191	1026	1	NA	ABC transporter, substrate binding protein (sulfate)
874	1D1609	At1D1609_08670	CP026924	883342	884199	858	1	cysU	sulfate transport system permease protein
874	C58	Atu0821	AE007869	819388	820245	858	1	cysT	ABC transporter, membrane spanning protein
875	1D1609	At1D1609_08680	CP026924	884192	885064	873	1	cysW	sulfate transport system permease protein
875	C58	Atu0822	AE007869	820238	821110	873	1	NA	ABC transporter, membrane spanning protein
876	1D1609	At1D1609_08690	CP026924	885076	886116	1041	1	cysA	sulfate transport system ATP-binding protein
876	C58	Atu0823	AE007869	821122	822162	1041	1	NA	ABC transporter, nucleotide binding/ATPase protein
877	1D1609	At1D1609_08700	CP026924	886859	887224	366	-1	NA	hypothetical protein
877	1D1609	At1D1609_50970	CP026925	2327958	2328326	369	-1	NA	transcriptional regulator
878	1D1609	At1D1609_08720	CP026924	887565	888578	1014	-1	NA	quinone oxidoreductase
878	C58	Atu0825	AE007869	822932	823915	984	-1	qor	quinone oxidoreductase
[truncated: 8,986 more rows]
