# Supplementary material for: Differentiations in Gene Content and Expression Response to Virulence Induction Between Two Agrobacterium Strains
Source: Front Microbiol. 2019 Jul 9;10:1554. doi: 10.3389/fmicb.2019.01554 (PMC6629968; doi:10.3389/fmicb.2019.01554)
Supplement: TABLE S2 — Transcriptome mapping results. For each gene, the expression level observed from each of the three biological replicates (i.e., A–C), the mean expression levels under the two conditions, the probability that the gene was differentially expressed, and the log2 fold-change in the mean expression levels are reported. [file Table_2.XLSX]

## Sheet: C58
Loucs_Tag	Contig	Start	End	Length	Strand	Gene	Product	RPKM_A_Control	RPKM_B_Control	RPKM_C_Control	RPKM_A_Induced	RPKM_B_Induced	RPKM_C_Induced	RPKM_Control_Mean	RPKM_Induced_Mean	Theta	Probability	Log2_Fold_Change
Atu0001	AE007869	203	1024	822	1	NA	conserved hypothetical protein	40.399	36.0507	38.7569	28.9859	28.4601	28.1597	38.4022	28.5352	0.850759	0.995408	-0.428444
Atu0002	AE007869	1056	1655	600	1	maf	putative inhibitor of septum formation	45.4968	42.4996	50.6712	36.4152	40.8241	34.3548	46.2225	37.198	0.545802	0.986913	-0.31337
Atu0003	AE007869	1648	2508	861	1	aroE	shikimate 5-dehydrogenase	44.7794	38.4609	42.5108	39.5	36.654	35.4694	41.917	37.2078	0.319292	0.924982	-0.171933
Atu0004	AE007869	2508	3089	582	1	coaE	dephospho-CoA kinase	74.7078	63.6275	67.8913	61.4932	57.409	46.7393	68.7422	55.2138	0.549503	0.987239	-0.316166
Atu0005	AE007869	3110	3808	699	1	dnaQ	DNA polymerase III, epsilon chain	161.648	156.318	171.588	149.075	157.98	133.426	163.184	146.827	0.377339	0.956251	-0.152385
Atu0006	AE007869	3907	4389	483	-1	secB	protein-export protein SECB	483.897	439.924	452.784	378.061	405.106	351.996	458.868	378.387	0.987474	0.996247	-0.278216
Atu0007	AE007869	4493	5029	537	-1	fxsA	conserved hypothetical protein	292.953	269.76	292.816	218.533	240.792	229.21	285.177	229.512	0.985867	0.996224	-0.313286
Atu0008	AE007869	5215	5868	654	1	NA	conserved hypothetical protein	365.227	366.35	396.131	308.386	332.121	314.019	375.903	318.175	0.863488	0.995342	-0.240538
Atu0009	AE007869	5865	6977	1113	1	mltA	membrane-bound lytic murein transglycosylase	132.178	108.924	115.367	100.108	94.794	88.3121	118.823	94.4048	0.703254	0.993663	-0.331881
Atu0010	AE007869	6974	7543	570	1	NA	conserved hypothetical protein	146.266	142.072	140.343	114.128	120.385	110.638	142.894	115.05	0.829455	0.99552	-0.312682
Atu0011	AE007869	7540	7905	366	1	NA	transcriptional regulator	54.7854	45.4172	50.9599	46.461	42.4015	38.6619	50.3875	42.5081	0.429819	0.971023	-0.245326
Atu0012	AE007869	8064	10499	2436	1	gyrB	DNA gyrase subunit B	325.237	347.726	348.616	289.167	339.286	306.41	340.526	311.621	0.410465	0.966493	-0.127974
Atu0013	AE007869	10604	11206	603	-1	NA	NAD(P)H-flavin oxidoreductase	101.625	118.926	123.008	81.4856	110.531	88.1216	114.52	93.3795	0.540475	0.986471	-0.294421
Atu0014	AE007869	11335	12177	843	1	hpcE	2-hydroxyhepta-2,4-diene-1,7-dioate isomerase	104.991	105.458	106.596	92.0627	98.1595	87.5355	105.682	92.5859	0.46005	0.977148	-0.190862
Atu0015	AE007869	12339	13535	1197	1	depA	intracellular PHB depolymerase	213.948	228.699	227.826	154.533	163.512	174.216	223.491	164.087	1.26446	0.998781	-0.445755
Atu0016	AE007869	13605	14372	768	1	NA	conserved hypothetical protein	280.782	247.151	218.008	253.084	242.408	218.898	248.647	238.13	0.156356	0.657747	-0.0623532
Atu0017	AE007869	14475	15137	663	1	trpF	N-(5-phosphoribosyl) anthranilate isomerase	379.689	324.229	310.668	296.445	273.462	230.056	338.195	266.654	0.871358	0.995325	-0.342885
Atu0018	AE007869	15139	16359	1221	1	trpB	tryptophan synthase beta subunit	331.497	321.996	328.334	257.648	283.604	244.65	327.275	261.967	1.04326	0.997602	-0.321118
Atu0019	AE007869	16364	17203	840	1	trpA	tryptophan synthase alpha subunit	505.223	445.665	436.955	384.866	374.531	321.775	462.614	360.391	1.11974	0.997378	-0.360248
Atu0020	AE007869	17231	18127	897	1	accD	acetyl-coenzyme A carboxyl transferase, beta subunit	416.488	428.94	438.215	345.31	379.394	334.997	427.881	353.234	1.01624	0.996869	-0.276587
Atu0021	AE007869	18250	19593	1344	1	folC	folylpolyglutamate synthase	115.899	110.762	106.889	93.0535	92.0731	81.0219	111.183	88.7162	0.735447	0.994484	-0.32567
Atu0022	AE007869	19641	19961	321	-1	trxA	thioredoxin	2164.6	2056.99	2490.57	1886.44	1979.65	1934.6	2237.39	1933.56	1.00536	0.996595	-0.210555
Atu0023	AE007869	20039	23596	3558	-1	uvrD	ATP-dependant DNA helicase	21.4153	20.1186	20.5138	17.9779	16.6819	14.0561	20.6826	16.2386	0.555462	0.987782	-0.348983
Atu0024	AE007869	23586	26771	3186	-1	NA	conserved hypothetical protein	25.9915	23.9018	24.4317	19.2082	19.1931	16.1481	24.775	18.1831	0.754348	0.994457	-0.446286
Atu0025	AE007869	26768	27505	738	-1	NA	conserved hypothetical protein	108.775	95.3436	90.8651	81.4496	74.7763	63.0731	98.328	73.0997	0.796323	0.994972	-0.427738
Atu0026	AE007869	27520	29031	1512	-1	NA	conserved hypothetical protein	71.147	66.9704	63.6028	59.8289	56.3746	49.1677	67.24	55.1237	0.546908	0.987008	-0.286647
Atu0027	AE007869	29028	31673	2646	-1	NA	two component sensor kinase	299.159	282.847	274.437	248.171	231.67	226.251	285.481	235.364	0.886116	0.995392	-0.278502
Atu0028	AE007869	31670	31837	168	-1	NA	hypothetical protein	540.652	408.988	433.49	494.324	337.099	362.556	461.043	397.993	0.472906	0.979396	-0.21216
Atu0029	AE007869	31882	33282	1401	-1	ahcY	S-adenosylhomocysteine hydrolase	1859.99	1983.11	2784.43	1428.99	1651.76	2044.08	2209.18	1708.28	0.891314	0.995454	-0.370966
Atu0030	AE007869	33411	33686	276	-1	ptsH	phosphocarrier protein HPr	273.521	256.675	270.504	237.49	225.961	212.269	266.9	225.24	0.766012	0.994391	-0.244836
Atu0031	AE007869	33698	34099	402	-1	NA	PTS system, IIA component	372.256	354.073	374.12	278.641	300.912	262.999	366.816	280.851	1.30339	0.998166	-0.385255
Atu0032	AE007869	34225	34689	465	-1	NA	conserved hypothetical protein	60.6725	55.5868	57.847	46.7747	50.5592	35.5175	58.0354	44.2838	0.628948	0.991723	-0.390154
Atu0033	AE007869	34679	36469	1791	-1	chvG	two component sensor kinase	118.006	104.086	106.758	87.9902	84.9684	77.2858	109.617	83.4148	0.862156	0.995347	-0.394091
Atu0034	AE007869	36525	37250	726	-1	chvI	two component response regulator	332.689	352.015	349.198	261.597	279.961	238.775	344.634	260.111	1.29939	0.998233	-0.405936
Atu0035	AE007869	37589	39199	1611	1	pckA	phosphoenolpyruvate carboxykinase	1928	1311.28	1185.02	445.659	528.204	246.279	1474.77	406.714	2.97145	1	-1.8584
Atu0036	AE007869	39327	39761	435	1	NA	conserved hypothetical protein	69.8707	55.0189	53.7816	49.546	44.994	38.1612	59.5571	44.2338	0.670208	0.992857	-0.429124
Atu0037	AE007869	39781	40749	969	-1	panK	pantothenate kinase	68.1777	63.6782	63.1401	48.6672	52.3489	39.9728	64.9987	46.9963	0.828337	0.99552	-0.467863
Atu0038	AE007869	40779	41102	324	-1	hisE	phosphoribosyl-ATP pyrophosphohydrolase	77.739	77.6285	92.0054	65.6047	73.6342	52.0172	82.4576	63.752	0.620979	0.991416	-0.371181
Atu0039	AE007869	41118	41894	777	-1	hisF	imidazoleglycerol-phosphate synthase cyclase	86.564	91.0061	96.2945	68.5819	73.6315	57.4066	91.2882	66.54	0.875154	0.995329	-0.456207
Atu0040	AE007869	41891	42634	744	-1	hisA	phosphoribosylformino-5-aminoimidazole carboxamide ribotide isomerase	95.9829	90.3051	91.0742	73.2184	75.2629	62.7348	92.4541	70.4054	0.817483	0.995467	-0.393052
Atu0041	AE007869	42636	43286	651	-1	hisH	glutamine amidotransferase	89.2688	85.4256	93.1547	73.3513	73.7396	64.5596	89.283	70.5502	0.728598	0.994387	-0.339736
Atu8115	AE007869	43288	43782	495	-1	NA	Hypothetical Protein	108.874	93.5351	95.3964	90.8757	87.9711	73.9832	99.2685	84.2767	0.46729	0.978439	-0.236203
Atu0043	AE007869	43805	44401	597	-1	hisB	imidazoleglycerol-phosphate dehydratase	114.549	115.675	116.931	93.5655	104.174	89.9978	115.718	95.9123	0.633151	0.991885	-0.270832
Atu0044	AE007869	44644	45126	483	1	hslV	heat shock protein hslV	413.396	391.544	486.489	316.244	366.262	337.479	430.476	339.995	0.983172	0.99619	-0.34042
Atu0045	AE007869	45214	46521	1308	1	hslU	heat shock chaperone	267.008	236.604	284.9	191.607	221.355	214.007	262.837	208.99	0.874772	0.995328	-0.330737
Atu0046	AE007869	46716	47681	966	1	NA	conserved hypothetical protein	100.29	90.8588	83.3694	83.6154	77.8081	64.5399	91.506	75.3212	0.519281	0.984954	-0.280812
Atu0047	AE007869	47736	49970	2235	1	glcB	malate synthase G	106.746	110.394	110.151	90.8583	95.8372	83.5719	109.097	90.0891	0.645721	0.992321	-0.276182
Atu0048	AE007869	50151	50864	714	-1	NA	conserved hypothetical protein	148.004	145.293	162.094	111.742	127.329	131.037	151.797	123.37	0.706968	0.993784	-0.299157
Atu0049	AE007869	51048	51533	486	1	NA	conserved hypothetical protein	182.115	166.628	161.051	171.691	155.371	140.19	169.931	155.751	0.299379	0.908322	-0.125714
Atu0050	AE007869	51594	52181	588	-1	actR	two component response regulator	151.361	135.577	153.924	119.041	125.957	115.871	146.954	120.29	0.710689	0.993905	-0.288852
Atu0051	AE007869	52255	53562	1308	-1	actS	two component sensor kinase	22.9679	20.3269	21.7188	19.8788	19.5678	18.9238	21.6712	19.4568	0.290151	0.899448	-0.155505
Atu0052	AE007869	53592	56078	2487	-1	hrpB	helicase	25.3474	21.9762	22.8887	21.1881	19.3953	18.9883	23.4041	19.8572	0.412226	0.966931	-0.237095
Atu0056	AE007869	59238	59627	390	-1	NA	hypothetical protein	7.21599	10.1535	10.6429	8.11198	8.46326	7.14823	9.33745	7.90782	0.302718	0.911357	-0.239748
Atu0058	AE007869	62235	62492	258	1	NA	hypothetical protein	2302.11	1807.56	1713.28	4089.09	3022.59	3455.45	1940.98	3522.38	-2.53574	1	0.859764
Atu0061	AE007869	63196	65004	1809	1	recQ	ATP-dependent DNA helicase	23.1019	21.3365	20.7994	20.9316	23.8156	21.4583	21.7459	22.0685	-0.0375394	0.0578492	0.0212431
Atu0062	AE007869	65054	66286	1233	-1	frcR	transcriptional regulator, ROK family	18.6589	16.6931	44.4622	18.2014	14.371	38.8823	26.6047	23.8182	0.109884	0.507295	-0.159617
Atu0063	AE007869	66551	67573	1023	1	frcB	ABC transporter, substrate binding protein (sugar)	133.559	127.227	365.746	98.2849	105.285	360.873	208.844	188.148	0.1201	0.542	-0.150561
Atu0064	AE007869	67798	68880	1083	1	frcC	ABC transporter, membrane spanning protein (sugar)	44.5652	41.9077	51.5163	35.1458	33.7387	50.469	45.9964	39.7845	0.287549	0.896839	-0.209315
Atu0065	AE007869	68880	69662	783	1	frcA	ABC transporter, nucleotide binding/ATPase protein (sugar)	67.1212	45.071	57.5543	45.0763	41.6365	56.4812	56.5822	47.7313	0.349274	0.943746	-0.245411
Atu0066	AE007869	69659	70288	630	1	NA	putative kinase	36.0714	17.0606	25.4126	22.7546	15.9932	26.1483	26.1815	21.632	0.270116	0.878224	-0.27538
Atu0068	AE007869	70953	71174	222	1	nrdH	glutaredoxin protein	11649.6	15368.8	15547.9	9569.4	14404.6	11226.4	14188.8	11733.5	0.783442	0.994594	-0.274118
Atu0069	AE007869	71188	71586	399	1	nrdI	NrdI protein involved in ribonucleotide reduction	7479.77	8290.95	8237	5974.75	7747.28	6124.62	8002.58	6615.55	1.16921	0.998225	-0.274603
Atu0070	AE007869	71679	73760	2082	1	nrdE	ribonucleoside-diphosphate reductase 2 alpha chain	3366.98	3777.46	3952.29	2702.87	3641.16	2709.66	3698.91	3017.9	1.02499	0.997111	-0.293557
Atu0071	AE007869	73777	74751	975	1	nrdF	ribonucleoside-diphosphate reductase 2 beta chain	2981.65	3406.84	3605.64	2566.63	3339.75	2535.8	3331.38	2814.06	0.859428	0.995359	-0.243465
Atu0072	AE007869	74781	76016	1236	-1	NA	conserved hypothetical protein	52.027	47.0003	50.809	41.8336	41.4153	37.2501	49.9454	40.1663	0.612381	0.991102	-0.314366
Atu0073	AE007869	76045	77172	1128	1	NA	recF-like protein	29.7516	26.5024	25.997	25.2421	25.1544	23.1793	27.417	24.5253	0.288957	0.898256	-0.160802
Atu0074	AE007869	77195	77956	762	1	moeB	molybdopterin biosynthesis protein	42.2874	42.0301	42.9405	34.9011	41.3401	40.0777	42.4193	38.7729	0.24515	0.847206	-0.129672
Atu0075	AE007869	77960	78436	477	1	NA	conserved hypothetical protein	56.1962	53.7322	59.556	45.8053	53.0506	45.8702	56.4948	48.242	0.435249	0.972204	-0.227828
Atu0076	AE007869	78443	79132	690	-1	NA	hypothetical protein	93.1961	87.6605	96.0924	69.6352	85.0974	76.9494	92.3163	77.2273	0.52917	0.985638	-0.257475
Atu0077	AE007869	79181	80185	1005	-1	NA	D-isomer specific 2-hydroxyacid dehydrogenases family protein	63.7754	64.6878	68.5485	58.2368	65.0512	58.4629	65.6706	60.5836	0.2441	0.845708	-0.116319
Atu0078	AE007869	80360	80899	540	1	NA	conserved hypothetical protein	481.156	473.91	519.29	415.598	369.958	365.372	491.452	383.643	1.27988	0.998621	-0.357287
Atu0079	AE007869	80892	81884	993	-1	NA	Atu0079-1 mutant of pfkB family carbohydrate kinase	147.584	142.596	143.694	122.56	121.411	97.4954	144.625	113.822	0.765784	0.994391	-0.345529
Atu0080	AE007869	82362	83306	945	1	NA	permease	31.5671	28.9178	28.9778	23.5392	23.2852	22.7065	29.8209	23.177	0.715244	0.99405	-0.363632
Atu0081	AE007869	83313	84329	1017	-1	rsmC	ribosomal RNA small subunit methyltransferase	40.4702	39.2362	42.7746	42.5789	43.8427	41.4504	40.827	42.624	-0.129268	0.0219212	0.062143
Atu0082	AE007869	84465	86606	2142	-1	pnpA	polyribonucleotide nucleotidyltransferase	517.027	521.143	550.506	544.079	593.474	530.479	529.559	556.011	-0.290537	0.404561	0.0703224
Atu0084	AE007869	86872	87141	270	-1	rpsO	30S ribosomal protein S15	4577.3	4643.04	4954.91	4715.48	5092.56	4486.15	4725.09	4764.73	-0.0806497	0.00700702	0.0120537
Atu0085	AE007869	87307	88254	948	-1	truB	tRNA pseudouridine 55 synthase	59.0752	51.9608	56.2937	55.1682	56.3184	45.8931	55.7766	52.4599	0.160539	0.669367	-0.0884447
Atu0086	AE007869	88258	88674	417	-1	rbfA	ribosome-binding factor A	82.6724	83.3775	105.355	90.0926	103.593	95.7227	90.4683	96.4694	-0.176074	0.11201	0.0926595
Atu0087	AE007869	88750	91491	2742	-1	infB	translation initiation factor IF-2	518.304	476.395	487.568	523.277	512.754	509.894	494.089	515.308	-0.271114	0.346225	0.0606644
Atu0088	AE007869	91594	92295	702	-1	NA	conserved hypothetical protein	543.905	468.932	486.532	557.276	517.777	492.975	499.79	522.676	-0.232115	0.246722	0.0645954
Atu0089	AE007869	92292	93908	1617	-1	nusA	N-utilization substance protein A	343.687	287.328	323.333	322.457	306.113	277.104	318.116	301.891	0.219072	0.803677	-0.0755229
Atu0090	AE007869	93972	94568	597	-1	NA	conserved hypothetical protein	572.511	468.022	469.258	496.311	458.499	371.17	503.264	441.993	0.504028	0.983666	-0.187289
Atu0091	AE007869	94974	96485	1512	1	NA	MFS permease	56.4429	57.0126	60.0733	45.4438	55.0342	46.3741	57.8429	48.9507	0.449023	0.97505	-0.240812
Atu0092	AE007869	96508	97773	1266	-1	mltB	lytic murein transglycosylase	86.0276	91.2232	95.6759	69.8145	82.7889	79.0406	90.9756	77.2147	0.49476	0.982619	-0.236604
Atu0093	AE007869	97808	98413	606	-1	recR	Recombination protein	97.7553	92.4871	105.765	91.3602	96.702	91.519	98.6692	93.1937	0.188528	0.738504	-0.0823668
Atu0094	AE007869	98472	99086	615	1	NA	conserved hypothetical protein	24.4816	25.5429	26.646	23.6311	23.6334	23.3519	25.5568	23.5388	0.239257	0.838564	-0.118667
Atu0095	AE007869	99146	99469	324	-1	NA	conserved hypothetical protein	510.515	518.15	535.728	434.517	489.346	450.425	521.464	458.096	0.758991	0.994421	-0.186919
Atu0096	AE007869	99494	101368	1875	-1	NA	DNA polymerase III, tau subunit	184.276	170.021	169.364	146.794	154.139	133.432	174.554	144.789	0.689954	0.993267	-0.269725
Atu0097	AE007869	101634	102038	405	1	NA	conserved hypothetical protein	175.108	212.525	224.274	184.059	219.616	207.86	203.969	203.845	0.00205288	0.146209	-0.000874846
Atu0098	AE007869	102038	103000	963	1	NA	mutT/nudix family protein	124.127	116.898	117.159	108.207	116.054	99.8748	119.395	108.045	0.338885	0.938002	-0.144108
Atu0099	AE007869	103016	103879	864	-1	pheA	prephenate dehydratase	46.9854	40.4427	41.8017	38.7907	40.9501	38.8662	43.0766	39.5357	0.235932	0.833402	-0.123749
Atu0100	AE007869	103891	104646	756	-1	kdsB	3-deoxy-manno-octulosonate cytidylyltransferase	63.8415	60.2647	66.9541	56.3634	61.047	53.4699	63.6867	56.9601	0.326694	0.930263	-0.161042
Atu0101	AE007869	104797	105375	579	1	cycM	cytochrome c	611.21	653.325	710.547	586.7	675.576	666.494	658.361	642.924	0.128435	0.570179	-0.0342308
Atu0102	AE007869	105470	106195	726	-1	NA	exopolysaccharide production protein	123.656	95.2413	100.386	111.393	73.779	56.6684	106.428	80.6135	0.542456	0.98663	-0.400781
Atu0103	AE007869	106484	108778	2295	-1	pbpC	penicillin-binding protein	103.495	96.0931	96.9594	80.1257	69.7906	63.5893	98.8493	71.1685	0.946995	0.996107	-0.47399
Atu0104	AE007869	108895	109353	459	-1	NA	conserved hypothetical protein	109.289	83.1429	88.6681	88.3106	77.0825	65.982	93.7001	77.125	0.477834	0.980196	-0.280851
Atu0105	AE007869	109363	109557	195	-1	NA	hypothetical protein	11.5456	7.58722	7.74028	5.06999	5.04826	5.84855	8.95769	5.32227	0.86013	0.995356	-0.751087
Atu0106	AE007869	109823	110032	210	1	cspA	cold shock protein	9307.42	6628.77	6197.59	6811.31	5489.81	4523.85	7377.93	5608.33	0.956769	0.996089	-0.395645
Atu0107	AE007869	110062	110223	162	1	NA	hypothetical protein	1522.21	1217.61	1194.57	1147.93	1043.75	919.101	1311.46	1036.93	1.08681	0.997521	-0.338865
Atu0108	AE007869	110444	111835	1392	-1	NA	putative metalloprotease M20 family	283.547	319.453	317.895	254.406	299.184	265.878	306.965	273.156	0.492678	0.982356	-0.168349
Atu0109	AE007869	112000	112446	447	-1	NA	transcriptional regulator, MarR family	98.6872	98.7117	93.9427	86.9214	93.7904	76.5414	97.1139	85.7511	0.379876	0.957193	-0.179522
Atu8081	AE007869	112724	113134	411	-1	NA	hypothetical protein	115.89	98.782	109.516	99.3459	89.0436	74.4073	108.063	87.5989	0.57663	0.989547	-0.302885
Atu0110	AE007869	113226	116222	2997	1	polA	DNA polymerase I	82.1406	72.1038	78.2952	67.4273	67.9151	62.5348	77.5132	65.959	0.49466	0.982606	-0.232871
Atu0111	AE007869	116299	117018	720	1	NA	conserved hypothetical protein	26.2858	21.2135	23.8831	18.3998	18.9805	15.0185	23.7941	17.4663	0.663454	0.992739	-0.446035
Atu0112	AE007869	117212	117397	186	1	rpmF	50S ribosomal protein L32	3559.4	2671.02	2452.41	3849.88	3125.71	2959.04	2894.28	3311.54	-0.555561	0.868779	0.194299
Atu0113	AE007869	117518	119386	1869	1	NA	two component sensor kinase	80.2186	76.4363	71.9605	65.328	66.7366	66.9414	76.2051	66.3353	0.449858	0.975213	-0.200111
Atu0114	AE007869	119383	120729	1347	1	dctD	two component response regulator	44.1357	40.2844	37.3777	35.377	33.6606	33.3651	40.5993	34.1342	0.466694	0.978335	-0.250234
Atu0115	AE007869	120729	120932	204	1	NA	hypothetical protein	67.5969	64.6324	63.6825	53.3094	65.5706	53.6276	65.3039	57.5026	0.341787	0.939675	-0.183544
Atu0116	AE007869	121502	121912	411	1	NA	conserved hypothetical protein	42.1108	43.5149	46.5607	33.436	34.5185	39.3619	44.0622	35.7721	0.549261	0.987217	-0.300704
Atu0117	AE007869	122012	122473	462	1	NA	conserved hypothetical protein	11.4214	10.5491	9.68432	7.70375	7.77101	9.9656	10.5516	8.48012	0.43661	0.972498	-0.315306
Atu0118	AE007869	122483	123988	1506	1	NA	conserved hypothetical protein	11.726	10.0552	10.416	5.90825	7.99771	8.3862	10.7324	7.43072	0.696817	0.993461	-0.5304
Atu0119	AE007869	124135	124347	213	1	NA	conserved hypothetical protein	56.1526	49.8481	56.4363	37.5965	55.1879	35.4971	54.1457	42.7605	0.474346	0.979632	-0.340568
Atu0120	AE007869	124361	124912	552	1	NA	conserved hypothetical protein	43.3352	42.5689	42.1869	37.9698	38.7093	30.8379	42.697	35.839	0.440561	0.97333	-0.252605
Atu0121	AE007869	124981	126114	1134	-1	dnaJ	molecular chaperone, DnaJ family	623.587	512.893	521.372	463.548	438.741	435.507	552.617	445.932	1.01472	0.996828	-0.309456
Atu0122	AE007869	126205	128106	1902	-1	dnaK	DNAK Protein	1605.79	1585.37	1816.43	1301.15	1491.47	1537.57	1669.2	1443.4	0.926522	0.996041	-0.209688
Atu0124	AE007869	128724	129041	318	1	NA	hypothetical protein	263.503	215.522	236.642	210.476	191.747	189.015	238.556	197.08	0.7139	0.994007	-0.275547
Atu0125	AE007869	129114	129764	651	1	msrA	peptide methionine sulfoxide reductase	491.627	513.556	576.234	408.368	444.039	456.784	527.139	436.397	0.946139	0.996107	-0.272543
Atu0126	AE007869	129978	130970	993	1	NA	membrane lipoprotein	453.169	516.876	577.544	416.765	444.125	483.394	515.863	448.095	0.617896	0.991301	-0.203184
Atu0127	AE007869	131053	132558	1506	1	NA	ABC transporter, nucleotide binding/ATPase protein (sugar/ribonucleotide)	96.7044	96.0449	111.283	82.8468	80.4385	89.6959	101.344	84.3271	0.564706	0.988619	-0.265194
Atu0128	AE007869	132566	133669	1104	1	NA	ABC transporter, membrane spanning protein (sugar/ribonucleotide)	56.3357	59.0841	65.1846	46.5667	48.7275	53.3733	60.2015	49.5558	0.537398	0.986231	-0.280744
Atu0129	AE007869	133676	134647	972	1	NA	ABC transporter, membrane spanning protein (sugar/ribonucleotide)	44.8772	41.1422	50.2453	32.9549	33.9575	37.7635	45.4216	34.892	0.661246	0.992698	-0.380481
Atu0130	AE007869	134652	135056	405	1	cdd	cytidine deaminase	58.1956	58.9869	70.1437	50.2868	48.6129	54.3378	62.4421	51.0791	0.53501	0.986051	-0.289784
Atu0131	AE007869	135056	135856	801	1	deoD	purine nucleoside phosphorylase	63.5048	65.0822	70.1916	57.0231	56.1715	52.0479	66.2595	55.0809	0.55914	0.988121	-0.266577
Atu0132	AE007869	135859	136632	774	1	deoC	2-deoxyribose-5-phosphate aldolase	131.44	126.216	140.335	102.441	114.392	111.438	132.664	109.424	0.669596	0.992847	-0.27785
Atu0133	AE007869	136629	137945	1317	1	deoA	thymidine phosphorylase	46.53	41.8298	44.164	31.7538	35.7464	36.3702	44.1746	34.6235	0.659561	0.992665	-0.351467
Atu0134	AE007869	137938	138474	537	-1	NA	conserved hypothetical protein	54.6339	51.9424	55.2105	43.0807	42.2707	42.8688	53.9289	42.7401	0.748152	0.9945	-0.33547
Atu0135	AE007869	138594	139223	630	-1	upp	uracil phosphoribosyltransferase	192.641	194.436	203.814	150.18	171.422	146.028	196.964	155.877	0.881678	0.995356	-0.337525
Atu0136	AE007869	139319	140296	978	-1	add	adenosine deaminase	56.0401	58.6428	64.7087	50.4433	46.8344	48.1565	59.7972	48.4781	0.604545	0.99083	-0.302746
Atu0137	AE007869	140293	141513	1221	-1	drm	phosphopentomutase	68.6273	58.2694	70.4171	59.6751	49.7019	50.4383	65.7712	53.2718	0.540543	0.986476	-0.304085
Atu0138	AE007869	141629	142459	831	-1	surf	surfeit 1	48.5126	43.7244	50.9216	47.3504	51.3563	42.087	47.7195	46.9312	0.0427609	0.268292	-0.0240301
Atu0139	AE007869	142569	142961	393	-1	cyoD	cytochrome o ubiquinol oxidase subunit IV	590.238	618.177	654.273	550.423	673.661	535.679	620.896	586.587	0.270762	0.878948	-0.0820059
Atu0140	AE007869	142961	143587	627	-1	cyoC	cytochrome o ubiquinol oxidase subunit III	341.793	408.152	468.127	334.753	466.023	350.581	406.024	383.786	0.184365	0.728914	-0.0812639
Atu0141	AE007869	143594	145597	2004	-1	cyoB	cytochrome O ubiquinol oxidase subunit I	346.057	372.417	396.921	322.593	407.571	322.319	371.798	350.827	0.230036	0.823684	-0.0837589
Atu0142	AE007869	145674	146672	999	-1	cyoA	cytochrome o ubiquinol oxidase subunit II	497.14	539.254	548.498	445.139	541.214	420.619	528.297	468.991	0.532921	0.985901	-0.17179
Atu0143	AE007869	147053	148375	1323	1	NA	MFS permease	221.969	236.717	245.773	181.887	188.163	197.788	234.82	189.28	0.915734	0.995897	-0.311036
Atu0144	AE007869	148441	148662	222	1	NA	hypothetical protein	44.3686	27.0498	28.6525	24.9389	17.4763	15.9825	33.357	19.4659	0.827846	0.995519	-0.77704
Atu0145	AE007869	148937	154285	5349	1	gltB	glutamate synthase large subunit	5.40592	4.56382	5.06907	3.47478	3.36678	3.38769	5.01294	3.40975	0.921666	0.995985	-0.555991
Atu0146	AE007869	154282	156051	1770	1	cysJ	sulfite reductase (NADPH) flavoprotein alpha-component	11.6067	11.8007	11.6643	8.76936	9.8801	8.5195	11.6906	9.05632	0.636014	0.991991	-0.368348
Atu0147	AE007869	156090	156596	507	-1	NA	conserved hypothetical protein	17.2074	19.0539	19.2444	19.11	15.7615	13.4133	18.5019	16.0949	0.280072	0.889086	-0.201063
Atu0148	AE007869	156680	157276	597	-1	NA	Atu0148-1 mutant of a conserved hypothetical protein	57.6282	55.6874	51.3773	43.8847	42.6782	34.4567	54.8976	40.3399	0.767982	0.994392	-0.444538
Atu0149	AE007869	157461	158267	807	-1	fabI	enoyl-(acyl-carrier-protein) reductase	254.049	224.099	234.325	167.102	178.312	154.669	237.491	166.694	1.36812	0.999285	-0.510667
Atu0150	AE007869	158274	159497	1224	-1	fabB	3-oxoacyl-(acyl-carrier-protein) synthase	336.202	355.052	397.377	282.136	338.308	307.099	362.877	309.181	0.671974	0.992888	-0.231028
Atu0151	AE007869	159573	160088	516	-1	fabA	D-3-hydroxydecanoyl-(acyl carrier-protein) dehydratase	496.446	482.543	544.383	425.54	462.467	425.915	507.791	437.974	0.798935	0.995054	-0.213389
Atu0152	AE007869	160159	160416	258	1	NA	hypothetical protein	32.9964	26.3113	28.4153	23.7582	20.1999	18.8277	29.241	20.9286	0.721846	0.994236	-0.482516
Atu0153	AE007869	160406	160825	420	1	irr	transcriptional regulator, Fur family	510.583	428.415	448.442	400.873	385.492	325.848	462.48	370.738	0.94382	0.996109	-0.318993
Atu0154	AE007869	160901	161539	639	-1	NA	conserved hypothetical protein	49.9868	47.737	42.9388	44.7135	41.4136	34.836	46.8876	40.321	0.36595	0.951651	-0.217672
Atu8116	AE007869	161618	162136	519	1	NA	hypothetical protein	26.0276	20.4579	22.0192	20.954	20.4179	16.2773	22.8349	19.2164	0.355796	0.947018	-0.248903
Atu0156	AE007869	162149	162859	711	-1	NA	conserved hypothetical protein	58.8773	52.0832	57.6963	45.0523	46.0157	42.4772	56.219	44.5151	0.675769	0.992955	-0.336763
Atu0157	AE007869	163006	164007	1002	1	NA	ABC transporter, substrate binding protein	96.3357	85.8138	89.3583	84.1633	80.3294	77.9028	90.5026	80.7985	0.368536	0.952743	-0.163631
Atu0158	AE007869	164146	164919	774	1	NA	ABC transporter, membrane spanning protein	11.6351	12.3124	14.2773	11.1127	11.3718	10.096	12.7416	10.8602	0.358961	0.948521	-0.230496
Atu0159	AE007869	164919	165704	786	1	NA	ABC transporter, nucleotide binding/ATPase protein	26.2268	30.4494	31.4106	23.1439	25.7117	23.3231	29.3623	24.0596	0.489934	0.98199	-0.287353
Atu0160	AE007869	165739	166476	738	1	hutC	transcriptional regulator, GntR family	26.4073	27.0052	27.6101	23.9794	23.1469	20.0895	27.0075	22.4053	0.475269	0.979784	-0.269524
Atu0161	AE007869	166742	167764	1023	1	exbB	biopolymer transport protein	522.271	582.964	680.643	443.297	370.024	402.122	595.292	405.148	1.57163	0.999668	-0.55515
Atu0162	AE007869	167771	168274	504	1	exbD	biopolymer transport protein	655.399	625.872	686.974	498.247	351.575	400.186	656.082	416.669	1.92685	0.999648	-0.654973
Atu0163	AE007869	168271	169194	924	1	tonB	tonB protein	468.963	469.575	523.77	395.245	270.92	304.682	487.436	323.616	1.51523	0.999788	-0.590932
Atu0164	AE007869	169337	170326	990	1	NA	putative malate dehydrogenase	96.9348	97.7108	98.5001	86.4817	78.2031	78.4631	97.7152	81.0493	0.633575	0.9919	-0.269784
Atu0165	AE007869	170547	170792	246	-1	NA	hypothetical protein	191.906	203.423	226.359	204.562	201.496	209.137	207.229	205.065	0.0419479	0.265585	-0.0151489
Atu0166	AE007869	170930	171184	255	-1	NA	hypothetical protein	120.847	97.2686	90.8995	105.456	86.065	73.5465	103.005	88.3557	0.36635	0.951826	-0.221318
Atu0167	AE007869	171256	172296	1041	-1	NA	transcriptional regulator, AraC family	47.1067	40.8396	46.1899	43.6866	41.6081	38.0602	44.7121	41.1183	0.222885	0.810901	-0.120883
Atu0168	AE007869	172384	172935	552	-1	gmk	guanylate kinase	59.9045	67.6373	59.8625	51.4025	63.7811	57.4672	62.4681	57.5503	0.217466	0.800572	-0.118297
Atu0169	AE007869	172980	174116	1137	-1	phnM	conserved hypothetical protein	96.5924	95.9854	94.4887	79.6483	92.4365	82.3615	95.6889	84.8154	0.388605	0.960229	-0.174024
Atu0170	AE007869	174113	174802	690	-1	NA	conserved hypothetical protein	47.4138	52.344	49.4524	37.2534	50.941	36.9137	49.7367	41.7027	0.390136	0.960732	-0.254172
Atu0171	AE007869	175086	176435	1350	-1	phnE	ABC transporter, membrane spanning protein (phosphonate)	1.14654	1.70836	1.43748	1.17173	1.28681	1.15768	1.43079	1.20541	0.306861	0.914995	-0.247298
Atu0172	AE007869	176435	177421	987	-1	phnE	ABC transporter, membrane spanning protein (phosphonate)	1.35437	1.45491	1.58385	1.40234	1.29072	1.19828	1.46437	1.29711	0.268517	0.876426	-0.174979
Atu0173	AE007869	177492	178397	906	-1	phnD	ABC transporter, substrate binding protein (phosphonate)	2.48498	3.45814	2.43943	2.40069	3.0679	2.51759	2.79418	2.66206	0.0807825	0.404976	-0.0698848
Atu0174	AE007869	178483	179343	861	-1	phnC	ABC transporter, nucleotide binding/ATPase protein (phosphonate)	1.22571	0.960259	1.12694	2.18168	0.874314	1.4227	1.10431	1.4929	-0.357427	0.583569	0.434978
Atu0175	AE007869	179560	180177	618	-1	NA	acetyltransferase	8.65218	8.23826	10.2054	7.03892	6.18419	6.69818	9.03195	6.64043	0.667051	0.992803	-0.443762
Atu0176	AE007869	180174	180881	708	-1	phnL	ABC transporter, nucleotide binding/ATPase protein (phosphonate)	5.56488	7.19102	8.98425	6.42342	6.78848	6.02569	7.24672	6.41253	0.209722	0.784909	-0.176434
Atu0177	AE007869	180949	181725	777	-1	phnK	ABC transporter, nucleotide binding/ATPase protein (phosphonate)	8.96427	8.40056	9.85146	9.28845	8.86857	8.15435	9.0721	8.77046	0.0788626	0.397913	-0.0487841
Atu0178	AE007869	181722	182624	903	-1	phnJ	conserved hypothetical protein	7.32387	7.27658	7.93957	6.02166	7.75935	7.29719	7.51334	7.02607	0.143284	0.618688	-0.0967372
Atu0179	AE007869	182758	183867	1110	-1	phnI	conserved hypothetical protein	7.54266	7.87973	8.01298	6.76912	8.34689	6.12663	7.81179	7.08088	0.197781	0.759269	-0.141725
Atu0180	AE007869	183869	184480	612	-1	phnH	conserved hypothetical protein	6.78268	6.68366	7.31071	11.4696	8.79952	8.97245	6.92569	9.74719	-0.695871	0.926092	0.49303
Atu0181	AE007869	184477	184938	462	-1	phnG	conserved hypothetical protein	10.2031	8.94787	9.801	12.8396	12.7846	13.0741	9.65067	12.8994	-0.751029	0.948218	0.418606
Atu0182	AE007869	185021	185758	738	1	NA	transcriptional regulator, GntR family	33.2713	29.6585	30.9701	41.9304	34.6811	35.4285	31.3	37.3467	-0.436408	0.731491	0.254819
Atu0183	AE007869	185768	186595	828	-1	dapB	dihydrodipicolinate reductase	73.7548	70.4752	78.7099	73.3128	68.257	67.7465	74.3133	69.7721	0.197467	0.758576	-0.0909706
Atu0184	AE007869	186737	187759	1023	-1	glk	glucokinase	85.2111	85.7112	92.0556	81.3726	76.6426	70.936	87.6593	76.3171	0.435484	0.972255	-0.199902
Atu0185	AE007869	187787	188170	384	-1	mgsA	methylglyoxal synthase	251.559	208.849	219.833	208.285	181.109	151.688	226.747	180.361	0.728497	0.994386	-0.330199
Atu0186	AE007869	188270	189325	1056	-1	mepA	penicillin-insensitive murein endopeptidase	360.707	377.953	366.619	318.689	349.797	313.116	368.426	327.201	0.611508	0.991071	-0.1712
Atu0187	AE007869	189528	191372	1845	1	NA	ABC transporter, substrate binding protein (peptide)	112.074	112.879	126.422	99.0255	107.119	101.146	117.125	102.43	0.45197	0.975625	-0.193409
Atu0188	AE007869	191514	192608	1095	1	NA	ABC transporter, membrane spanning protein (peptide)	92.7156	79.519	84.6735	78.0987	70.4926	62.2213	85.636	70.2709	0.543579	0.986724	-0.285292
Atu0189	AE007869	192608	193753	1146	1	NA	ABC transporter, membrane spanning protein (peptide)	53.5957	50.8813	53.7174	41.6681	41.7372	35.8999	52.7315	39.7684	0.78221	0.994563	-0.407042
Atu0190	AE007869	193759	195399	1641	1	NA	ABC transporter, nucleotide binding/ATPase protein (peptide)	55.9503	55.2356	55.7779	43.6788	45.1325	40.6179	55.6546	43.1431	0.779329	0.994505	-0.367372
Atu0193	AE007869	196923	198281	1359	1	glnA	glutamine synthetase	45.4544	44.8597	51.0893	42.4849	45.8054	39.349	47.1345	42.5464	0.272495	0.88088	-0.147744
Atu0194	AE007869	198256	199584	1329	1	ordL	oxidoreductase	45.157	44.8901	48.1459	39.7244	39.3451	37.2178	46.0643	38.7624	0.518443	0.984892	-0.24899
Atu0195	AE007869	199684	200175	492	-1	gntK	gluconokinase	87.3729	80.1311	86.6652	71.7372	79.5626	73.404	84.7231	74.9013	0.392939	0.961615	-0.177764
Atu0196	AE007869	200281	201021	741	-1	NA	ABC transporter, membrane spanning protein (proline/glycine/betaine)	34.276	35.4109	39.8653	22.1478	26.3354	26.1646	36.5174	24.8826	0.927892	0.996054	-0.553448
Atu0197	AE007869	201018	201956	939	-1	NA	ABC transporter, nucleotide binding/ATPase protein (proline/glycine/betaine)	72.3789	65.5736	71.9314	48.3269	46.3746	46.5579	69.9613	47.0865	1.2247	0.998633	-0.571245
Atu0198	AE007869	201953	203098	1146	-1	NA	ABC transporter, membrane spanning protein (proline/glycine/betaine)	116.953	116.192	124.274	76.6073	75.9455	76.96	119.14	76.5042	1.60463	0.999848	-0.639042
Atu0199	AE007869	203203	204114	912	-1	NA	ABC transporter, substrate binding protein (proline/glycine/betaine)	385.878	410.863	518.19	290.957	296.961	316.843	438.31	301.587	1.3831	0.999296	-0.539378
Atu0200	AE007869	204265	205311	1047	-1	NA	conserved hypothetical protein	32.994	30.5062	29.0379	23.1345	28.9256	21.7854	30.846	24.6152	0.49438	0.982571	-0.325536
Atu0201	AE007869	205480	205950	471	-1	aau3	conserved hypothetical protein	1965.48	1913.92	2035.93	1724.36	1866.29	1665.01	1971.78	1751.89	1.07747	0.997679	-0.170589
Atu0202	AE007869	206109	207173	1065	1	NA	ABC transporter, substrate binding protein (iron)	220.383	226.604	249.99	179.071	164.803	146.43	232.326	163.434	1.27727	0.99866	-0.507436
Atu0203	AE007869	207198	208115	918	-1	NA	conserved hypothetical protein	33.032	30.5742	30.9458	33.8165	33.1165	31.7026	31.5173	32.8785	-0.122638	0.0138828	0.0610008
Atu0204	AE007869	208258	209361	1104	-1	NA	conserved hypothetical protein	38.5556	38.5091	40.8198	38.4176	34.618	33.6309	39.2948	35.5555	0.276483	0.88524	-0.144266
Atu0205	AE007869	209585	211141	1557	-1	mmsA	methylmalonate-semialdehyde dehydrogenase	41.12	46.3097	53.9055	46.2258	51.7328	56.455	47.1117	51.4712	-0.209366	0.193684	0.127678
Atu0206	AE007869	211253	211570	318	1	NA	conserved hypothetical protein	40.2666	33.9362	38.4797	29.2242	26.4039	24.1748	37.5608	26.601	0.83187	0.995514	-0.49775
Atu0207	AE007869	211567	212448	882	1	NA	transcriptional regulator, LysR family	31.03	25.5564	25.1192	27.1262	22.3879	18.9647	27.2352	22.8262	0.348247	0.943208	-0.254779
Atu0208	AE007869	212655	213491	837	1	NA	conserved hypothetical protein	16.139	13.9851	14.6839	10.7487	11.2769	11.4052	14.936	11.1436	0.738169	0.994503	-0.422578
Atu0209	AE007869	213782	214888	1107	1	NA	conserved hypothetical protein	81.7324	92.8082	84.1452	73.5011	76.9995	65.2862	86.2286	71.9289	0.532187	0.985848	-0.261594
Atu0210	AE007869	215253	215597	345	1	NA	conserved hypothetical protein	164.98	183.015	180.154	153.312	173.384	147.165	176.049	157.954	0.390637	0.96089	-0.156479
Atu0211	AE007869	215616	216467	852	1	NA	conserved hypothetical protein	201.571	218.902	218.216	184.501	217.081	185.269	212.897	195.617	0.322132	0.927058	-0.12212
Atu0212	AE007869	216563	216922	360	1	NA	hypothetical protein	250.741	230.992	245.869	210.911	188.679	191.955	242.534	197.182	0.875149	0.995329	-0.298659
Atu0213	AE007869	217114	218418	1305	1	pncB	nicotinate phosphoribosyltransferase	161.63	150.552	158.371	129.547	131.92	116.329	156.851	125.932	0.803759	0.995195	-0.316748
Atu0214	AE007869	218477	219871	1395	-1	NA	leucine aminopeptidase	56.7891	55.0565	65.6913	54.854	60.3556	57.7122	59.179	57.6406	0.0728115	0.375453	-0.0379989
Atu0215	AE007869	220014	220838	825	1	NA	conserved hypothetical protein	126.982	123.055	157.404	100.303	101.354	110.54	135.814	104.065	0.7838	0.994603	-0.384137
Atu0216	AE007869	220902	221888	987	-1	ctpI	components of type IV pilus	106.853	108.765	130.804	79.1319	77.326	78.3592	115.474	78.2724	1.16073	0.998207	-0.560993
Atu0217	AE007869	221898	222902	1005	-1	ctpH	components of type IV pilus	126.991	127.211	160.215	104.964	97.9513	97.4661	138.139	100.127	0.950788	0.9961	-0.464285
Atu0218	AE007869	222917	224392	1476	-1	ctpG	component of type IV pilus	136.041	120.256	133.851	101.343	86.7813	87.4266	130.049	91.8503	1.09516	0.99739	-0.501698
Atu0219	AE007869	224426	225709	1284	-1	ctpF	components of type IV pilus	185.698	190.09	218.351	131.897	141.88	139.515	198.046	137.764	1.30719	0.998118	-0.523638
Atu0220	AE007869	225744	226325	582	-1	ctpE	components of type IV pilus	176.011	183.555	224.143	130.121	145.662	144.935	194.57	140.239	1.05038	0.997736	-0.472396
Atu0221	AE007869	226493	228076	1584	-1	ctpD	component of type IV pilus	269.831	258.754	284.91	206.093	186.295	197.411	271.165	196.6	1.39771	0.999026	-0.463909
Atu0222	AE007869	228073	228879	807	-1	ctpC	components of type IV pilus	190.754	175.354	209.076	144.316	136.335	137.082	191.728	139.244	1.15905	0.998197	-0.461443
Atu0223	AE007869	229013	229525	513	-1	ctpB	components of type IV pilus, prepilin peptidase	372.9	357.535	356.533	314.324	292.693	247.756	362.323	284.924	1.02668	0.997159	-0.346695
Atu0224	AE007869	229627	229818	192	-1	ctpA	components of type IV pilus, pilin subunit	5026.05	4455.52	4667.6	4051.4	3832.69	3229.78	4716.39	3704.62	1.65805	0.999573	-0.348357
Atu0225	AE007869	229889	230143	255	-1	NA	hypothetical protein	103.465	82.4224	81.3867	79.8672	77.6629	53.3377	89.0912	70.2893	0.532216	0.98585	-0.341979
Atu0226	AE007869	230262	230645	384	1	NA	PilQ	198.059	202.843	197.654	161.943	141.6	127.049	199.519	143.53	1.15243	0.998116	-0.475169
Atu0228	AE007869	231038	231343	306	-1	NA	conserved hypothetical protein	93.8079	105.09	114.505	79.8026	80.9934	71.0894	104.468	77.2951	0.8813	0.995353	-0.434607
Atu0229	AE007869	231481	231930	450	1	NA	conserved hypothetical protein	129.924	119.618	125.899	78.8721	65.4987	58.666	125.147	67.6789	1.70892	0.999543	-0.886844
Atu0230	AE007869	231934	232092	159	-1	NA	hypothetical protein	8.40731	5.19989	7.1196	3.73075	7.28384	5.31315	6.90893	5.44258	0.31635	0.922738	-0.344173
Atu0231	AE007869	232091	232765	675	1	guaA	GMP synthase	62.5386	59.4381	64.5269	56.8289	51.5583	49.9991	62.1679	52.7954	0.480913	0.98068	-0.235757
Atu0232	AE007869	232853	233041	189	1	NA	conserved hypothetical protein	1094.05	1046.43	1082.39	874.09	826.623	732.599	1074.29	811.104	1.88315	0.999193	-0.405425
Atu0233	AE007869	233224	234321	1098	1	NA	lysozyme	349.665	344.077	347.882	254.455	244.494	220.853	347.208	239.934	1.76478	0.999014	-0.533161
Atu0234	AE007869	234325	235200	876	-1	NA	conserved hypothetical protein, membrane protein	2.48976	2.38438	2.27683	2.59576	1.25596	1.63943	2.38366	1.83039	0.351083	0.944684	-0.381028
Atu0235	AE007869	235332	236705	1374	1	NA	transcriptional regulator, GntR family	16.6929	15.9618	14.2022	15.9738	14.582	14.6947	15.619	15.0835	0.0850448	0.420551	-0.0503283
Atu0236	AE007869	236801	237118	318	1	NA	conserved hypothetical protein	2737.24	2107.46	2249.28	1760.29	1300.17	1299.46	2364.66	1453.31	2.05038	0.998901	-0.702296
Atu0237	AE007869	237190	237648	459	-1	NA	conserved hypothetical protein	21.1528	41.8084	23.958	21.1084	24.4747	20.9817	28.9731	22.1883	0.399119	0.963456	-0.384917
Atu0238	AE007869	237803	238696	894	1	NA	oxidoreductase	9.44375	16.0626	7.83861	7.74109	8.35564	8.17387	11.115	8.0902	0.435566	0.972273	-0.458257
Atu0239	AE007869	238693	239589	897	-1	NA	transcriptional regulator, AraC family	64.0027	59.9603	61.4775	59.6275	48.8042	50.1035	61.8135	52.845	0.423834	0.969679	-0.226154
Atu0240	AE007869	239564	239971	408	1	NA	conserved hypothetical protein	4.48347	4.37282	5.02061	4.84631	3.40627	5.69405	4.62563	4.64888	-0.00823874	0.119411	0.00723147
Atu0241	AE007869	240039	241865	1827	-1	lepA	GTP-binding protein LepA	85.9521	74.7875	78.07	86.7434	86.1466	81.5197	79.6032	84.8033	-0.199759	0.170519	0.0912931
Atu0242	AE007869	241938	242807	870	-1	NA	carbon-nitrogen hydrolase	36.2293	34.6619	38.7252	27.1594	28.8201	25.5379	36.5388	27.1725	0.79506	0.994932	-0.427282
Atu0243	AE007869	242804	243415	612	-1	NA	conserved hypothetical protein	37.937	31.143	34.7039	30.8549	29.9941	22.9142	34.5946	27.9211	0.460455	0.977223	-0.309195
Atu8117	AE007869	243482	243883	402	1	NA	conserved hypothetical protein	34.6529	39.9428	45.7258	32.2171	43.5019	38.4569	40.1072	38.0586	0.112231	0.515267	-0.0756364
Atu0245	AE007869	243980	244561	582	1	NA	transcriptional regulator	33.4856	27.8137	27.2306	25.9902	25.3714	27.071	29.5099	26.1442	0.292182	0.901462	-0.174709
Atu0246	AE007869	244579	245097	519	1	NA	acetyltransferase	40.9393	36.3882	29.2897	36.7647	31.6868	32.7173	35.5391	33.723	0.114407	0.522663	-0.0756746
Atu0247	AE007869	245112	246185	1074	-1	NA	conserved hypothetical protein	4.45457	3.07927	4.31646	3.22185	3.18108	3.53962	3.9501	3.31419	0.321091	0.926299	-0.253233
Atu0248	AE007869	246323	247420	1098	1	NA	transcriptional regulator, AraC family	12.8794	9.66998	11.6844	8.10367	8.43811	7.80931	11.4113	8.11703	0.71928	0.994169	-0.491434
Atu0249	AE007869	247424	248527	1104	-1	NA	ABC transporter, substrate binding protein (sugar)	146.32	135.432	121.434	115.7	119.59	94.5415	134.395	109.944	0.593272	0.99042	-0.289717
Atu0250	AE007869	248655	249062	408	-1	NA	conserved hypothetical protein	220.724	181.632	175.986	203.06	172.3	135.829	192.781	170.397	0.345908	0.941962	-0.178064
Atu0251	AE007869	249269	250252	984	1	NA	conserved hypothetical protein	30.602	32.194	36.9779	51.7432	42.9003	42.7976	33.2579	45.8137	-0.75864	0.950295	0.46208
Atu0252	AE007869	250317	250832	516	-1	NA	conserved hypothetical protein	478.175	460.364	455.585	402.74	370.332	317.288	464.708	363.453	1.13787	0.99779	-0.354555
Atu0253	AE007869	251051	251839	789	-1	NA	conserved hypothetical protein	39.1461	44.3422	44.2039	36.0875	41.4666	35.9223	42.564	37.8255	0.30682	0.91496	-0.170276
Atu0254	AE007869	252141	252563	423	1	infC	translation initiation factor 3	3163.52	3081.84	3158.25	2666.54	2791.29	2384.89	3134.54	2614.24	1.6665	0.999642	-0.261862
Atu0255	AE007869	252753	252956	204	1	rpmI	50S ribosomal protein L35	3685.41	4499.95	4755.58	3684.65	4924.04	4132.85	4313.65	4247.18	0.0764246	0.388871	-0.0224026
Atu0256	AE007869	252997	253401	405	1	rplT	50S ribosomal protein L20	2099.21	2109.99	2133.06	2027.09	2291.67	1983.07	2114.09	2100.61	0.0534931	0.304955	-0.00922695
Atu0257	AE007869	253566	254444	879	1	NA	conserved hypothetical protein	55.3883	44.9506	50.7779	47.689	46.5097	43.3928	50.3722	45.8638	0.246918	0.849658	-0.135272
Atu0258	AE007869	254470	255519	1050	1	pheS	phenylalanyl-tRNA synthetase, alpha-subunit	94.746	90.2209	93.6929	86.7185	91.6026	83.8756	92.8866	87.3989	0.210361	0.78623	-0.0878551
Atu0259	AE007869	255544	257967	2424	1	pheT	phenylalanyl-tRNA synthetase beta chain	107.014	98.7343	98.4487	95.8058	91.1837	87.1451	101.399	91.3782	0.350642	0.944461	-0.150122
Atu0260	AE007869	258027	259028	1002	-1	NA	aldo-keto reductase	58.9108	58.4976	56.8644	46.1764	45.3081	43.8414	58.0909	45.1086	0.825982	0.995519	-0.36491
Atu0261	AE007869	259145	260035	891	1	NA	transcriptional regulator, LysR family	19.3459	19.0469	19.239	18.5302	17.7424	16.2131	19.2106	17.4953	0.248513	0.851856	-0.13494
Atu0262	AE007869	260036	260479	444	-1	NA	acetyltransferase	109.337	130.153	140.713	92.1847	109.292	94.5632	126.734	98.68	0.715978	0.994072	-0.360976
Atu0263	AE007869	260481	261431	951	-1	NA	oxidoreductase	95.0656	105.653	111.665	77.7611	92.6139	87.2328	104.128	85.8693	0.574758	0.98942	-0.278144
Atu0264	AE007869	261540	262523	984	-1	NA	transcriptional regulator, AraC family	9.79549	9.41939	10.8468	11.5543	9.59224	9.18624	10.0206	10.1109	-0.0190755	0.0937509	0.012951
Atu0265	AE007869	262523	263083	561	-1	NA	hydrolase	21.0692	15.4358	16.2389	20.4426	19.6118	21.0821	17.5813	20.3789	-0.305603	0.451874	0.213033
Atu0266	AE007869	263264	264247	984	1	NA	oxidoreductase	55.9129	53.4207	61.3559	47.7244	51.139	48.2063	56.8965	49.0232	0.430558	0.971185	-0.214875
Atu0267	AE007869	264244	264597	354	-1	NA	hypothetical protein	126.601	132.757	141.768	97.4684	90.6221	84.7177	133.709	90.936	1.27437	0.998697	-0.556171
Atu0268	AE007869	264609	264851	243	-1	NA	hypothetical protein	273.606	303.351	299.919	207.901	211.609	186.862	292.292	202.124	1.56123	0.99962	-0.53217
Atu0269	AE007869	265041	266639	1599	1	xseA	exodeoxyribonuclease VII large subunit	183.436	172.264	171.122	171.947	180.962	165.55	175.607	172.82	0.0651319	0.346991	-0.0230827
Atu0270	AE007869	266640	267842	1203	-1	NA	mandelate racemase / muconate lactonizing enzyme family protein	10.1177	10.1282	10.5302	8.38255	10.2528	8.74284	10.2587	9.12606	0.268848	0.8768	-0.16878
Atu0271	AE007869	267893	268600	708	-1	NA	transcriptional regulator, GntR family	18.9802	18.8073	18.3492	22.482	20.938	19.2106	18.7122	20.8768	-0.282929	0.381055	0.157922
Atu0272	AE007869	268711	269196	486	-1	pecS	transcriptional regulator, MarR family	17.5166	15.1317	17.7467	16.4775	16.0851	15.3835	16.7983	15.982	0.123091	0.552121	-0.071866
Atu0273	AE007869	269293	270156	864	1	pecM	regulator protein pecM	7.24731	6.14447	5.73994	6.4079	7.70747	6.25771	6.37724	6.79102	-0.124618	0.016108	0.0906973
Atu0274	AE007869	270165	271403	1239	-1	ampS	aminopeptidase	221.005	242.616	239.682	180.733	205.594	172.333	234.434	186.22	0.886338	0.995395	-0.332174
Atu0275	AE007869	271492	271968	477	-1	NA	conserved hypothetical protein	49.5589	47.2552	60.234	37.9292	50.5013	43.5678	52.3494	43.9994	0.38984	0.960637	-0.250687
Atu0276	AE007869	271981	272328	348	-1	NA	conserved hypothetical protein	97.2448	97.4084	124.695	81.535	119.141	100.622	106.449	100.433	0.141189	0.612059	-0.0839386
Atu0277	AE007869	272422	272817	396	1	NA	hypothetical protein	9754.6	10397.1	8606.23	7997.56	7657.41	5584.26	9585.98	7079.74	1.53251	0.999754	-0.437229
Atu0278	AE007869	272904	273791	888	-1	NA	conserved hypothetical protein	147.526	160.437	133.792	137.498	138.311	128.241	147.252	134.683	0.307264	0.915345	-0.128716
Atu0279	AE007869	273790	274368	579	1	NA	transcriptional regulator, TetR family	47.633	46.3708	47.2022	43.0292	50.3057	41.2182	47.0687	44.851	0.128118	0.569109	-0.0696268
Atu0280	AE007869	274510	274998	489	1	NA	hypothetical protein	24.8907	23.4927	22.4882	22.2395	19.7758	19.8673	23.6239	20.6275	0.349637	0.943936	-0.195674
Atu0281	AE007869	275073	276650	1578	-1	guaA	GMP synthase	195.285	180.65	174.937	162.143	167.188	144.921	183.624	158.084	0.555137	0.987753	-0.216063
Atu0282	AE007869	276734	277372	639	-1	pfs	5'-methylthioadenosine/S-adenosylhomocysteine nucleosidase	174.734	158.737	154.546	106.755	119.619	109.664	162.672	112.013	1.30336	0.998166	-0.538305
Atu0283	AE007869	277369	277818	450	-1	NA	conserved hypothetical protein	248.591	262.443	261.262	179.055	211.423	183.789	257.432	191.422	1.1986	0.998237	-0.427432
Atu0284	AE007869	277897	278349	453	-1	tspO	tryptophan-rich sensory protein	57.931	51.2957	79.2518	53.9064	41.4166	41.8665	62.8262	45.7298	0.629261	0.991735	-0.45823
Atu0285	AE007869	278400	279494	1095	-1	NA	conserved hypothetical protein	40.4788	36.4413	43.0259	29.524	26.8115	26.4624	39.982	27.5993	0.952806	0.996096	-0.534718
Atu0286	AE007869	279498	280619	1122	-1	NA	conserved hypothetical protein	75.3724	72.9902	86.7677	61.2398	58.5258	56.6205	78.3768	58.7954	0.82659	0.995519	-0.414723
Atu0287	AE007869	280619	282160	1542	-1	NA	conserved hypothetical protein	76.0592	78.3663	94.3172	58.0879	49.5322	53.8814	82.9142	53.8338	1.1321	0.997639	-0.623107
Atu0288	AE007869	282202	283479	1278	-1	NA	conserved hypothetical protein	474.324	506.652	650.578	362.736	348.073	334.611	543.852	348.474	1.64627	0.999534	-0.642164
Atu0289	AE007869	283635	284924	1290	-1	sun	Sun protein	177.962	147.377	133.092	128.754	118.551	95.5792	152.811	114.295	0.782456	0.994569	-0.418984
Atu0290	AE007869	284986	285354	369	-1	NA	rare lipoprotein A	766.289	803.08	673.308	607.389	630.538	438.192	747.559	558.706	1.17218	0.998218	-0.420097
Atu0291	AE007869	285781	286653	873	-1	NA	conserved hypothetical protein	77.4479	77.6589	73.3559	64.8906	68.5857	64.3995	76.1543	65.9586	0.476906	0.98005	-0.207363
Atu0292	AE007869	286657	287637	981	-1	NA	iron-sulfur cluster binding protein	38.4412	34.5547	35.2776	33.5596	32.1113	31.3029	36.0911	32.3246	0.310089	0.917719	-0.159013
Atu0293	AE007869	287938	288630	693	-1	NA	glutathione S-transferase	152.286	125.207	123.913	122.547	102.861	90.0866	133.802	105.165	0.65178	0.992489	-0.347445
Atu0294	AE007869	288790	289596	807	1	bacA	undecaprenyl pyrophosphate phosphatase, possible bacitracin resistance protein	14.9953	14.0736	15.163	12.1284	13.203	10.6253	14.744	11.9856	0.478827	0.980354	-0.298828
Atu0295	AE007869	289836	290066	231	1	NA	hypothetical protein	13.7057	13.5631	15.8683	11.1276	13.0352	9.50846	14.379	11.2238	0.494036	0.982527	-0.357408
Atu0296	AE007869	290155	291135	981	-1	NA	NADH-ubiquinone oxidoreductase	229.858	218.373	213.094	177.977	179.858	164.437	220.442	174.091	0.99307	0.996339	-0.340558
Atu0297	AE007869	291257	291544	288	-1	NA	conserved hypothetical protein	226.214	240.541	246.693	165.461	179.148	146.372	237.816	163.66	1.40692	0.998754	-0.539139
Atu0298	AE007869	291565	292272	708	-1	pyrF	orotidine 5	188.212	179.345	184.025	145.365	133.807	122.721	183.861	133.964	1.1697	0.998224	-0.456766
Atu0299	AE007869	292277	292873	597	-1	NA	conserved hypothetical protein	169.938	192.428	199.008	132.648	142.875	135.563	187.125	137.028	1.13415	0.997693	-0.449525
Atu0300	AE007869	292970	293563	594	-1	NA	methyltransferase	646.232	704.443	734.258	552.91	576.531	523.727	694.978	551.056	1.36813	0.999285	-0.334768
Atu0301	AE007869	293757	294875	1119	-1	dnaN	DNA polymerase III, beta chain	374.477	373.59	414.239	295.622	359.548	324.554	387.436	326.575	0.75807	0.994428	-0.246543
Atu0302	AE007869	295140	296081	942	1	NA	tetrapyrrole methylase family protein	56.1652	51.5989	51.1587	47.5432	44.6901	40.984	52.9743	44.4058	0.491686	0.982228	-0.254545
Atu0303	AE007869	296071	296439	369	1	NA	conserved hypothetical protein	68.8306	58.1378	47.6238	47.9588	45.1953	38.1186	58.1974	43.7576	0.62041	0.991395	-0.411422
Atu0304	AE007869	296456	297016	561	1	nodL	nodulation protein L	8.27717	9.0753	7.97532	6.69672	7.01897	6.92698	8.4426	6.88089	0.516306	0.984734	-0.295092
Atu0305	AE007869	297125	298423	1299	1	ugpA	ABC transporter, substrate binding protein (sn-glycerol 3-phosphate)	1.29988	1.23945	1.24493	1.36995	1.06987	0.520271	1.26142	0.986696	0.298264	0.907279	-0.354373
Atu0306	AE007869	298594	299475	882	1	ugpA	ABC transporter, membrane spanning protein (sn-Glycerol-3-phosphate)	3.35028	2.46683	1.89464	2.01765	2.75745	2.01141	2.57058	2.26217	0.180217	0.719177	-0.184389
Atu0307	AE007869	299487	300329	843	1	ugpE	ABC transporter, membrane spanning protein (sn-Glycerol-3-phosphate)	16.0241	9.34306	9.14411	10.3204	8.31161	6.71423	11.5038	8.44875	0.419826	0.968755	-0.445297
Atu0308	AE007869	300340	301440	1101	1	ugpC	ABC transporter, nucleotide binding/ATPase protein (sn-Glycerol-3-phosphate)	3.96191	4.54515	5.48358	5.20813	3.7868	4.48867	4.66355	4.49454	0.0643005	0.343896	-0.053256
Atu0309	AE007869	301550	302062	513	1	NA	conserved hypothetical protein	43.7496	43.939	51.1735	44.5181	42.5551	44.1333	46.2874	43.7355	0.15475	0.653188	-0.0818142
Atu0310	AE007869	302305	303264	960	1	gshB	glutathione synthetase	121.877	112.957	131.956	101.233	109.841	108.239	122.264	106.438	0.462421	0.977577	-0.199983
Atu0311	AE007869	303448	304980	1533	1	NA	conserved hypothetical protein	79.3512	79.8767	71.452	102.863	108.485	112.804	76.8933	108.051	-1.10816	0.976407	0.490779
Atu0312	AE007869	305093	306061	969	-1	cysK	cysteine synthase	333.047	286.911	366.602	239.255	269.394	275.058	328.853	261.236	0.878691	0.99534	-0.332093
Atu0313	AE007869	306202	306819	618	-1	NA	RhtB family transporter	144.355	143.36	150.901	135.019	133.897	120.225	146.205	129.714	0.442186	0.973666	-0.17266
Atu0314	AE007869	306897	307367	471	-1	dut	deoxyuridine 5	84.8454	75.7584	83.5478	71.1574	82.1264	73.8967	81.3839	75.7269	0.216418	0.798497	-0.103938
Atu0315	AE007869	307457	309040	1584	1	prfC	peptide chain release factor 3	54.055	45.8775	49.8898	46.1244	43.2105	41.7062	49.9408	43.6804	0.365673	0.95153	-0.193233
Atu0316	AE007869	309110	310315	1206	1	dfp	DNA/pantothenate metabolism flavoprotein	61.4885	55.9271	58.5541	54.1051	51.7125	47.6333	58.6566	51.1503	0.399507	0.963566	-0.19755
Atu0317	AE007869	310312	310686	375	1	NA	conserved hypothetical protein	90.9937	83.0845	87.255	70.919	71.9585	63.8662	87.1111	68.9145	0.732869	0.994453	-0.338047
Atu0318	AE007869	310694	311608	915	-1	NA	conserved hypothetical protein	89.2713	78.7549	80.1808	71.2042	67.3994	55.6731	82.7356	64.7589	0.658341	0.99264	-0.35343
Atu0319	AE007869	312080	313654	1575	-1	aarF	ubiquinone biosynthesis protein	115.205	105.817	107.537	91.3322	86.4002	77.533	109.52	85.0885	0.80119	0.995123	-0.364156
Atu0320	AE007869	313691	314467	777	-1	ubiE	ubiquinone/menaquinone biosynthesis methyltransferase	269.381	245.744	255.375	203.964	200.549	188.257	256.833	197.59	1.1534	0.998131	-0.378323
Atu0321	AE007869	314611	315507	897	1	mutM	formamidopyrimidine-DNA glycosylase	48.0805	44.6792	48.4969	37.9147	38.4107	33.8105	47.0855	36.7119	0.692521	0.993336	-0.359034
Atu0322	AE007869	315554	316315	762	1	fadB	enoyl CoA hydratase	205.897	224.313	221.352	185.663	207.764	208.759	217.187	200.729	0.322826	0.927562	-0.113694
Atu0323	AE007869	316511	316777	267	1	rpsT	30S ribosomal protein S20	1882.48	1681.27	1688.23	2545.68	2648.3	2425.37	1750.66	2539.78	-3.21065	1	0.536804
Atu0324	AE007869	317547	319109	1563	1	dnaA	chromosomal replication initiator protein DnaA	1307.55	1349.07	1272.04	991.81	1159.02	915.595	1309.55	1022.14	1.4978	0.999674	-0.35748
Atu0325	AE007869	319179	320378	1200	-1	hemN	oxygen-independent coproporphyrinogen III oxidase	48.3111	41.448	44.1127	32.6254	33.0067	28.4765	44.6239	31.3695	0.901978	0.995635	-0.508453
Atu0326	AE007869	320384	321028	645	-1	ham1	putative deoxyribonucleotide triphosphate pyrophosphatase	85.2997	67.9372	71.6233	62.5377	69.6674	65.0947	74.9534	65.7666	0.353551	0.94592	-0.188639
Atu0327	AE007869	321046	321762	717	-1	rph	ribonuclease PH	88.2148	88.7291	88.79	79.8364	95.1379	85.5394	88.578	86.8379	0.0621322	0.336004	-0.0286225
Atu0328	AE007869	321899	322990	1092	1	hrcA	heat-inducible transcription repressor	226.337	197.849	195.383	182.791	177.113	160.951	206.523	173.619	0.642085	0.992204	-0.250382
Atu0329	AE007869	323105	323740	636	1	grpE	GRPE protein	360.298	349.282	397.765	311.206	347.803	329.614	369.115	329.541	0.537089	0.986208	-0.163611
Atu0330	AE007869	323822	324283	462	-1	ptsN	nitrogen regulatory IIA protein	1070.11	1097.76	1205.64	854.688	998.95	925.978	1124.5	926.539	1.22276	0.998605	-0.279366
Atu0331	AE007869	324366	324938	573	-1	NA	sigma-54 modulation protein	2993.63	2811.46	2985.69	2137.58	2222.38	1926.06	2930.26	2095.34	3.01113	1	-0.483842
Atu0332	AE007869	325172	326716	1545	-1	rpoN	RNA polymerase sigma-54 factor	120.948	104.041	100.868	107.759	101.008	85.7913	108.619	98.1864	0.287352	0.896637	-0.145685
Atu0333	AE007869	326869	327678	810	-1	NA	ABC transporter, nucleotide binding/ATPase protein	300.706	290.314	300.873	241.914	273.447	231.222	297.298	248.861	0.778915	0.994496	-0.256568
Atu0334	AE007869	327688	328251	564	-1	NA	conserved hypothetical protein	952.799	851.627	880.074	844.382	846.01	817.904	894.833	836.099	0.496305	0.982811	-0.0979457
Atu0335	AE007869	328265	328972	708	-1	NA	conserved hypothetical protein	224.483	204.114	232.525	193.68	198.256	170.45	220.374	187.462	0.616969	0.991267	-0.233357
Atu0337	AE007869	329164	330117	954	1	sppA	proteinase IV	204.725	184.368	194.941	164.464	170.503	147.661	194.678	160.876	0.721434	0.994226	-0.275145
Atu0338	AE007869	330144	330446	303	1	ihfB	integration host factor, beta subunit	490.169	452.095	491.376	481.925	459.239	430.899	477.88	457.354	0.244456	0.846222	-0.0633377
Atu0339	AE007869	330498	330854	357	1	NA	conserved hypothetical protein	479.484	442.219	461.141	397.398	381.34	368.561	460.948	382.433	1.06656	0.997804	-0.269399
Atu0340	AE007869	331152	332081	930	1	NA	SAM dependent methyltransferase	81.0228	74.49	69.7294	64.3153	61.8915	55.3656	75.0807	60.5241	0.6124	0.991102	-0.310933
Atu0341	AE007869	332078	332938	861	1	trmH	rRNA methylase	75.7491	72.3732	69.7453	62.5799	64.9683	55.7797	72.6225	61.1093	0.511468	0.984352	-0.249025
Atu0342	AE007869	332938	333426	489	1	lspA	lipoprotein signal peptidase	48.7744	51.6128	48.9449	37.605	39.078	35.1564	49.7773	37.2798	0.849882	0.995414	-0.417094
Atu0343	AE007869	333482	335722	2241	1	barA	two component sensor kinase/response regulator hybrid	76.9802	75.088	70.3826	66.2187	62.7127	57.2618	74.1503	62.0644	0.531935	0.98583	-0.256687
Atu0344	AE007869	335817	336698	882	1	NA	conserved hypothetical protein	547.133	515.222	486.678	450.048	444.869	365.884	516.344	420.267	0.961222	0.996084	-0.297027
Atu0345	AE007869	336889	339540	2652	1	mutS	DNA mismatch repair protein, MutS family	54.8362	47.0427	43.8236	41.6783	40.7442	33.129	48.5675	38.5172	0.537477	0.986237	-0.33449
Atu0346	AE007869	339637	342465	2829	1	glnD	uridylyltransferase/uridylyl-removing enzyme UTase	61.6267	60.2348	62.1752	48.9606	49.371	42.5083	61.3456	46.9466	0.771667	0.994407	-0.385938
Atu0347	AE007869	342473	344062	1590	1	mviN	virulence factor MviN	31.638	30.8983	31.3601	23.255	25.3478	19.4196	31.2988	22.6741	0.756053	0.994444	-0.465063
Atu0348	AE007869	344062	344466	405	1	NA	conserved hypothetical protein	60.454	60.0613	56.9668	52.4838	41.6069	40.5708	59.1607	44.8872	0.684222	0.993126	-0.398336
Atu0349	AE007869	344570	345634	1065	1	trpS	tryptophan-tRNA ligase	87.9284	78.7354	79.0108	70.1801	71.989	64.1723	81.8915	68.7805	0.530279	0.985714	-0.251716
Atu8118	AE007869	345749	346240	492	1	NA	putative universal stress protein	242.099	204.573	207.076	207.978	178.545	169.216	217.916	185.246	0.558641	0.988076	-0.234328
Atu0351	AE007869	346383	346946	564	1	NA	conserved hypothetical protein	1105.74	1125.6	1030.7	1002.85	977.635	958.552	1087.35	979.678	0.865549	0.995335	-0.150433
Atu0352	AE007869	346963	347631	669	1	NA	conserved hypothetical protein	711.762	667.294	609.237	631.611	564.956	563.004	662.764	586.524	0.664373	0.992756	-0.176306
Atu0353	AE007869	347675	348169	495	1	NA	acetyltransferase	127.351	94.2384	91.476	102.46	85.1635	62.7193	104.355	83.4476	0.477772	0.980187	-0.322561
Atu0354	AE007869	348239	348667	429	1	fur	ferric uptake regulator	176.792	143.528	139.978	120.988	127.961	101.217	153.433	116.722	0.786173	0.994663	-0.394527
Atu0355	AE007869	348698	349492	795	1	plsC	1-acyl-sn-glycerol-3-phosphate acyltransferase	56.9927	52.5463	46.4469	39.5459	41.7364	35.0668	51.9953	38.783	0.732287	0.994446	-0.422956
Atu0356	AE007869	349679	351046	1368	1	miaB	miaB protein	284.921	255.555	258.612	253.449	225.488	193.413	266.363	224.117	0.630611	0.991787	-0.249142
Atu0357	AE007869	351087	352142	1056	1	phoH	phosphate starvation inducible protein	1029.62	989.882	985.409	945.769	970.373	861.55	1001.64	925.897	0.589708	0.99027	-0.113436
Atu0358	AE007869	352153	352659	507	1	NA	conserved hypothetical protein	1107.79	1031.4	1005.39	848.638	902.976	748.148	1048.19	833.254	1.3986	0.999002	-0.331075
Atu0359	AE007869	352675	353817	1143	1	NA	hemolysin	1114.31	1056.85	955.443	803.028	809.526	673.43	1042.2	761.995	1.71306	0.999496	-0.451777
Atu0360	AE007869	354024	355613	1590	1	lnt	apolipoprotein N-acyltransferase	71.1524	62.9461	62.3473	53.2875	56.0491	46.6494	65.4819	51.9954	0.621532	0.991437	-0.332714
Atu0361	AE007869	355747	356166	420	1	NA	transcriptional regulator	1323.19	1211.48	1149.47	1136.47	1042.73	909.558	1228.05	1029.59	0.995108	0.996376	-0.254299
Atu0362	AE007869	356353	357615	1263	1	metK	S-adenosylmethionine synthetase	1777.67	1706.42	1911.23	1189.04	1272.98	1337.62	1798.44	1266.55	2.65289	1	-0.505848
Atu0363	AE007869	357787	358485	699	1	NA	putative tRNA (guanine-N(7)-)-methyltransferase	96.7268	75.6375	72.9537	86.2768	69.2559	65.6253	81.7727	73.7193	0.244376	0.846106	-0.149575
Atu0364	AE007869	358549	359448	900	-1	rbsK	ribokinase	234.285	240.734	224.067	203.112	208.013	177.453	233.029	196.193	0.691814	0.993316	-0.248237
Atu0365	AE007869	359503	360735	1233	-1	NA	conserved hypothetical protein	250.668	256.643	237.831	231.085	246.185	215.48	248.381	230.917	0.3151	0.921771	-0.10518
Atu0366	AE007869	360846	361358	513	1	def	polypeptide deformylase	125.489	117.821	106.97	105.995	119.538	89.9957	116.76	105.176	0.296964	0.906059	-0.150736
Atu0367	AE007869	361403	362338	936	1	fmt	methionyl-tRNA formyl transferase	73.6633	66.0627	62.1411	69.5011	64.2787	60.4711	67.289	64.7503	0.107791	0.500144	-0.055484
Atu0368	AE007869	362338	363138	801	1	truA	tRNA pseudouridine synthase I	22.8371	24.2836	22.612	22.7105	22.1216	22.0953	23.2443	22.3091	0.119025	0.538339	-0.0592394
Atu0369	AE007869	363158	363754	597	-1	NA	conserved hypothetical protein	49.2609	44.0251	44.2441	44.7127	40.9322	40.6122	45.8434	42.0857	0.238277	0.837066	-0.123382
Atu0370	AE007869	363738	364934	1197	-1	dapE	succinyl-diaminopimelate desuccinylase	79.29	77.5053	81.7815	71.6914	77.7408	67.3292	79.5256	72.2538	0.29928	0.90823	-0.138345
Atu0371	AE007869	364949	365803	855	-1	dapD	2,3,4,5-tetrahydropyridine-2-carboxylate N-succinyltransferase	118.906	111.205	124.834	116.788	121.976	114.961	118.315	117.908	0.0122811	0.174699	-0.00496625
Atu0372	AE007869	365886	366806	921	1	NA	conserved hypothetical protein	57.5223	50.5548	48.1111	40.7911	36.1523	36.7819	52.0627	37.9084	0.824931	0.995516	-0.457732
Atu0373	AE007869	366973	369300	2328	1	NA	methyl-accepting chemotaxis protein	14.1437	13.2152	17.1118	11.4238	9.8252	10.1244	14.8236	10.4578	0.726767	0.994353	-0.503312
Atu0374	AE007869	369370	370314	945	-1	iunH	inosine-uridine preferring nucleoside hydrolase	84.6505	93.1081	101.251	75.2209	86.4615	81.4396	93.0032	81.0407	0.407325	0.965691	-0.198635
Atu0375	AE007869	370520	370945	426	1	hspC	small heat shock protein	510.989	445.16	509.698	382.463	366.605	370.141	488.615	373.07	1.38347	0.999292	-0.389254
Atu0376	AE007869	371002	371259	258	1	NA	conserved hypothetical protein	1442.57	1424.52	1493.48	1174.5	1108.98	1027.01	1453.52	1103.5	2.24757	0.999288	-0.397473
Atu0377	AE007869	371302	371898	597	-1	NA	conserved hypothetical protein	149.433	125.224	146.096	120.559	113.291	122.12	140.251	118.656	0.55859	0.988072	-0.241217
Atu0378	AE007869	372000	372713	714	-1	NA	hydrolase	123.468	113.785	109.321	91.803	100.728	74.8953	115.525	89.1421	0.726441	0.994345	-0.374019
Atu0379	AE007869	372820	373737	918	1	NA	conserved hypothetical protein	23.2221	19.4348	17.8511	18.6314	21.1315	16.2884	20.1693	18.6838	0.155074	0.654113	-0.110376
Atu0380	AE007869	373783	374667	885	-1	argB	acetylglutamate kinase	131.729	143.82	164.823	120.313	135.508	129.821	146.791	128.547	0.424586	0.969851	-0.19146
Atu0381	AE007869	374715	374855	141	-1	NA	hypothetical protein	20.4581	12.3447	8.7931	11.2187	14.374	9.58627	13.8653	11.7263	0.210558	0.786635	-0.241728
Atu0382	AE007869	375023	375400	378	1	NA	conserved hypothetical protein	366.111	424.558	416.841	336.349	346.367	343.727	402.503	342.148	0.799433	0.995069	-0.234382
Atu0383	AE007869	375413	376066	654	-1	cgpA	GTP-binding protein	235.165	210.588	200.044	201.66	176.996	161.724	215.266	180.127	0.618697	0.991331	-0.257107
Atu0384	AE007869	376063	377862	1800	-1	yidC	preprotein translocase 60 kD membrane subunit	222.911	224.996	237.484	190.37	209.461	174.52	228.464	191.45	0.694359	0.993388	-0.254997
Atu0385	AE007869	377862	378245	384	-1	rnpA	ribonuclease P protein component	1084.47	966.96	922.009	973.972	886.392	779.011	991.147	879.792	0.624126	0.991537	-0.171936
Atu8066	AE007869	378282	378419	138	-1	rpmH	50S ribosomal protein L34	3505.05	3681.11	3700.34	3063.37	3425.3	2685.58	3628.83	3058.08	1.19959	0.998248	-0.246878
Atu0386	AE007869	378461	378733	273	-1	NA	hypothetical protein	539.395	609.368	632.649	471.147	562.945	411.1	593.804	481.731	0.869059	0.995327	-0.301761
Atu0387	AE007869	378771	380819	2049	1	mcpA	methyl-accepting chemotaxis protein	69.5318	69.5092	70.1114	39.8547	37.2761	35.3954	69.7175	37.5087	1.88653	0.999145	-0.894293
Atu0388	AE007869	381014	382489	1476	1	NA	two component sensor kinase	136.756	132.343	126.364	113.199	109.575	106.171	131.821	109.648	0.685082	0.993146	-0.265694
Atu8009	AE007869	382568	382669	102	1	NA	hypothetical protein	53.8016	48.6343	56.5479	48.4631	45.4169	35.1996	52.9946	43.0265	0.48227	0.980885	-0.300619
Atu0390	AE007869	382964	383776	813	1	ubiE	ubiquinone/menaquinone biosynthesis methyltransferase	106.616	103.622	104.363	89.6228	81.411	83.8036	104.867	84.9458	0.73621	0.994489	-0.303946
Atu0391	AE007869	384108	385139	1032	1	NA	ABC transporter, nucleotide binding/ATPase protein	5.38577	3.96357	2.92511	4.59836	3.31055	3.31531	4.09148	3.74141	0.123845	0.554685	-0.129043
Atu0392	AE007869	385136	386062	927	1	NA	ABC transporter, membrane spanning protein	1.44203	1.26742	1.33746	1.17315	0.999465	0.774619	1.34897	0.982412	0.557381	0.987959	-0.45746
Atu0393	AE007869	386062	386883	822	1	NA	ABC transporter, membrane spanning protein	0.684729	0.529378	0.721363	0.841914	0.493121	0.462476	NA	NA	NA	NA	NA
Atu0394	AE007869	386926	388218	1293	1	NA	ABC transporter, substrate binding protein (sugar)	2.55741	2.22118	2.04282	2.44677	2.50794	2.02541	2.2738	2.3267	-0.045445	0.0455727	0.0331808
Atu0395	AE007869	388283	389083	801	1	NA	conserved hypothetical protein	2.54722	1.73842	2.49002	1.8514	1.44586	1.68747	2.25855	1.66158	0.520269	0.985024	-0.442847
Atu0396	AE007869	389381	390877	1497	1	NA	coenzyme A transferase	100.341	110.546	117.029	84.6658	104.518	93.5364	109.305	94.24	0.439105	0.973024	-0.213951
Atu0397	AE007869	391047	392369	1323	1	NA	conserved hypothetical protein	74.0785	75.9455	73.7075	58.9602	61.0579	62.7048	74.5772	60.9076	0.687987	0.993215	-0.292112
Atu0398	AE007869	392498	393535	1038	1	NA	conserved hypothetical protein	44.125	45.7368	44.5577	39.8126	40.0548	39.0248	44.8065	39.6307	0.400132	0.963743	-0.177089
Atu0399	AE007869	393648	394685	1038	1	pyrC	dihydroorotase	54.4953	52.067	54.5806	44.6701	51.2679	46.553	53.7143	47.497	0.357103	0.947642	-0.17747
Atu0400	AE007869	394837	395535	699	1	pyrE	orotate phosphoribosyltransferase	40.1602	42.9546	46.3479	36.0665	44.569	36.4988	43.1543	39.0448	0.242749	0.843753	-0.144374
Atu0401	AE007869	395635	396561	927	1	scrK	fructokinase	58.4402	60.9772	66.5242	56.3113	64.0907	61.4227	61.9805	60.6083	0.0644981	0.344625	-0.0323006
Atu0402	AE007869	396686	397651	966	1	NA	conserved hypothetical protein	11.2162	11.1265	11.7744	9.31335	10.9699	8.08935	11.3723	9.45752	0.383384	0.958455	-0.265996
Atu0403	AE007869	397648	398376	729	1	NA	conserved hypothetical protein	7.91384	8.23739	7.54233	7.73017	6.59292	5.85211	7.89785	6.72507	0.335694	0.936082	-0.231912
Atu0404	AE007869	398432	400057	1626	-1	pgi	glucose-6-phosphate isomerase	147.246	160.304	165.463	121.726	152.886	138.72	157.671	137.778	0.443233	0.973882	-0.194574
Atu0405	AE007869	400188	401900	1713	-1	fadD	long-chain-fatty-acid-CoA-ligase	104.733	113.271	115.395	88.9379	100.432	109.507	111.133	99.6257	0.337568	0.93721	-0.157696
Atu0406	AE007869	402258	403307	1050	1	fbpA1	ABC transporter, nucleotide binding/ATPase protein	158.334	147.246	159.971	128.995	121.604	112.236	155.184	120.945	0.891083	0.995451	-0.359627
Atu0407	AE007869	403461	404477	1017	1	fbpA	ABC transporter, substrate binding protein (iron)	158.906	167.299	192.353	131.139	129.251	124.766	172.853	128.385	1.02349	0.997069	-0.429063
Atu0408	AE007869	404550	406226	1677	1	fbpA3	ABC transporter, membrane spanning protein	13.9705	11.5988	12.2469	10.4937	10.0827	8.18595	12.6054	9.58745	0.564459	0.988598	-0.394821
Atu0409	AE007869	406406	408595	2190	1	NA	ferrichrome iron receptor	10.0876	7.78897	8.36889	7.35843	5.73777	5.01474	8.74847	6.03698	0.640545	0.992153	-0.535205
Atu0410	AE007869	408723	409586	864	1	NA	transcriptional regulator, AraC family	245.024	226.086	253.743	176.789	116.952	129.652	241.618	141.131	1.5758	0.999701	-0.775689
Atu8119	AE007869	409701	410108	408	1	NA	conserved hypothetical protein	967.394	845.021	1120.65	662.491	528.397	521.989	977.689	570.959	2.16632	1	-0.775989
Atu8120	AE007869	410201	410443	243	-1	NA	hypothetical protein	4123.49	4091.12	4327.3	3775.58	3458.9	3264.44	4180.64	3499.64	1.69691	0.999677	-0.256517
Atu0413	AE007869	410761	410919	159	-1	NA	stress induced protein	257.972	205.259	421.412	219.492	182.824	193.93	294.881	198.749	0.859531	0.995359	-0.569187
Atu0415	AE007869	411286	412248	963	-1	NA	conserved hypothetical protein	21.8447	20.1985	22.8385	18.2741	20.6852	21.7996	21.6272	20.253	0.159116	0.665472	-0.0947151
Atu8121	AE007869	412452	413651	1200	1	NA	conserved hypothetical protein	76.4534	59.144	63.4288	62.12	59.0647	60.7193	66.3421	60.6347	0.236331	0.83404	-0.129782
Atu0418	AE007869	413701	414582	882	-1	NA	conserved hypothetical protein	110.559	121.96	133.419	106.487	113.187	113.022	121.98	110.899	0.311233	0.918673	-0.137398
Atu0419	AE007869	414781	416082	1302	1	NA	two component sensor kinase	38.9065	37.0645	35.8956	35.7644	36.0248	31.2741	37.2889	34.3545	0.2204	0.806232	-0.118249
Atu0420	AE007869	416278	417312	1035	1	NA	ABC transporter, substrate binding protein (phosphate)	54.5173	61.8879	65.3637	50.2443	63.893	66.3181	60.5896	60.1518	0.0177254	0.19042	-0.0104631
Atu0421	AE007869	417601	419085	1485	1	pstC	ABC transporter, membrane spanning protein	8.00684	8.70298	9.5106	7.98907	8.1888	8.64701	8.74014	8.27496	0.130102	0.575764	-0.0789037
Atu0422	AE007869	419082	420404	1323	1	pstA	ABC transporter, membrane spanning protein	15.8474	18.2217	18.376	18.2336	15.0128	15.2611	17.4817	16.1692	0.173988	0.70415	-0.112597
Atu0423	AE007869	420419	421234	816	1	pstB	ABC transporter, nucleotide binding/ATPase protein	78.6331	88.5763	94.4668	69.3023	87.2856	75.1615	87.2254	77.2498	0.329018	0.93182	-0.175217
Atu0424	AE007869	421331	422056	726	1	phoU	phosphate transport system regulatory protein	26.4562	25.2938	29.106	20.1542	22.3331	23.2725	26.952	21.9199	0.514045	0.984558	-0.298148
Atu0425	AE007869	422089	422772	684	1	phoB	two component response regulator	48.344	43.833	45.0001	33.3885	37.3345	36.3729	45.7257	35.6986	0.694128	0.993382	-0.357136
Atu0426	AE007869	423109	423690	582	1	NA	hypothetical protein	9.7918	10.0937	7.03921	6.11535	10.7455	8.56403	8.97489	8.47497	0.085748	0.423105	-0.0826862
Atu0427	AE007869	423750	423998	249	1	NA	hypothetical protein	43.7959	52.6024	55.6374	40.1018	44.6508	39.695	50.6785	41.4825	0.497302	0.982927	-0.288872
Atu0428	AE007869	424029	425228	1200	1	argD	acetylornithine aminotransferase	273.802	264.679	267.551	205.803	217.342	191.873	268.677	205.006	1.21283	0.998442	-0.390207
Atu0429	AE007869	425285	426202	918	1	argF	ornithine carbamoyltransferase	180.642	178.421	186.027	150.882	155.048	145.86	181.696	150.597	0.799233	0.995063	-0.27084
Atu0430	AE007869	426439	427428	990	1	hslO	chaperonin (heat shock protein hsp33)	103.686	110.414	116.251	95.769	104.875	110.932	110.117	103.859	0.190437	0.742848	-0.0844125
Atu0431	AE007869	427501	427893	393	-1	apaG	apaG protein	587.732	565.14	582.536	443.759	432.162	372.202	578.469	416.041	1.7799	0.99874	-0.475514
Atu0432	AE007869	428128	429312	1185	-1	NA	O-succinylhomoserine sulfhydrylase	46.0134	50.2717	53.4961	44.3014	49.7459	43.4515	49.927	45.8329	0.229658	0.823043	-0.123437
Atu0434	AE007869	429508	430620	1113	1	dcd	2'-deoxycytidine 5'-triphosphate deaminase	64.9196	56.456	65.5778	64.7551	64.7221	55.6742	62.3178	61.7171	0.0264815	0.216602	-0.0139732
Atu0436	AE007869	430993	433149	2157	1	NA	conserved hypothetical protein	198.738	176.924	206.175	160.879	164.619	144.382	193.946	156.627	0.774678	0.994433	-0.308327
Atu0437	AE007869	433149	433829	681	1	NA	conserved hypothetical protein	127.385	114.378	135.832	108.737	111.987	99.4893	125.865	106.738	0.531913	0.985829	-0.237811
Atu0438	AE007869	433831	434859	1029	-1	intD	phage-related integrase	141.054	122.848	136.885	116.255	117.389	98.3536	133.596	110.666	0.597073	0.990566	-0.271665
Atu8122	AE007869	435142	436047	906	-1	NA	conserved hypothetical protein	19.1809	22.9102	28.8567	22.8066	22.0505	21.6326	23.6493	22.1632	0.128702	0.571076	-0.0936279
Atu8123	AE007869	437097	437330	234	-1	NA	hypothetical protein	26.4586	33.1011	28.3349	27.0399	30.1906	27.2571	29.2982	28.1625	0.093469	0.450685	-0.0570354
Atu8124	AE007869	437495	437917	423	-1	NA	hypothetical protein	24.1173	26.0266	29.9475	34.591	27.379	31.3551	26.6971	31.1084	-0.340809	0.547943	0.220617
Atu0443	AE007869	438416	439111	696	-1	NA	putative phage repressor	209.956	205.383	221.353	172.445	193.438	169.383	212.231	178.422	0.690082	0.99327	-0.25034
Atu0444	AE007869	439119	439418	300	1	NA	conserved hypothetical protein	22.0449	25.0936	28.0309	27.3526	16.4068	17.1774	25.0564	20.3123	0.343839	0.940829	-0.302829
Atu0445	AE007869	439628	440125	498	1	NA	hypothetical protein	12.5736	16.3399	16.8861	14.8893	11.279	14.7584	15.2665	13.6422	0.211741	0.789068	-0.162296
Atu0446	AE007869	440613	441758	1146	1	NA	conserved hypothetical protein	7.06015	7.13857	8.70202	8.36813	5.76033	6.9662	7.63358	7.03156	0.147117	0.63057	-0.118516
Atu8082	AE007869	441917	442468	552	1	NA	conserved hypothetical protein	4.46097	4.80871	4.88275	4.11937	3.3569	3.90256	4.71748	3.79294	0.485852	0.981416	-0.314698
Atu0447	AE007869	442525	443106	582	1	NA	hypothetical protein	7.97851	8.22447	10.2809	6.11535	5.17378	6.96734	8.82797	6.08549	0.687641	0.993207	-0.536709
Atu0448	AE007869	443103	443396	294	1	NA	hypothetical protein	9.81154	10.9527	13.7514	10.0882	8.86324	7.47094	11.5052	8.80747	0.477695	0.980174	-0.385489
Atu0449	AE007869	443396	444616	1221	1	NA	hypothetical protein	7.02983	7.80489	8.43239	7.77315	5.54878	6.15777	7.7557	6.49323	0.332341	0.933985	-0.25632
Atu0450	AE007869	444726	445292	567	1	nusG	transcription antitermination protein	11.4158	14.7352	13.5952	10.4619	10.417	11.1	13.2487	10.6596	0.479892	0.980523	-0.313696
Atu8125	AE007869	445537	446106	570	1	NA	conserved hypothetical protein	76.6509	101.153	130.508	98.171	61.3606	88.7771	102.771	82.7696	0.431712	0.971438	-0.312257
Atu8083	AE007869	446189	447001	813	1	NA	conserved hypothetical protein	51.404	71.9896	90.1077	66.0314	37.4647	60.7875	71.1671	54.7612	0.459478	0.977042	-0.378056
Atu0452	AE007869	447142	447747	606	-1	NA	hypothetical protein	4.17956	2.51324	2.13487	1.79457	2.67555	2.23047	2.94256	2.23353	0.347506	0.94282	-0.397744
Atu0453	AE007869	448012	448758	747	1	NA	hypothetical protein	67.2478	93.4376	113.223	78.6154	47.7516	75.2621	91.3029	67.2097	0.585678	0.990079	-0.441992
Atu0454	AE007869	448758	449309	552	1	NA	hypothetical protein	69.2088	92.8633	121.873	76.8351	46.0525	79.5817	94.6485	67.4898	0.619188	0.991349	-0.487911
Atu8126	AE007869	449518	450183	666	1	NA	putative phage tail protein I	42.9953	58.4772	70.0124	53.292	33.0398	46.362	57.1616	44.2312	0.465912	0.978198	-0.369982
Atu8127	AE007869	450196	452397	2202	1	NA	conserved hypothetical protein	59.0133	82.4254	102.401	65.1915	45.1261	66.275	81.2799	58.8642	0.618041	0.991306	-0.465508
Atu0457	AE007869	452511	454250	1740	1	NA	conserved hypothetical protein	49.8152	67.223	80.4245	60.9098	37.972	56.2223	65.8209	51.7014	0.451823	0.975597	-0.348344
Atu0458	AE007869	454247	454615	369	-1	NA	hypothetical protein	407.454	345.289	339.502	334.372	291.102	269.12	364.082	298.198	0.776467	0.994458	-0.287994
Atu8128	AE007869	454649	455113	465	1	NA	putative bacteriophage P2 tail protein	60.0673	70.7468	95.7547	70.7999	45.9516	61.3154	75.523	59.3557	0.468312	0.978619	-0.34753
Atu0460	AE007869	455118	455330	213	1	NA	conserved hypothetical protein	47.8949	63.7401	99.7125	53.3777	44.5853	64.8466	70.4492	54.2699	0.436095	0.972387	-0.376432
Atu0461	AE007869	455333	456493	1161	1	NA	conserved hypothetical protein	42.662	57.6076	72.6169	49.2195	31.5718	47.4421	57.6288	42.7445	0.531408	0.985793	-0.431053
Atu0462	AE007869	456537	457178	642	1	NA	endolysin	73.8628	106.686	127.375	87.1611	55.0202	83.0316	102.641	75.071	0.615547	0.991215	-0.451283
Atu0463	AE007869	457154	457471	318	-1	NA	hypothetical protein	6.19486	6.02093	4.40737	7.46149	3.45982	3.98486	5.54105	4.96873	0.13072	0.577821	-0.157285
Atu0464	AE007869	457559	457882	324	1	NA	hypothetical protein	46.9039	65.0038	77.198	51.5683	35.0299	47.8454	63.0352	44.8145	0.645385	0.992311	-0.492192
Atu0465	AE007869	457933	458391	459	-1	NA	transcriptional regulator	1298.75	1078.58	1176.88	1906.22	1610.28	1844.64	1184.74	1787.05	-2.41928	0.999256	0.593011
Atu0466	AE007869	458394	458753	360	-1	NA	hypothetical protein	602.325	492.806	569.602	721.438	637.776	595.929	554.911	651.714	-0.755156	0.949392	0.231984
Atu0467	AE007869	458882	459028	147	-1	NA	hypothetical protein	61.7409	52.0995	65.2733	55.1491	38.2104	39.6534	59.7046	44.3376	0.625871	0.991604	-0.42931
Atu0468	AE007869	459236	459649	414	1	NA	hypothetical protein	237.069	241.329	239.84	239.043	184.35	170.999	239.413	198.13	0.623233	0.991502	-0.273051
Atu0469	AE007869	459731	460009	279	1	NA	conserved hypothetical protein	264.276	291.815	337.344	294.468	266.079	240.266	297.812	266.938	0.398634	0.963318	-0.157897
Atu0470	AE007869	460159	460419	261	1	NA	conserved hypothetical protein	162.816	196.567	221.405	140.911	151.089	137.723	193.596	143.241	0.940762	0.996109	-0.434603
Atu0471	AE007869	460517	460756	240	-1	NA	hypothetical protein	765.707	796.867	795.106	727.068	605.847	577.097	785.893	636.671	1.11881	0.997367	-0.303786
Atu0472	AE007869	461200	461757	558	1	NA	conserved hypothetical protein	136.677	161.972	199.875	244.327	259.957	364.789	166.175	289.691	-1.42439	0.99079	0.801812
Atu0473	AE007869	461846	462760	915	-1	NA	hypothetical protein	25.1436	27.7735	29.9868	24.8513	29.8709	25.3437	27.6346	26.6886	0.0812767	0.406797	-0.0502513
Atu0474	AE007869	462837	463382	546	1	NA	putative RNA polymerase sigma-70 factor	140.97	114.685	112.254	110.634	101.495	91.6737	122.636	101.268	0.544388	0.986792	-0.276207
Atu0475	AE007869	463379	464083	705	1	NA	hypothetical protein	73.3498	69.6239	69.6566	67.4524	62.4241	51.7659	70.8768	60.5474	0.419851	0.968761	-0.227246
Atu0476	AE007869	464352	465077	726	1	aqpZ	aquaporin	545.501	575.823	625.482	557.782	591.189	615.906	582.269	588.292	-0.0589708	0.0280574	0.0148482
Atu0477	AE007869	465100	465423	324	1	NA	conserved hypothetical protein	970.217	949.941	961.814	998.412	915.066	1070.98	960.657	994.819	-0.240895	0.267514	0.0504128
Atu0478	AE007869	465635	467182	1548	-1	NA	glycosyltransferase	4.18136	4.30089	4.56177	3.64037	3.62851	3.24709	4.34801	3.50532	0.526302	0.98544	-0.310806
Atu0479	AE007869	467742	468503	762	1	NA	ABC transporter, substrate binding protein (amino acid)	138.311	138.482	129.175	115.342	115.205	103.271	135.323	111.273	0.6925	0.993335	-0.282308
Atu0480	AE007869	468531	469733	1203	-1	NA	polysaccharide biosynthesis protein	40.3538	36.8231	40.3731	32.7906	30.7583	28.8619	39.1833	30.8036	0.653289	0.992528	-0.347141
Atu0481	AE007869	470111	471406	1296	1	exoQ	exopolysaccharide production protein	64.6015	57.4827	55.6109	55.9929	41.4192	37.2203	59.2317	44.8775	0.591175	0.990333	-0.400377
Atu0482	AE007869	471433	472185	753	1	NA	polysaccharide deacetylase	128.098	100.552	103.015	112.519	81.2845	77.355	110.555	90.3863	0.47456	0.979667	-0.29059
Atu0483	AE007869	472247	472897	651	-1	c1	bacteriophage repressor protein C1	91.8626	94.3157	93.4859	85.8043	83.7021	89.2156	93.2214	86.2406	0.280584	0.889626	-0.112293
Atu0484	AE007869	473010	473660	651	-1	NA	two component response regulator	171.513	160.958	172.481	143.362	140.363	152.023	168.317	145.249	0.584337	0.990008	-0.212653
Atu0485	AE007869	473913	474266	354	1	NA	conserved hypothetical protein	75.7221	63.9202	63.8034	58.3693	61.5052	47.0123	67.8152	55.629	0.486489	0.981508	-0.285773
Atu0486	AE007869	474266	475357	1092	1	pyrD	dihydroorotate dehydrogenase	53.9911	53.238	52.5233	45.0867	51.9144	49.7436	53.2508	48.9149	0.24918	0.852753	-0.12253
Atu8129	AE007869	475394	475891	498	-1	NA	conserved hypothetical protein	178.15	172.836	174.922	120.504	140.115	125.955	175.303	128.858	1.14407	0.997948	-0.444067
Atu0488	AE007869	475893	476159	267	-1	NA	conserved hypothetical protein	234.52	245.118	274.575	190.694	226.855	194.428	251.404	203.992	0.776456	0.994458	-0.301493
Atu0489	AE007869	476434	477270	837	1	NA	methyltransferase	22.023	20.0158	18.0329	19.7257	17.1575	15.2405	20.0239	17.3746	0.301562	0.910313	-0.204746
Atu0490	AE007869	477406	478017	612	1	NA	conserved hypothetical protein	22.1874	18.4156	22.6368	15.9928	14.9497	14.9771	21.0799	15.3065	0.751482	0.994479	-0.461722
Atu0491	AE007869	478100	478741	642	1	NA	conserved hypothetical protein	25.9725	20.6052	21.579	19.2494	22.5493	19.8039	22.7189	20.5342	0.222577	0.81033	-0.145866
Atu0492	AE007869	478768	479229	462	-1	NA	conserved hypothetical protein	28.4774	34.6612	35.0036	20.3293	30.4573	25.9654	32.7141	25.584	0.483629	0.981092	-0.354668
Atu0493	AE007869	479337	479840	504	-1	NA	conserved hypothetical protein	17.4494	20.5487	21.9259	13.7312	15.7405	15.756	19.9746	15.0759	0.627273	0.991658	-0.405926
Atu0494	AE007869	480100	482478	2379	1	lhr	large atp-dependant helicase-related protein	60.8628	57.7821	58.9131	48.248	48.0242	45.1336	59.186	47.1353	0.720579	0.994203	-0.328449
Atu0495	AE007869	482513	483241	729	1	NA	conserved hypothetical protein	184.72	168.628	167.78	156.502	148.46	140.451	173.709	148.471	0.594454	0.990467	-0.226496
Atu0496	AE007869	483264	483701	438	-1	NA	conserved hypothetical protein	113.244	104.317	98.7037	95.479	92.4125	83.9969	105.421	90.6294	0.478304	0.980271	-0.218117
Atu8130	AE007869	483859	484650	792	-1	NA	hypothetical protein	70.4448	60.6571	61.4604	54.9249	44.3804	39.7329	64.1875	46.346	0.758471	0.994425	-0.469845
Atu0498	AE007869	484683	485609	927	-1	NA	conserved hypothetical protein	87.888	83.7439	76.7587	71.4557	59.7181	54.1778	82.7968	61.7838	0.760363	0.994413	-0.422347
Atu0499	AE007869	485874	489620	3747	-1	NA	conserved hypothetical protein	169.271	174.222	201.207	133.535	135.502	143.436	181.567	137.491	0.978774	0.996144	-0.401164
Atu0500	AE007869	489550	489831	282	1	NA	hypothetical protein	5.48876	8.94988	13.9543	4.90818	6.36561	7.93863	9.4643	6.40414	0.457094	0.976602	-0.563491
Atu0501	AE007869	489997	491793	1797	1	acd	acyl-CoA dehydrogenase	55.3608	52.7652	57.8952	46.9841	51.5584	50.5605	55.3404	49.701	0.321066	0.92628	-0.155057
Atu0502	AE007869	491832	493040	1209	1	NA	acetyl-CoA acetyltransferase	87.2902	82.7827	86.4093	70.571	73.3291	78.33	85.4941	74.0767	0.471535	0.979166	-0.206805
Atu0503	AE007869	493225	495441	2217	1	fadB	enoyl-CoA hydratase	59.0266	52.7596	57.5041	43.6129	45.6043	50.8513	56.4301	46.6895	0.522906	0.985208	-0.273367
Atu0504	AE007869	495598	496029	432	1	NA	hypothetical protein	164.49	172.952	221.237	125.183	127.207	126.034	186.226	126.141	1.1711	0.998221	-0.562015
Atu8010	AE007869	496071	496277	207	1	NA	hypothetical protein	135.614	104.688	121.613	86.447	64.6203	68.5627	120.638	73.21	1.26168	0.998794	-0.720574
Atu0506	AE007869	496545	497132	588	1	NA	conserved hypothetical protein	57.7924	46.1051	41.8043	51.6182	40.18	30.1711	48.5672	40.6564	0.324939	0.929046	-0.2565
Atu0507	AE007869	497142	497486	345	-1	phaG	potassium efflux system protein	14.479	11.8562	15.4685	12.8954	13.9311	13.2228	13.9346	13.3498	0.0937678	0.451737	-0.0618561
Atu0508	AE007869	497483	497764	282	-1	phaF	PH Adaption potassium efflux system	10.728	8.79557	9.94002	9.46578	11.4992	8.83735	9.82121	9.9341	-0.0229307	0.0854049	0.0164884
Atu0509	AE007869	497761	498246	486	-1	phaE	phaE protein	10.8574	11.6398	11.979	10.7815	12.6298	9.21273	11.4921	10.8747	0.113006	0.517913	-0.0796621
Atu0510	AE007869	498246	499889	1644	-1	phaD	pH adaption potassium efflux system protein	8.60191	7.38483	8.39405	7.51709	8.41828	6.60314	8.12693	7.51284	0.165385	0.682333	-0.113352
Atu0511	AE007869	499889	500224	336	-1	phaC	pH adaption potassium efflux system protein	16.3326	11.9148	12.8346	14.1235	13.2702	11.9427	13.694	13.1122	0.0853609	0.4217	-0.06264
Atu8131	AE007869	500224	503142	2919	-1	phaA	pH adaption potassium efflux system protein	19.5232	21.3475	21.7543	18.8653	23.1309	19.4195	20.875	20.4719	0.0452323	0.276509	-0.0281334
Atu0513	AE007869	503248	503625	378	-1	NA	hypothetical protein	362.389	279.393	283.36	322.749	282.026	260.142	308.381	288.306	0.233294	0.829157	-0.0971141
Atu0514	AE007869	504030	505736	1707	1	NA	methyl-accepting chemotaxis protein	18.8358	14.352	16.5474	13.6106	11.5338	11.8033	16.5784	12.3159	0.619311	0.991354	-0.428784
Atu0515	AE007869	505736	506035	300	1	NA	conserved hypothetical protein	30.7221	30.4604	37.9135	25.0457	30.3044	29.0045	33.032	28.1182	0.361251	0.94957	-0.232361
Atu0516	AE007869	506032	506397	366	1	cheY	chemotaxis receiver protein	33.4479	31.6256	46.5414	30.7939	33.0668	33.3531	37.205	32.4046	0.280247	0.889271	-0.199295
Atu0517	AE007869	506474	508687	2214	1	cheA	Chemotaxis protein histidine kinase	20.5602	20.0279	23.1302	15.4951	16.059	17.3804	21.2394	16.3115	0.649776	0.992437	-0.380856
Atu0518	AE007869	508701	509609	909	1	cheR	chemotaxis methyltransferase	21.9814	19.1006	20.4592	13.704	14.0785	13.6616	20.5137	13.8147	1.03253	0.997326	-0.570384
Atu0519	AE007869	509606	510661	1056	1	cheB	protein-glutamate methylesterase	12.6587	11.9089	11.8939	9.17495	9.10273	8.23991	12.1539	8.8392	0.818344	0.995475	-0.459427
Atu0520	AE007869	510661	511050	390	1	cheY	chemotaxis receiver protein	30.1268	35.2582	42.848	22.8149	26.4291	28.7012	36.0777	25.9818	0.669235	0.992841	-0.473606
Atu0521	AE007869	511047	511592	546	1	cheD	methyl-accepting chemotaxis protein	31.9565	34.4294	41.0709	22.4528	27.3624	29.3201	35.8189	26.3784	0.651795	0.99249	-0.441363
Atu0522	AE007869	511607	511990	384	1	NA	conserved hypothetical protein	15.5736	20.2843	23.5837	12.1006	14.6274	17.7098	19.8138	14.8126	0.497116	0.982905	-0.419682
Atu0523	AE007869	512099	513799	1701	1	fliF	flagellar M-ring protein	11.3331	11.2049	10.9015	8.71823	8.91917	8.93958	11.1465	8.85899	0.67202	0.992888	-0.331375
Atu0524	AE007869	514221	514901	681	1	luxR	transcriptional regulator, LuxR family	816.377	743.971	768.767	645.307	644.71	560.03	776.371	616.682	1.36805	0.999284	-0.33222
Atu0525	AE007869	514901	515656	756	1	agrR	transcriptional regulator, LuxR family	983.866	889.984	873.398	773.656	730.419	633.313	915.749	712.463	1.38853	0.999225	-0.362138
Atu0526	AE007869	515805	517652	1848	1	mclA	methyl-accepting chemotaxis protein	191.842	183.879	193.395	165.791	161.186	144.136	189.705	157.037	0.734585	0.994475	-0.27265
Atu0527	AE007869	517707	521216	3510	-1	NA	two component sensor kinase/response regulator hybrid	26.5789	26.3941	23.6662	21.4066	22.6017	21.3364	25.5464	21.7816	0.427366	0.970476	-0.230013
Atu0528	AE007869	521539	521967	429	1	mscL	large conductance mechanosensitive channel protein	606.635	759.432	759.452	636.975	763.448	701.334	708.506	700.586	0.05247	0.301317	-0.0162194
Atu0529	AE007869	522122	523288	1167	1	aspB	aspartate transaminase	70.2956	69.3181	65.4072	60.1491	64.506	51.7588	68.3403	58.8046	0.414245	0.967428	-0.216807
Atu0530	AE007869	523619	524650	1032	1	galE	UDP-galactose 4-epimerase	275.22	259.993	267.543	218.231	227.362	211.566	267.585	219.053	0.951669	0.996098	-0.28872
Atu0531	AE007869	524663	525415	753	-1	NA	hypothetical protein	9.81059	10.8643	8.01782	8.40285	10.074	7.51673	9.56423	8.66454	0.181842	0.723017	-0.142526
Atu0532	AE007869	525399	525809	411	-1	NA	hypothetical protein	91.069	74.113	72.3986	79.8616	77.3496	62.794	79.1935	73.3351	0.192939	0.748495	-0.11088
Atu0533	AE007869	525882	526505	624	-1	maf-2	putative inhibitor of septum formation	246.358	229.709	259.593	213.732	243.504	200.976	245.22	219.404	0.428469	0.970723	-0.160486
Atu0534	AE007869	526539	526838	300	-1	infA	translation initiation factor IF-1	536.581	539.15	624.226	450.494	578.293	469.563	566.652	499.45	0.541013	0.986514	-0.182124
Atu0535	AE007869	526902	527390	489	-1	NA	conserved hypothetical protein	196.968	172.814	180.016	158.911	151.575	129.655	183.266	146.714	0.760648	0.994411	-0.32093
Atu0536	AE007869	527393	527866	474	-1	NA	conserved hypothetical protein	68.2779	56.6428	60.729	64.6584	58.8838	51.9528	61.8832	58.4984	0.144575	0.622722	-0.0811527
Atu0537	AE007869	527870	529168	1299	-1	hisD	histidinol dehydrogenase	108.54	82.3065	87.0207	88.2096	80.5075	69.066	92.6223	79.261	0.391422	0.961137	-0.224749
Atu0538	AE007869	529302	529742	441	-1	NA	conserved hypothetical protein	225.426	211.95	246.303	182.933	198.931	176.908	227.893	186.257	0.78208	0.99456	-0.29106
Atu0539	AE007869	529856	531148	1293	-1	murA	UDP-N-acetylglucosamine	112.526	118.799	122.986	90.6834	104.303	96.6968	118.104	97.2279	0.649089	0.992419	-0.280615
Atu0540	AE007869	531251	531517	267	-1	NA	hypothetical protein	88.2743	68.2874	85.4009	81.0913	81.98	74.3542	80.6542	79.1419	0.0515565	0.29818	-0.0273088
Atu0542	AE007869	531936	532877	942	-1	fla	flagellin	37.4933	32.5669	47.2675	29.2816	27.4779	31.9711	39.1092	29.5769	0.582262	0.989899	-0.403039
Atu0543	AE007869	533119	534081	963	-1	flaB	flaB	310.501	322.86	425.702	221.342	241.488	277.079	353.021	246.636	1.15146	0.998101	-0.51737
Atu0544	AE007869	534107	534364	258	-1	NA	hypothetical protein	266.425	274.751	327.403	214.59	197.511	193.352	289.526	201.818	1.34468	0.998754	-0.520643
Atu0545	AE007869	534488	535408	921	-1	flaA	flagella associated protein	1071.23	1097.94	1254.63	820.116	797.739	802.964	1141.27	806.94	2.15105	1	-0.500103
Atu0546	AE007869	535780	536517	738	-1	fliP	flagellar biosynthetic protein	106.392	97.5842	107.3	90.693	102.553	85.6237	103.759	92.9565	0.339959	0.938623	-0.158604
Atu0547	AE007869	536514	537014	501	-1	fliL	flagellar protein	4.49379	4.42966	5.70258	5.52538	5.66351	3.87828	4.87534	5.02239	-0.0501323	0.039085	0.0428698
Atu0548	AE007869	537041	537760	720	-1	flgH	flagellar L-ring protein precursor	4.49496	4.29105	5.16594	3.84474	4.10171	3.22663	4.65065	3.72436	0.448319	0.97491	-0.320441
Atu0549	AE007869	537757	538293	537	-1	NA	conserved hypothetical protein	2.88237	2.83617	3.51339	1.28874	3.01933	2.98902	3.07731	2.43236	0.294254	0.90347	-0.33931
Atu0550	AE007869	538290	539411	1122	-1	flgI	flagellar P-ring protein precursor	2.69635	3.2578	2.16199	2.3791	2.89017	2.10821	2.70538	2.45916	0.155114	0.654226	-0.137666
Atu0551	AE007869	539408	539896	489	-1	flgA	flagellar protein FLGA precursor	2.87754	4.53836	4.51968	4.04355	4.38148	4.05983	3.97853	4.16162	-0.0758594	0.010842	0.0649089
Atu0552	AE007869	539917	540705	789	-1	flgG	flagellar basal-body rod protein	2.31845	2.64729	2.93782	1.75425	2.78891	2.99799	2.63452	2.51372	0.0722502	0.373345	-0.0677175
Atu0553	AE007869	540724	541062	339	-1	fliE	flagellar hook-basal body complex protein	1.66032	1.15526	1.90816	0.874909	1.19571	1.246	1.57458	1.10554	0.526852	0.985478	-0.510214
Atu0554	AE007869	541059	541478	420	-1	flgC	flagellar basal-body rod protein	2.3452	2.38296	3.08031	1.64775	3.44682	2.41369	2.60282	2.50275	0.0511865	0.296904	-0.0565636
Atu0555	AE007869	541482	541874	393	-1	flgB	flagellar basal-body rod protein FlgB	2.86436	5.53625	5.62373	3.27034	4.86238	4.94407	4.67478	4.35893	0.0920101	0.445519	-0.100926
Atu0556	AE007869	542045	542449	405	-1	NA	conserved hypothetical protein	9.03335	6.87643	9.4501	9.2762	7.43491	8.13502	8.45329	8.28204	0.0385826	0.254596	-0.029527
Atu0557	AE007869	542613	544034	1422	-1	fliI	flagellum-specific ATP synthase	2.17698	2.17269	1.8196	2.15528	2.36187	2.28723	2.05642	2.26813	-0.218463	0.215062	0.141367
Atu0558	AE007869	544046	544780	735	-1	flgF	flagellar basal body rod protein	1.81872	1.4209	2.20022	2.55569	1.41812	1.32178	1.81328	1.7652	0.0325171	0.235221	-0.0387746
Atu0559	AE007869	544782	545417	636	-1	NA	conserved hypothetical protein	1.10623	1.50523	1.69514	1.24358	1.09258	0.597729	1.43553	0.977962	0.488923	0.981853	-0.553736
Atu0560	AE007869	545748	546620	873	1	motA	flagellar motor protein	18.6165	18.3929	15.9926	15.7414	14.858	13.2089	17.6673	14.6028	0.439862	0.973183	-0.274842
Atu0561	AE007869	546623	547582	960	1	fliM	flagellar motor switch protein	4.17738	4.17018	3.93061	4.32533	4.16203	3.07996	4.09272	3.85578	0.114364	0.522519	-0.0860399
Atu0562	AE007869	547646	548185	540	1	fliN	flagellar motor switch protein FliN	12.3774	10.4758	11.4799	8.42181	11.4741	9.69945	11.4444	9.86511	0.296103	0.905249	-0.214231
Atu0563	AE007869	548213	549256	1044	1	fliG	flagellar motor switch protein FliG	15.1629	13.4213	11.8757	13.2577	11.8143	11.5309	13.4866	12.201	0.216415	0.79849	-0.144536
Atu0564	AE007869	549382	550464	1083	1	flhB	flagellar biosynthetic protein	69.5114	63.4442	65.6025	63.7189	62.7187	50.664	66.186	59.0339	0.304401	0.912854	-0.164983
Atu0565	AE007869	550470	550907	438	1	NA	conserved hypothetical protein	112.602	90.6064	90.9502	104.056	80.1172	69.4348	98.0527	84.5361	0.346442	0.942253	-0.21399
Atu0566	AE007869	550988	551200	213	1	NA	hypothetical protein	40.2978	30.2357	29.8631	31.0983	25.2831	14.4765	33.4655	23.6193	0.529973	0.985693	-0.50271
Atu0567	AE007869	551215	552507	1293	1	flaD	flagellin protein FlaD	31.4507	29.7503	31.5595	27.7555	27.2738	23.6188	30.9202	26.2161	0.427732	0.970558	-0.238097
Atu0568	AE007869	552787	553443	657	1	NA	conserved hypothetical protein	5.99685	5.16615	5.90745	4.81533	4.14248	4.69328	5.69015	4.55036	0.501881	0.983441	-0.322486
Atu0569	AE007869	553440	554741	1302	1	motB	flagellar motor protein, PAL/OmpA family	6.10616	5.81536	5.25806	5.39124	4.00275	5.12584	5.72653	4.83995	0.331016	0.933143	-0.242669
Atu0570	AE007869	554738	556018	1281	1	NA	Chemotaxis protein	7.85394	6.65802	6.52252	5.63398	4.70123	5.01203	7.01149	5.11575	0.665711	0.99278	-0.454777
Atu0571	AE007869	556015	557364	1350	1	motD	chemotaxis MotD protein	7.03559	8.47735	7.38705	4.90662	6.1767	5.38163	7.63333	5.48831	0.677943	0.992996	-0.475949
Atu0572	AE007869	557435	557878	444	1	NA	conserved hypothetical protein	3.96148	4.21428	5.94903	2.67202	3.9126	3.80536	4.70827	3.46333	0.466265	0.97826	-0.443036
Atu0573	AE007869	558161	558832	672	1	NA	transcriptional regulator	144.586	116.04	171.824	95.0396	112.625	135.77	144.15	114.478	0.56321	0.988489	-0.332497
Atu0574	AE007869	558938	560215	1278	1	flgE	flagellar hook protein	57.584	47.8732	71.5366	39.6078	42.5917	57.5092	58.9979	46.5695	0.461749	0.977456	-0.341277
Atu0575	AE007869	560238	561716	1479	1	flgK	flagellar hook associated protein	133.529	100.181	117.287	119.721	95.6887	101.672	116.999	105.694	0.275518	0.884192	-0.146609
Atu0576	AE007869	561720	562823	1104	1	flgL	flagellar hook-associated protein	205.396	158.609	189.597	145.7	137.266	133.682	184.534	138.883	0.925507	0.996031	-0.41002
Atu0577	AE007869	562858	563202	345	1	flaF	FLAF protein	289.377	244.062	276.715	220.082	198.728	193.2	270.051	204.003	1.09135	0.997445	-0.404641
Atu0578	AE007869	563199	563648	450	1	flbT	FlbT post-transcriptional regulator of flagellin	270.167	214.383	257.429	203.442	194.823	190.359	247.326	196.208	0.851332	0.995405	-0.334031
Atu0579	AE007869	563639	564112	474	1	flgD	hook formation protein	280.83	282.847	345.496	222.759	245.309	249.605	303.058	239.224	0.894762	0.995506	-0.341228
Atu0580	AE007869	564158	564424	267	1	fliQ	flagellar biosynthetic protein	158.103	131.686	142.739	118.119	114.729	105.203	144.176	112.684	0.806211	0.99526	-0.355549
Atu0581	AE007869	564582	566669	2088	1	flhA	flagellar biosynthesis protein	10.1423	7.46089	7.33198	9.7539	6.60046	5.62384	8.31172	7.32607	0.182241	0.723953	-0.182109
Atu0582	AE007869	566699	567421	723	1	fliR	flagellar biosynthetic protein FLIR	63.7388	51.279	46.897	56.6114	47.0941	36.7478	53.9716	46.8178	0.284872	0.894099	-0.205145
Atu0583	AE007869	567437	567856	420	1	NA	hypothetical protein	55.6147	53.3576	57.8842	45.6661	52.5295	37.915	55.6188	45.3702	0.486837	0.981559	-0.293829
Atu0584	AE007869	567999	568526	528	1	NA	conserved hypothetical protein	19.188	18.9554	18.2748	20.9713	14.367	14.2398	18.806	16.526	0.238585	0.837538	-0.186455
Atu0585	AE007869	568556	568924	369	1	NA	conserved hypothetical protein	17.732	20.2834	25.2728	17.1473	20.8715	13.9654	21.096	17.328	0.344191	0.941022	-0.283864
Atu8132	AE007869	568924	569457	534	1	NA	conserved hypothetical protein	11.5942	11.001	12.6183	9.62728	10.0848	8.62192	11.7378	9.44468	0.508274	0.984072	-0.313593
Atu0587	AE007869	569641	570315	675	1	tagA	teichoic acid biosynthesis protein	109.755	106.886	108.53	97.5466	102.602	84.5416	108.39	94.8967	0.422193	0.969304	-0.191805
Atu0588	AE007869	570443	572206	1764	1	NA	conserved hypothetical protein	161.452	148.281	168.317	115.174	115.485	110.268	159.35	113.642	1.23479	0.998746	-0.487699
Atu0589	AE007869	572284	573183	900	1	folD	methylenetetrahydrofolate dehydrogenase	150.953	163.809	144.766	128.634	133.314	123.433	153.176	128.46	0.643553	0.992252	-0.253868
Atu0590	AE007869	573201	574226	1026	-1	aglR	transcriptional regulator repressor	14.4689	14.717	13.345	10.8886	12.6424	11.0745	14.177	11.5352	0.495786	0.982749	-0.297514
Atu0591	AE007869	574504	575865	1362	1	aglE	ABC transporter, substrate binding protein (alpha-glucoside)	34.7131	33.8662	32.2562	25.188	30.0162	27.0432	33.6118	27.4158	0.526747	0.985471	-0.293962
Atu0592	AE007869	576114	577034	921	1	aglF	ABC transporter, membrane spanning protein	12.6045	14.1742	13.8129	9.98309	12.3861	12.016	13.5305	11.4617	0.370637	0.953618	-0.239395
Atu0593	AE007869	577036	578196	1161	1	aglG	ABC transporter, membrane spanning protein	9.9989	9.85738	10.5861	9.02641	9.47652	8.04043	10.1475	8.84779	0.330691	0.932927	-0.19773
Atu0594	AE007869	578234	579889	1656	1	aglA	alpha-glucosidase	13.9777	14.1634	12.1092	9.25365	13.1479	9.51409	13.4168	10.6385	0.426144	0.970203	-0.334738
Atu0595	AE007869	579911	580999	1089	1	aglK	ABC transporter, nucleotide binding/ATPase protein	30.3648	27.6513	26.928	20.1542	22.2267	21.1004	28.3147	21.1605	0.765642	0.994392	-0.420182
Atu8133	AE007869	581170	581589	420	1	NA	conserved hypothetical protein	150.93	170.848	198.295	112.753	144.766	123.4	173.358	126.973	0.901012	0.995616	-0.449231
Atu0597	AE007869	581615	582976	1362	-1	NA	conserved hypothetical protein	38.5356	38.9781	37.5993	31.5032	35.6708	33.3078	38.371	33.4939	0.387048	0.959714	-0.196118
Atu0598	AE007869	583195	585015	1821	-1	edd	phosphogluconate dehydratase	65.0628	71.8319	73.3837	65.5841	74.7919	76.5693	70.0928	72.3151	-0.0905082	0.00154481	0.0450309
Atu0599	AE007869	585140	585838	699	-1	pgl	6-phosphogluconolactonase	275.385	300.247	328.908	247.94	258.881	263.287	301.513	256.703	0.689796	0.993262	-0.232123
Atu0600	AE007869	585849	587324	1476	-1	zwf	glucose-6-phosphate 1-dehydrogenase	176.509	210.882	248.93	182.659	217.856	217.722	212.107	206.079	0.0895474	0.436774	-0.0415958
Atu0601	AE007869	587461	588747	1287	-1	ordL	oxidoreductase	114.089	109.819	107.434	93.4107	95.0261	70.071	110.447	86.1693	0.683572	0.993112	-0.358112
Atu0602	AE007869	588760	590199	1440	-1	glnA	glutamine synthetase	158.496	157.53	167.332	134.635	140.946	117.185	161.119	130.922	0.725758	0.99433	-0.299422
Atu0603	AE007869	590323	591507	1185	1	NA	conserved hypothetical protein	15.318	15.0191	14.2838	12.4311	14.0735	12.155	14.8736	12.8865	0.355165	0.946716	-0.206893
Atu0604	AE007869	591618	591965	348	-1	NA	hypothetical protein	13.5455	15.8804	18.8979	16.4775	18.803	14.444	16.108	16.5748	-0.0545447	0.033391	0.0412179
Atu0605	AE007869	592053	592925	873	1	NA	transcriptional regulator, LysR family	22.8878	19.9879	20.5619	18.5725	17.1796	14.3701	21.1459	16.7074	0.518434	0.984891	-0.339888
Atu0606	AE007869	592941	593198	258	-1	NA	conserved hypothetical protein	192.524	209.141	228.785	177.42	183.82	138.506	210.15	166.582	0.746373	0.994508	-0.335189
Atu0607	AE007869	593283	594572	1290	-1	aceA	isocitrate lyase	65.3383	62.4726	74.2559	27.3602	43.6768	18.8277	67.3556	29.9549	1.2973	0.998274	-1.16901
Atu0608	AE007869	594823	596238	1416	1	NA	transcriptional regulator	22.0608	20.5897	20.5953	18.7117	15.4581	16.168	21.0819	16.7792	0.547018	0.987018	-0.329327
Atu0609	AE007869	596390	597487	1098	1	potF	ABC transporter, substrate binding protein (putrescine)	572.203	551.427	598.705	464.52	493.26	456.364	574.111	471.381	1.21323	0.998449	-0.284435
Atu0610	AE007869	597569	598726	1158	1	potG	ABC transporter, nucleotide binding/ATPase protein	144.661	145.914	152.081	112.781	128.314	116.213	147.552	119.103	0.776053	0.994453	-0.309013
Atu0611	AE007869	598738	599646	909	1	potB	ABC transporter, membrane spanning protein	75.6965	69.7004	73.0007	56.23	57.7154	52.7878	72.7992	55.5777	0.845914	0.995439	-0.389416
Atu0612	AE007869	599651	600463	813	1	NA	ABC transporter, membrane spanning protein	50.6251	50.1519	58.5468	37.8191	42.0232	41.9278	53.1079	40.59	0.716579	0.99409	-0.387802
Atu0613	AE007869	600771	602351	1581	-1	NA	ABC transporter, membrane spanning protein	17.6224	15.4958	16.4683	13.3195	13.6251	11.9425	16.5288	12.9624	0.594154	0.990456	-0.350655
Atu0614	AE007869	602711	606538	3828	-1	NA	two component sensor kinase	212.483	199.171	201.216	176.939	172.842	153.543	204.29	167.775	0.772751	0.994416	-0.284092
Atu0619	AE007869	607141	608841	1701	1	NA	exopolyphosphatase	435.454	359.452	324.764	414.755	339.984	296.521	373.223	350.42	0.2092	0.78382	-0.090954
Atu0620	AE007869	608838	609578	741	1	ftsJ	cell division protein	123.431	137.533	143.675	113.141	127.769	121.816	134.88	120.909	0.368186	0.952597	-0.157756
Atu0621	AE007869	609579	610976	1398	-1	NA	MFS permease	45.0922	40.589	43.1861	37.4102	40.7997	34.5953	42.9558	37.6017	0.354765	0.946525	-0.192053
Atu0622	AE007869	611204	612187	984	1	NA	metallo-beta-lactamase superfamily protein	165.022	172.423	192.614	105.295	108.457	110.75	176.686	108.167	1.72922	0.999386	-0.707925
Atu0623	AE007869	612258	612416	159	1	NA	hypothetical protein	114.162	131.913	118.999	93.8904	124.918	85.276	121.692	101.361	0.469244	0.978777	-0.26372
Atu0624	AE007869	612499	613872	1374	1	guaB	inosine-5`-monophosphate dehydrogenase	135.54	138.209	144.062	138.152	155.176	154.202	139.27	149.177	-0.255333	0.303435	0.0991327
Atu8134	AE007869	613968	614387	420	1	NA	Conserved hypothetical protein	60.4726	50.2494	65.4567	54.3756	50.5993	52.6988	58.7262	52.5579	0.285358	0.894599	-0.160097
Atu0626	AE007869	614537	615565	1029	1	adhP	alcohol dehydrogenase	439.639	511.142	624.864	374.994	490.433	478.263	525.215	447.897	0.557602	0.98798	-0.229742
Atu0627	AE007869	615684	616559	876	1	dlhH	carboxymethylenebutenolidase	108.827	132.681	144.179	89.3846	116.606	112.687	128.562	106.226	0.512422	0.984429	-0.275329
Atu0628	AE007869	616678	618033	1356	-1	NA	two component sensor kinase	11.8298	11.0071	10.7732	11.3009	9.7792	8.44167	11.2033	9.8406	0.27122	0.879459	-0.18711
Atu0629	AE007869	618020	618697	678	-1	NA	two component response regulator	34.9704	40.3058	35.3805	43.1622	35.7005	33.2683	36.8856	37.377	-0.030525	0.0702757	0.0190937
Atu0630	AE007869	618896	619165	270	1	NA	hypothetical protein	24.7549	22.4021	24.557	34.7858	24.4494	27.5339	23.9046	28.923	-0.395608	0.655988	0.274928
Atu0631	AE007869	619257	619826	570	-1	moaB	molybdenum cofactor biosynthesis protein B	49.3726	48.2481	44.9213	40.5866	41.4489	34.2362	47.514	38.7572	0.530112	0.985703	-0.293886
Atu0632	AE007869	619823	620722	900	-1	ipk	4-diphosphocytidyl-2-C-methyl-D-erythritol kinase	166.978	139.151	134.285	140.937	125.207	110.198	146.805	125.447	0.460083	0.977154	-0.226814
Atu0633	AE007869	620729	622573	1845	-1	NA	conserved hypothetical protein	518.956	531.943	516.237	431.04	437.296	386.566	522.379	418.301	1.28365	0.998555	-0.320556
Atu0634	AE007869	622765	623781	1017	-1	ispB	octaprenyl-diphosphate synthase	312.901	278.333	255.057	279.291	260.323	235.952	282.097	258.522	0.336045	0.936293	-0.125905
Atu0635	AE007869	623826	624122	297	1	NA	hypothetical protein	96.6506	77.3598	79.86	73.2332	63.3657	62.2926	84.6235	66.2972	0.642372	0.992214	-0.352111
Atu0636	AE007869	624219	624929	711	1	NA	conserved hypothetical protein	19.2959	17.3815	16.7554	17.2422	15.1485	14.7927	17.811	15.7278	0.293619	0.902856	-0.179444
Atu0637	AE007869	625105	625887	783	1	sohB	proteinase sohB	224.726	174.004	207.98	174.371	167.212	158.007	202.237	166.53	0.658123	0.992636	-0.280264
Atu0638	AE007869	625908	626102	195	1	NA	conserved hypothetical protein	291.165	258.858	278.374	234.74	251.819	214.447	276.132	233.669	0.692258	0.993328	-0.240894
Atu0639	AE007869	626233	627165	933	1	glyQ	glycyl-tRNA synthetase, alpha subunit	232.333	212.911	206.378	177.49	176.823	150.532	217.207	168.282	0.942217	0.99611	-0.368193
Atu0640	AE007869	627263	627580	318	1	NA	hypothetical protein	188.943	168.997	165.785	179.698	178.636	153.948	174.575	170.761	0.0785981	0.396938	-0.03187
Atu0641	AE007869	627774	628325	552	1	NA	conserved hypothetical protein	333.808	340.315	338.765	280.833	314.5	283.204	337.629	292.846	0.708044	0.99382	-0.205301
Atu0642	AE007869	628400	629677	1278	1	aroA	3-phosphoshikimate 1-carboxyvinyltransferase	142.804	134.801	138.982	113.408	122.066	107.945	138.862	114.473	0.697953	0.993495	-0.278644
Atu0643	AE007869	629700	631637	1938	1	NA	conserved hypothetical protein	104.517	96.1235	102.415	80.7038	87.547	79.902	101.019	82.7176	0.666886	0.9928	-0.288354
Atu0644	AE007869	631738	633891	2154	1	glyS	glycyl-tRNA synthetase, beta chain	91.8481	89.8379	96.9498	85.692	87.3437	86.1459	92.8786	86.3938	0.256658	0.8624	-0.104418
Atu0645	AE007869	634124	634618	495	1	NA	conserved hypothetical protein	10.3757	7.73598	8.2764	7.78935	7.83785	6.91192	8.79604	7.51304	0.312599	0.919776	-0.227457
Atu0646	AE007869	634672	636495	1824	-1	mcpA	methyl-accepting chemotaxis protein A	14.5803	14.1233	15.0427	10.0816	9.01615	8.98516	14.5821	9.36097	1.13045	0.997598	-0.639469
Atu8084	AE007869	636820	637329	510	-1	NA	conserved hypothetical protein	108.983	119.197	126.836	104.099	104.459	100.629	118.339	103.062	0.468425	0.978638	-0.199404
Atu0647	AE007869	637485	638756	1272	-1	purD	phosphoribosylamine--glycine ligase	30.3659	29.5231	30.9787	30.7009	30.5011	27.3627	30.2892	29.5216	0.0710826	0.369045	-0.0370353
Atu0648	AE007869	638958	641282	2325	1	NA	conserved hypothetical protein	72.5347	80.292	74.1925	63.5711	69.4629	64.4221	75.6731	65.8187	0.433731	0.971878	-0.201283
Atu0649	AE007869	641451	642707	1257	1	cfa	cyclopropane-fatty-acyl-phospholipid synthase	198.586	207.674	218.667	194.112	210.573	193.354	208.309	199.346	0.183792	0.72758	-0.0634473
Atu0650	AE007869	642860	643660	801	1	NA	conserved hypothetical protein	133.509	124.569	126.52	89.7312	83.4259	74.4069	128.199	82.5213	1.40668	0.998761	-0.63555
Atu0651	AE007869	643780	644733	954	1	ubiA	4-hydroxybenzoate octaprenyltransferase	104.206	89.6754	87.0173	83.6309	83.4607	72.2588	93.633	79.7834	0.458063	0.976781	-0.230928
Atu0652	AE007869	644810	645376	567	-1	NA	conserved hypothetical protein	515.819	528.242	609.408	501.647	535.865	453.088	551.156	496.867	0.495463	0.982708	-0.149603
Atu0653	AE007869	645744	648182	2439	1	NA	conserved hypothetical protein	69.8655	66.4767	80.9135	64.2074	62.2988	54.3451	72.4186	60.2837	0.488548	0.981802	-0.264591
Atu0654	AE007869	648223	649173	951	-1	NA	transcriptional regulator, LysR family	52.3785	63.0532	62.6914	54.5783	63.5693	55.2978	59.3744	57.8151	0.069591	0.36351	-0.0383924
Atu8135	AE007869	649376	649669	294	1	NA	hypothetical protein	159.856	209.434	165.75	216.561	220.202	167.378	178.347	201.38	-0.358402	0.585536	0.175237
Atu0656	AE007869	649842	651215	1374	-1	gsh1	glutamate-cysteine ligase	67.3348	65.8424	65.6753	55.8363	60.6038	53.3374	66.2842	56.5925	0.485752	0.981402	-0.228054
Atu0657	AE007869	651334	652053	720	-1	NA	conserved hypothetical protein	32.1487	32.5153	31.5946	29.5221	26.2992	24.3464	32.0862	26.7226	0.468149	0.97859	-0.263895
Atu0658	AE007869	652090	653595	1506	-1	pit	phosphate permease	78.111	70.011	67.1134	69.5861	63.751	53.7109	71.7451	62.3493	0.363615	0.95063	-0.202507
Atu0659	AE007869	653758	654237	480	-1	NA	NTP pyrophosphohydrolase, MutT family	768.492	579.383	578.473	545.61	497.755	431.811	642.116	491.725	0.999868	0.996473	-0.384982
Atu0660	AE007869	654495	655241	747	-1	NA	hydrolase	646.954	597.383	580.909	499.882	489.143	393.783	608.416	460.936	1.30551	0.998138	-0.40049
Atu0661	AE007869	655238	656575	1338	-1	NA	glycosyltransferase	658.653	630.706	703.471	454.571	435.381	413.556	664.277	434.503	2.45658	1	-0.61242
Atu0662	AE007869	656688	657461	774	-1	NA	transcriptional regulator, GntR family	82.8091	75.8419	66.4417	73.446	67.6324	55.7736	75.0309	65.6174	0.334451	0.935316	-0.193407
Atu0663	AE007869	657753	659027	1275	1	NA	conserved hypothetical protein	58.4368	57.2349	54.9202	51.4872	51.094	45.3868	56.864	49.3227	0.416532	0.967978	-0.205264
Atu0664	AE007869	659193	660092	900	-1	NA	transcriptional regulator, LysR family	7.97367	8.07443	6.10929	7.46978	6.8201	6.19513	7.3858	6.82834	0.153674	0.650077	-0.113219
Atu0665	AE007869	660204	661637	1434	1	glcD	glycolate oxidase subunit	73.1034	72.6462	57.8902	73.5626	100.468	83.5954	67.8799	85.8754	-0.566494	0.875	0.339259
Atu0666	AE007869	661873	663075	1203	1	glcE	glycolate oxidase subunit	91.2346	91.4066	66.004	79.7164	106.812	86.7964	82.8817	91.1082	-0.222593	0.224615	0.136526
Atu0667	AE007869	663091	664392	1302	1	glcF	glycolate oxidase iron-sulfur subunit	41.122	48.2608	33.8669	41.3076	62.6209	47.2031	41.0832	50.3772	-0.392951	0.650994	0.294221
Atu0668	AE007869	664389	665048	660	-1	NA	conserved hypothetical protein	8.20819	7.97773	8.1675	5.09303	6.66802	4.35195	8.11781	5.371	0.7385	0.994506	-0.595899
Atu0669	AE007869	665308	666084	777	-1	NA	conserved hypothetical protein	138.177	158.547	164.561	103.445	119.241	90.2958	153.761	104.327	1.13556	0.997729	-0.559574
Atu0670	AE007869	666323	666952	630	1	tag	3-methyladenine-DNA glycosylase	75.7164	85.0268	88.8157	67.9499	74.727	68.656	83.1863	70.4443	0.496129	0.98279	-0.239863
Atu8085	AE007869	666949	667392	444	1	NA	hypothetical protein	133.74	123.292	115.217	116.01	101.336	98.3686	124.083	105.238	0.517126	0.984795	-0.237643
Atu0671	AE007869	667418	668335	918	-1	NA	conserved hypothetical protein	858.373	367.744	528.485	372.412	242.35	273.591	584.867	296.117	1.35517	0.999055	-0.98194
Atu0672	AE007869	668543	669460	918	1	NA	transcriptional regulator, LysR family	21.1528	20.3354	21.9615	19.1699	15.7067	14.816	21.1499	16.5642	0.541431	0.986548	-0.352582
Atu0673	AE007869	669486	670250	765	-1	NA	hypothetical protein	36.2356	32.7642	30.7931	32.5672	29.7481	26.5032	33.2643	29.6062	0.278759	0.887684	-0.168076
Atu0674	AE007869	670257	670526	270	-1	NA	conserved hypothetical protein	118.823	130.867	132.168	117.905	132.327	117.488	127.286	122.574	0.128795	0.571387	-0.0544276
Atu0675	AE007869	670510	670737	228	-1	NA	conserved hypothetical protein	119.729	110.314	118.45	101.9	121.908	107.637	116.164	110.482	0.161983	0.673295	-0.0723587
Atu0676	AE007869	670894	672417	1524	1	hisS-1	histidyl-tRNA synthetase	76.9114	70.1835	74.1378	68.6345	72.5351	67.2395	73.7442	69.4697	0.191739	0.745795	-0.0861457
Atu0677	AE007869	672422	672790	369	1	NA	conserved hypothetical protein	68.8306	63.9162	56.6811	58.6758	58.0634	50.138	63.1426	55.6258	0.335288	0.935837	-0.182862
Atu0678	AE007869	672807	673934	1128	1	hisS-2	histidyl-tRNA synthetase	29.6268	28.1998	26.905	25.0668	26.0785	22.1308	28.2439	24.4254	0.369331	0.953076	-0.209559
Atu0679	AE007869	673931	674623	693	1	hisG	ATP phosphoribosyltransferase	48.6299	38.052	36.5593	46.7931	45.0384	41.4471	41.0804	44.4262	-0.18019	0.122052	0.112962
Atu0680	AE007869	674688	675179	492	-1	NA	conserved hypothetical protein	19.448	18.3965	15.7772	19.0897	19.0668	16.5696	17.8739	18.242	-0.0462056	0.0445167	0.0294105
Atu0681	AE007869	675290	675724	435	-1	NA	hypothetical protein	56.123	49.4169	52.5424	85.6828	69.2216	75.7398	52.6941	76.8814	-1.01976	0.976494	0.544993
Atu8056	AE007869	675933	676265	333	-1	NA	hypothetical protein	30.0016	25.2204	20.3967	31.4705	23.9973	20.4221	25.2062	25.2966	-0.00621572	0.124456	0.00516514
Atu0682	AE007869	676328	677962	1635	-1	groEL	GroEL chaperonin	337.622	489.07	335.137	532.358	671.964	808.854	387.277	671.059	-1.62562	0.99447	0.793074
Atu0683	AE007869	678038	678334	297	-1	groES	co-chaperonin GroES	333.776	357.789	268.076	501.647	512.97	577.416	319.88	530.678	-2.08047	0.999881	0.730303
Atu0684	AE007869	678704	679552	849	1	NA	conserved hypothetical protein	46.241	46.1289	45.5244	38.1951	43.1741	35.1747	45.9648	38.848	0.44517	0.974279	-0.242689
Atu0685	AE007869	679610	680590	981	1	ribF	riboflavin biosynthesis bifunctional protein	32.9188	33.7119	36.4316	32.5518	32.9967	25.7915	34.3541	30.4467	0.28316	0.892327	-0.174197
Atu0686	AE007869	680863	683766	2904	1	ileS	isoleucyl-tRNA synthetase	81.234	72.5698	77.5541	71.9357	73.779	69.2065	77.1193	71.6404	0.235824	0.833229	-0.106319
Atu0687	AE007869	683918	684547	630	1	NA	conserved hypothetical protein	665.589	696.584	652.086	538.107	613.258	543.683	671.42	565.016	1.03568	0.997413	-0.248923
Atu0688	AE007869	684602	685060	459	-1	codA	cytidine and deoxycytidylate deaminase	67.4436	69.3015	59.7776	53.4171	53.3648	42.8837	65.5076	49.8886	0.695527	0.993422	-0.392953
Atu0689	AE007869	685132	687141	2010	1	rluB	ribosomal large subunit pseudouridine synthase B	215.268	213.634	206.531	211.403	215.695	211.156	211.811	212.751	-0.0213622	0.0887216	0.00638951
Atu0690	AE007869	687122	687679	558	1	NA	conserved hypothetical protein	252.802	222.176	230.596	216.51	215.022	193.938	235.191	208.49	0.487611	0.981671	-0.173854
Atu0691	AE007869	687766	688692	927	1	NA	conserved hypothetical protein	45.1583	39.2902	38.5538	38.9273	33.8569	28.7976	41.0008	33.8606	0.429894	0.971039	-0.276043
Atu0692	AE007869	688740	690572	1833	-1	kefB	glutathione-regulated potassium-efflux system protein	47.9787	47.9305	45.5535	44.0657	40.1839	37.746	47.1542	40.6652	0.413163	0.967164	-0.213593
Atu0693	AE007869	690689	692035	1347	1	NA	PmbA/TldD related protein	137.369	132.871	145.229	106.571	119.725	121.544	138.489	115.947	0.619049	0.991344	-0.256311
Atu0694	AE007869	692129	692935	807	1	NA	inositol monophosphatase family protein	181.077	162.035	145.418	141.743	120.621	116.983	162.843	126.449	0.780431	0.994527	-0.364931
Atu8086	AE007869	692997	693236	240	1	NA	conserved hypothetical protein	520.927	449.11	492.562	374.862	377.357	305.885	487.533	352.701	1.41631	0.998481	-0.467052
Atu0695	AE007869	693451	694773	1323	1	kdtA	3-deoxy-D-manno-octulosonic acid transferase-like protein	302.217	271.45	262.03	256.167	241.781	212.347	278.566	236.765	0.638765	0.99209	-0.234564
Atu0696	AE007869	694767	695504	738	1	NA	phosphatase	187.806	172.586	171.504	154.058	158.184	136.105	177.299	149.449	0.624702	0.991559	-0.246531
Atu0697	AE007869	695709	696755	1047	1	lpxK	tetraacyldisaccharide 4'-kinase	83.5939	75.642	75.478	78.1853	76.7109	62.7743	78.2379	72.5568	0.208289	0.781912	-0.108757
Atu0698	AE007869	696752	696985	234	-1	NA	conserved hypothetical protein	519.551	466.762	489.296	449.961	403.861	358.675	491.87	404.166	0.910193	0.995795	-0.28333
Atu0699	AE007869	697138	698958	1821	-1	mutL	DNA mismatch repair protein MutL	73.4082	67.7934	69.2098	68.5158	72.884	66.0848	70.1371	69.1615	0.0442495	0.273213	-0.0202085
Atu0700	AE007869	699319	700986	1668	1	NA	two component sensor kinase	30.2851	23.4532	24.6259	21.1006	17.4275	19.0939	26.1214	19.2073	0.655694	0.992583	-0.443574
Atu0701	AE007869	701073	702425	1353	1	NA	GGDEF family protein	148.096	137.781	140.122	114.283	101.818	95.156	142	103.752	1.04239	0.997583	-0.452747
Atu0702	AE007869	702702	703589	888	-1	NA	calcium-binding protein, regucalcin	39.9317	45.9651	45.2248	32.3983	39.3217	38.1963	43.7072	36.6387	0.440912	0.973404	-0.254501
Atu0703	AE007869	703594	704223	630	-1	kdgA	keto-hydroxyglutarate-aldolase/keto-deoxy- phosphogluconate aldolase	58.1832	41.9953	40.5575	48.3339	37.4095	39.5576	46.912	41.767	0.233517	0.829517	-0.167594
Atu0704	AE007869	704239	705153	915	-1	dgoK	2-dehydro-3-deoxygalactonate kinase	51.2868	33.4803	35.9959	41.1666	30.6303	30.4678	40.2543	34.0883	0.301035	0.909835	-0.239869
Atu0705	AE007869	705153	705926	774	-1	fabG	3-oxoacyl-(acyl carrier protein) reductase	19.5433	17.0911	21.4508	19.9262	17.2822	17.7362	19.3617	18.3149	0.125132	0.559051	-0.080192
Atu0706	AE007869	706036	706875	840	1	kdgR	transcriptional regulator, IclR family	24.9596	25.3837	25.1559	30.8364	26.3337	29.8191	25.1664	28.9964	-0.374548	0.616644	0.204374
Atu0707	AE007869	707221	707826	606	1	NA	transcriptional regulator, LuxR family	88.6995	80.4236	82.7263	81.7347	78.1642	64.823	83.9498	74.9073	0.319832	0.925379	-0.16442
Atu0708	AE007869	707905	709128	1224	1	nrt	ABC transporter, nucleotide binding/ATPase protein	180.661	178.184	169.996	147.489	152.903	128.582	176.28	142.992	0.760449	0.994413	-0.301939
Atu0709	AE007869	709245	710411	1167	1	NA	mrp protein	42.1412	45.2302	43.651	38.8004	48.7268	46.2934	43.6741	44.6069	-0.0541377	0.0338893	0.030487
Atu0710	AE007869	710699	711727	1029	1	corA	magnesium/cobalt transport protein	169.839	136.423	130.075	130.282	112.999	86.2441	145.446	109.842	0.703181	0.993661	-0.40505
Atu0711	AE007869	711743	713662	1920	1	NA	potassium uptake protein	73.1042	68.8986	65.95	69.9262	67.2259	60.3013	69.3176	65.8178	0.152665	0.647136	-0.0747442
Atu0712	AE007869	714005	715186	1182	1	NA	conserved hypothetical protein	166.366	175.643	190.585	135.751	126.885	120.286	177.531	127.641	1.18007	0.998191	-0.475985
Atu0713	AE007869	715457	715822	366	1	atpI	ATP synthase, subunit I	2205.45	1985.16	1696.26	2026.19	1950.15	1697.2	1962.29	1891.18	0.198108	0.75999	-0.0532504
Atu0714	AE007869	715883	716632	750	1	atpA	ATP synthase A chain	324.482	299.441	324.583	331.263	348.52	294.944	316.168	324.909	-0.122809	0.0140675	0.0393432
Atu0715	AE007869	716706	716933	228	1	atpC	ATP synthase epsilon chain	1665.71	1704.52	1720.25	1518.96	1808.31	1589.73	1696.83	1639	0.254635	0.859849	-0.0500246
Atu0716	AE007869	717013	717654	642	1	atpB	ATP synthase B' chain	489.861	475.004	479.944	410.705	469.025	432.198	481.603	437.309	0.545135	0.986856	-0.13919
Atu0717	AE007869	717656	718141	486	1	atpF	ATP synthase B chain	599.907	572.23	533.287	525.651	523.303	469.067	568.475	506.007	0.644855	0.992295	-0.167938
Atu0718	AE007869	718423	718884	462	1	NA	hypothetical protein	144.976	154.751	158.683	126.684	129.976	119.404	152.803	125.355	0.742804	0.994516	-0.285658
Atu0719	AE007869	719044	719679	636	1	NA	transacetylase	66.4841	60.0041	50.6847	51.7641	49.4391	41.2433	59.0576	47.4822	0.513404	0.984507	-0.314738
Atu0720	AE007869	719744	720397	654	-1	rnhB	ribonuclease HII	158.893	146.447	137.649	162.356	139.454	160.756	147.663	154.188	-0.148461	0.0523743	0.062389
Atu0721	AE007869	720729	721838	1110	-1	NA	conserved hypothetical protein	198.328	196.484	182.259	179.114	187.701	188.442	192.357	185.086	0.163504	0.677362	-0.0555919
Atu0722	AE007869	722175	722693	519	1	NA	conserved hypothetical protein	156.301	141.277	142.398	139.63	129.425	118.499	146.659	129.184	0.435279	0.972211	-0.183029
Atu0723	AE007869	722705	724141	1437	-1	NA	FAD dependent oxidoreductase	30.7471	31.8867	32.0732	28.6894	28.5301	26.4548	31.569	27.8914	0.359314	0.948683	-0.178686
Atu0724	AE007869	724192	725169	978	-1	NA	conserved hypothetical protein	49.9973	49.9665	47.1811	43.6703	44.5253	38.6548	49.0483	42.2835	0.418322	0.968403	-0.21411
Atu0725	AE007869	725233	725844	612	-1	NA	hypothetical protein	218.885	220.561	244.16	170.752	172.584	145.906	227.869	163.081	1.2398	0.998779	-0.482618
Atu0726	AE007869	726173	727417	1245	1	NA	ring hydroxylating dioxygenase, alpha-subunit	21.7001	19.538	17.2757	16.1995	19.6743	17.3029	19.5046	17.7256	0.208391	0.782126	-0.137984
Atu0727	AE007869	727575	728507	933	1	NA	ferredoxin I	20.7373	18.0962	14.9641	16.1066	15.7024	13.4913	17.9325	15.1001	0.345305	0.941632	-0.248022
Atu0728	AE007869	728682	729143	462	1	NA	conserved hypothetical protein	1024.12	1161.34	1346.94	817.239	885.017	891.144	1177.47	864.467	1.5152	0.999788	-0.445803
Atu0730	AE007869	729366	729890	525	1	NA	conserved hypothetical protein	1775.25	1786.1	1702.59	1437.78	1440.6	1591.34	1754.65	1489.91	1.47572	0.9994	-0.235958
Atu0731	AE007869	729951	730946	996	-1	NA	divalent cation transporter	4.80342	5.41752	4.60037	5.06235	4.53485	3.94405	4.94044	4.51375	0.184825	0.729982	-0.130311
Atu0732	AE007869	731156	732940	1785	1	mmgC	acyl-CoA dehydrogenase	11.9822	12.8473	13.499	14.2343	14.1117	13.6066	12.7762	13.9842	-0.237966	0.260525	0.130342
Atu0733	AE007869	732951	733709	759	1	NA	enoyl-CoA hydratase/isomerase	13.7189	15.5943	19.531	13.6769	18.9207	17.252	16.2814	16.6165	-0.0367931	0.0591428	0.0293955
Atu0734	AE007869	733758	734114	357	1	NA	hypothetical protein	46.5098	52.6567	54.3585	33.2319	47.6877	38.4533	51.175	39.791	0.553857	0.987635	-0.362998
Atu0735	AE007869	734323	735573	1251	-1	NA	RNA methyltransferase	22.3834	21.2879	18.184	26.3955	31.9851	29.1051	20.6184	29.1619	-0.789136	0.955645	0.500153
Atu0736	AE007869	735570	736322	753	-1	NA	hemolysin	29.8055	24.6758	23.5523	24.5521	23.6855	24.9623	26.0112	24.4	0.149634	0.638175	-0.0922547
Atu0738	AE007869	736601	738622	2022	1	mcpG	chemotaxis methyl-accepting protein	18.8938	17.8622	20.1013	14.375	11.4267	13.286	18.9524	13.0292	0.848063	0.995425	-0.540631
Atu0739	AE007869	738692	739654	963	-1	NA	conserved hypothetical protein	2.63013	2.80158	2.01516	2.66925	1.80394	2.01767	2.48229	2.16362	0.219902	0.805274	-0.198225
Atu0740	AE007869	739774	740226	453	1	NA	transcriptional regulator, AsnC family	75.7918	81.6505	76.5149	84.4606	75.6747	72.1708	77.9857	77.4354	0.0214747	0.201469	-0.0102168
Atu0741	AE007869	740265	740648	384	1	NA	conserved hypothetical protein	74.9364	68.5586	75.2431	74.1486	68.4624	63.7993	72.9127	68.8034	0.172616	0.700754	-0.0836902
Atu0742	AE007869	740691	741062	372	1	NA	conserved hypothetical protein	91.5384	89.6033	91.0018	81.59	81.7229	79.5965	90.7145	80.9698	0.424511	0.969834	-0.163949
Atu8012	AE007869	741116	741337	222	-1	NA	conserved hypothetical protein	24.0858	34.3023	24.2818	22.2668	23.2148	20.7392	27.5566	22.0736	0.43416	0.97197	-0.320076
Atu0743	AE007869	741430	742224	795	-1	NA	conserved hypothetical protein	17.3456	17.9533	14.2392	16.664	13.6208	14.3455	16.5127	14.8768	0.219781	0.805043	-0.150517
Atu0744	AE007869	742332	742694	363	1	NA	conserved hypothetical protein	29.848	31.1677	25.245	22.3331	20.5784	18.618	28.7536	20.5098	0.770711	0.994399	-0.487427
Atu0745	AE007869	742737	744656	1920	-1	dxs	1-deoxy-D-xylulose-5-phosphate synthase	306.598	278.699	276.968	244.639	243.901	223.297	287.422	237.279	0.850372	0.995411	-0.276584
Atu0746	AE007869	744746	745669	924	-1	NA	conserved hypothetical protein	74.7722	82.8384	86.4005	65.8028	78.3367	66.3764	81.337	70.172	0.413984	0.967365	-0.213017
Atu0747	AE007869	745930	746184	255	-1	xseB	exodeoxyribonuclease small subunit	371.369	311.601	318.782	307.45	303.385	251.449	333.917	287.428	0.582374	0.989905	-0.21629
Atu0748	AE007869	746187	747122	936	-1	NA	deacetylase	55.1723	49.2797	55.0573	44.6793	48.441	45.3082	53.1698	46.1428	0.409325	0.966207	-0.2045
Atu0749	AE007869	747148	747711	564	-1	bioY	biotin synthesis BioY protein	81.5829	76.9998	79.6158	65.7346	78.6461	69.3507	79.3995	71.2438	0.322011	0.926969	-0.156366
Atu0750	AE007869	747717	748349	633	-1	NA	ABC transporter, membrane spanning protein	17.3389	17.0485	17.3724	15.1499	15.1856	14.5469	17.2533	14.9608	0.423465	0.969595	-0.205681
Atu0751	AE007869	748346	749026	681	-1	NA	ABC transporter, nucleotide binding/ATPase protein (cobalt)	27.2745	24.0259	24.1427	26.2768	24.319	21.3368	25.1477	23.9776	0.1122	0.515163	-0.0687408
Atu0752	AE007869	749139	750335	1197	1	NA	conserved hypothetical protein	161.284	146.577	142.892	128.929	134.873	116.238	150.251	126.68	0.586253	0.990109	-0.246184
Atu0753	AE007869	750516	751616	1101	-1	ribA	3,4-dihydroxy-2-butanone-4-phoshate synthase/GTP cyclohydrolase II	72.0174	74.1848	75.0075	66.4486	70.7922	62.6879	73.7366	66.6429	0.320582	0.925927	-0.145929
Atu0754	AE007869	751629	752726	1098	-1	aroC	chorismate synthase	92.5904	87.1091	95.292	85.6288	90.9206	84.479	91.6638	87.0095	0.175628	0.708158	-0.0751801
Atu0755	AE007869	753122	753424	303	1	NA	conserved hypothetical protein	534.751	452.095	466.647	421.236	379.163	304.32	484.498	368.24	1.06223	0.99782	-0.395846
Atu0756	AE007869	753588	754178	591	-1	gpmB	phosphoglycerate mutase	359.756	281.706	266.335	242.562	214.382	196.975	302.599	217.973	1.05962	0.997817	-0.473259
Atu0757	AE007869	754209	755027	819	-1	fabI	enoyl-(acyl-carrier-protein) reductase	469.297	399.285	390.634	338.241	346.237	330.747	419.739	338.408	0.975944	0.996123	-0.310727
Atu0758	AE007869	755159	756274	1116	-1	dnaJ	molecular chaperone, DnaJ family	144.179	142.125	155.727	102.674	97.6005	88.491	147.344	96.2552	1.44149	0.998442	-0.61425
Atu0759	AE007869	756484	756933	450	-1	NA	conserved hypothetical protein	154.001	126.387	137.16	126.767	120.317	100.248	139.183	115.777	0.547342	0.987046	-0.265625
Atu0760	AE007869	756990	757610	621	1	pdxH	pyridoxamine 5'-phosphate oxidase	69.3363	59.4213	66.1449	62.2482	59.3985	51.49	64.9675	57.7122	0.318722	0.924548	-0.170841
Atu0761	AE007869	757641	758360	720	-1	NA	conserved hypothetical protein	11.1397	10.637	10.1073	9.88648	10.4553	7.50925	10.628	9.28369	0.269318	0.877329	-0.195098
Atu0762	AE007869	758574	758882	309	1	NA	hypothetical protein	221.086	256.161	236.905	170.854	230.876	166.908	238.051	189.546	0.71268	0.993969	-0.328721
Atu0763	AE007869	758871	759545	675	-1	NA	hydrolase	415.465	362.624	308.659	366.752	330.968	267.392	362.249	321.704	0.400437	0.963829	-0.17125
Atu0764	AE007869	759552	759989	438	-1	NA	conserved hypothetical protein	1370.49	1343.8	1063.71	1180.28	1129.97	886.451	1259.33	1065.57	0.73106	0.99443	-0.241038
Atu0765	AE007869	760182	761597	1416	-1	tldD	TldD	321.719	297.751	324.651	249.326	256.081	251.796	314.707	252.401	1.09274	0.997424	-0.318292
Atu0766	AE007869	761679	762203	525	-1	ialB	invasion associated locus B	358.078	320.353	316.759	306.01	296.923	271.218	331.73	291.384	0.583416	0.98996	-0.18709
Atu0767	AE007869	762636	763499	864	1	coxB	cytochrome c oxidase subunit II	707.549	733.911	727.724	635.641	814.713	725.992	723.062	725.448	-0.0171453	0.0980838	0.00475442
Atu0768	AE007869	763517	765226	1710	1	coxA	cytochrome-c oxidase chain I	520.757	557.576	503.213	456.455	584.179	503.688	527.182	514.774	0.10995	0.507521	-0.034363
Atu0769	AE007869	765616	766569	954	1	ctaB	protoheme IX farnesyltransferase	186.731	169.316	150.868	152.65	173.598	132.519	168.971	152.922	0.305838	0.914106	-0.143982
Atu8013	AE007869	766569	766700	132	1	NA	conserved hypothetical protein	480.232	390.316	373.663	436.653	458.865	400.635	414.737	432.051	-0.169644	0.0967468	0.0590051
Atu0770	AE007869	766729	767346	618	1	coxG	cytochrome C oxidase assembly protein	230.08	204.9	202.8	204.768	247.742	216.119	212.593	222.877	-0.175085	0.109632	0.0681485
Atu0771	AE007869	767408	768283	876	1	coxC	cytochrome c oxidase subunit III	458.759	496.249	514.071	421.304	553.219	478.522	489.693	484.348	0.0478848	0.285515	-0.0158337
Atu0772	AE007869	768545	768931	387	1	NA	conserved hypothetical protein	89.2629	98.0491	101.682	78.6831	98.7553	90.8095	96.3314	89.416	0.215688	0.797043	-0.107474
Atu0773	AE007869	768942	769676	735	1	surf1	surfeit 1	105.007	94.6079	88.8157	80.3024	79.1783	70.2843	96.1437	76.5883	0.673448	0.992913	-0.328068
Atu0774	AE007869	769735	770781	1047	1	lytB	4-hydroxy-3-methylbut-2-enyl diphosphate reductase	264.96	261.256	261.135	216.332	222.169	206.356	262.45	214.952	0.969871	0.996092	-0.288029
Atu0775	AE007869	770874	771842	969	1	thrB	homoserine kinase	82.7717	74.7253	72.1522	64.6855	68.2448	58.1938	76.5497	63.708	0.525059	0.985355	-0.264922
Atu0776	AE007869	771839	772279	441	1	NA	ribonuclease H	92.5316	72.6235	76.8856	63.2196	64.9971	46.837	80.6803	58.3513	0.75029	0.994487	-0.467452
Atu0777	AE007869	772456	772764	309	1	NA	conserved hypothetical protein	235.658	212.927	238.999	171.814	189.649	161.987	229.195	174.483	1.04255	0.997586	-0.393488
Atu0778	AE007869	772779	775319	2541	-1	NA	conserved hypothetical protein	8.25111	6.79867	5.85514	7.39249	5.62885	5.28617	6.96831	6.1025	0.222995	0.811105	-0.191407
Atu0779	AE007869	775662	776147	486	-1	NA	peroxiredoxin	428.071	474.456	516.65	360.673	440.614	402.058	473.059	401.115	0.722609	0.994256	-0.238004
Atu0780	AE007869	776248	777096	849	-1	NA	conserved hypothetical protein	62.8977	63.0428	56.1278	49.0248	49.449	36.7668	60.6894	45.0802	0.707566	0.993804	-0.428951
Atu0781	AE007869	777258	777863	606	1	NA	conserved hypothetical protein	911.028	804.882	769.176	772.646	651.018	638.89	828.362	687.518	0.931408	0.99608	-0.268864
Atu0782	AE007869	777970	778161	192	1	NA	conserved hypothetical protein	6052.08	5013.73	6929.1	4226.98	3765.43	3824	5998.3	3938.8	2.0853	0.999424	-0.606797
Atu0783	AE007869	778210	779415	1206	1	NA	conserved hypothetical protein	62.1302	69.9269	83.0932	46.8911	47.3912	52.1514	71.7168	48.8112	0.954548	0.996093	-0.555098
Atu0784	AE007869	779594	782509	2916	-1	NA	conserved hypothetical protein	77.4736	73.8231	70.8388	60.1122	60.1505	49.714	74.0452	56.6589	0.743509	0.994515	-0.386103
Atu0785	AE007869	782506	783105	600	-1	rimJ	ribosomal-protein (S5)-alanine N-acetyltransferase	216.931	217.502	214.364	171.86	173.72	137.278	216.266	160.953	1.05234	0.997763	-0.426168
Atu0786	AE007869	783199	784497	1299	-1	NA	peptidase, family M16	507.494	492.733	474.775	402.689	408.689	347.639	491.668	386.339	1.23694	0.998763	-0.347816
Atu0787	AE007869	784519	786090	1572	-1	thrC	threonine synthase	143.397	147.07	148.103	116.223	134.71	103.96	146.19	118.297	0.671894	0.992886	-0.305427
Atu0788	AE007869	786159	786731	573	1	NA	conserved hypothetical protein	363.444	378.42	395.119	306.084	381.9	328.186	378.994	338.723	0.489315	0.981906	-0.16207
Atu0789	AE007869	786944	787129	186	-1	NA	hypothetical protein	378.258	367.069	333.577	326.36	335.92	322.247	359.635	328.176	0.459793	0.977101	-0.132064
Atu0790	AE007869	787140	787829	690	-1	NA	conserved hypothetical protein	234.622	210.574	184.841	209.479	201.918	190.935	210.012	200.777	0.161903	0.673078	-0.0648804
Atu0791	AE007869	788044	788724	681	1	NA	transcriptional regulator, GntR family	36.7793	35.1442	38.7075	34.2615	34.0977	30.8888	36.877	33.0827	0.300291	0.90916	-0.156646
Atu0792	AE007869	788770	789234	465	1	NA	conserved hypothetical protein	56.1334	50.2527	46.1385	56.9801	50.6838	41.6945	50.8415	49.7861	0.0484622	0.287456	-0.0302638
Atu8136	AE007869	789418	790518	1101	-1	NA	hypothetical protein	116.301	116.514	143.552	94.2852	92.4611	100.515	125.456	95.7539	0.806555	0.995268	-0.389776
Atu0794	AE007869	790755	791900	1146	1	ccrM	cell cycle regulated site-specific DNA-methyltransferase protein	773.363	745.753	634.307	583.526	498.825	415.392	717.808	499.248	1.47251	0.99934	-0.523841
Atu0795	AE007869	792052	792285	234	-1	NA	hypothetical protein	79.0752	62.4829	62.429	72.6698	55.4319	40.7954	67.9957	56.299	0.365711	0.951546	-0.272334
Atu0796	AE007869	792337	793092	756	-1	NA	putative peptidase	127.404	112.298	108.453	105.273	102.715	85.7641	116.052	97.9173	0.500826	0.983329	-0.245131
Atu0797	AE007869	793141	793752	612	-1	NA	hydrolase	103.58	98.5485	101.205	80.4488	96.8893	84.9622	101.111	87.4334	0.451867	0.975605	-0.209683
Atu0798	AE007869	793749	794852	1104	-1	mutY	A/G-specific adenine glycosylase	38.6193	37.4449	39.4038	31.2534	36.9259	31.2588	38.4893	33.146	0.388572	0.960218	-0.215621
Atu8137	AE007869	794951	795478	528	1	NA	conserved hypothetical protein	238.65	242.299	238.083	222.446	224.607	223.197	239.677	223.417	0.367575	0.952341	-0.101356
Atu0800	AE007869	795607	796287	681	1	NA	conserved hypothetical protein	353.743	327.224	327.945	282.948	277.798	236.256	336.304	265.667	1.01947	0.996956	-0.340145
Atu0801	AE007869	796372	799839	3468	1	smc	chromosome segregation protein	87.5189	81.0948	75.3092	76.9423	74.27	65.6734	81.3076	72.2952	0.340191	0.938757	-0.16949
Atu0802	AE007869	800273	801244	972	-1	NA	conserved hypothetical protein	29.4597	36.2624	35.4933	31.6327	30.1448	29.8545	33.7385	30.544	0.24773	0.850778	-0.143509
Atu0803	AE007869	801471	804197	2727	1	ppdK	pyruvate,orthophosphate dikinase	243.214	248.021	242.011	189.645	183.827	182.155	244.415	185.209	1.34321	0.998709	-0.400181
Atu0804	AE007869	805152	806516	1365	-1	NA	proton/glutamate transport protein	292.042	269.792	329.752	204.393	246.644	242.792	297.195	231.276	0.932664	0.996086	-0.361794
Atu0805	AE007869	806549	807022	474	1	NA	hypothetical protein	27.3112	27.8165	29.6821	27.532	24.7996	18.8919	28.2699	23.7412	0.362485	0.950134	-0.251877
Atu0806	AE007869	807277	808197	921	1	NA	conserved hypothetical protein	81.5854	71.2019	70.879	68.0567	60.7358	55.5397	74.5554	61.4441	0.523269	0.985233	-0.279039
Atu0807	AE007869	808376	809284	909	-1	NA	metallo-beta-lactamase superfamily protein	38.2352	32.9832	36.1149	27.0818	27.9659	25.9757	35.7778	27.0078	0.753159	0.994466	-0.40569
Atu0809	AE007869	809575	809886	312	-1	NA	hypothetical protein	84.5624	94.8402	91.0519	89.3585	87.9734	77.033	90.1515	84.7883	0.187958	0.737202	-0.0884866
Atu0810	AE007869	809876	810157	282	-1	NA	hypothetical protein	154.933	161.715	166.304	152.154	173.72	139.6	160.984	155.158	0.126441	0.563461	-0.0531814
Atu0811	AE007869	810350	811984	1635	-1	mqo	malate:quinone oxidoreductase	76.036	69.3843	70.6871	61.798	62.9003	48.5432	72.0358	57.7472	0.574822	0.989425	-0.318964
Atu0812	AE007869	812192	812401	210	1	NA	hypothetical protein	21.4418	16.9915	19.5087	16.0067	19.0264	13.4764	19.314	16.1698	0.344834	0.941374	-0.256342
Atu0813	AE007869	812454	812876	423	-1	NA	hypothetical protein	29.606	31.4789	34.0255	30.8514	36.414	33.2524	31.7035	33.5059	-0.139889	0.0375433	0.0797769
Atu0815	AE007869	813644	813805	162	1	NA	hypothetical protein	1.30289	2.41749	3.3275	4.88221	6.07661	3.12885	2.34929	4.69589	-0.757291	0.949948	0.999172
Atu0816	AE007869	814027	815511	1485	-1	cysN	sulfate adenylate transferase, subunit 1	319.847	293.762	341.438	197.463	240.595	257.931	318.349	231.996	1.17698	0.998202	-0.456507
Atu0817	AE007869	815511	816464	954	-1	NA	sulfate adenylate transferase, subunit 2	336.292	246.493	296.085	177.21	224.099	205.353	292.957	202.221	1.19404	0.9982	-0.534755
Atu0818	AE007869	816493	817254	762	-1	cysH	phosphoadenosine phosphosulfate reductase	723.687	504.819	667.664	384.95	456.793	426.109	632.057	422.617	1.4746	0.999379	-0.580702
Atu0819	AE007869	817480	817920	441	1	NA	conserved hypothetical protein	220.8	191.92	178.952	189.211	163.084	165.989	197.224	172.761	0.452355	0.975701	-0.191054
Atu0820	AE007869	818166	819191	1026	1	NA	ABC transporter, substrate binding protein (sulfate)	340.054	288.191	340.246	230.877	235.972	221.243	322.83	229.364	1.42293	0.998346	-0.493136
Atu0821	AE007869	819388	820245	858	1	cysT	ABC transporter, membrane spanning protein	123.656	118.626	123.895	102.782	105.622	93.3405	122.059	100.582	0.67564	0.992952	-0.279211
Atu0822	AE007869	820238	821110	873	1	NA	ABC transporter, membrane spanning protein	64.4728	58.0697	56.8076	49.489	48.4213	40.9331	59.7834	46.2811	0.674189	0.992927	-0.36932
Atu0823	AE007869	821122	822162	1041	1	NA	ABC transporter, nucleotide binding/ATPase protein	130.236	121.558	121.119	98.105	102.073	92.7565	124.304	97.645	0.850854	0.995408	-0.348258
Atu0824	AE007869	822482	822823	342	-1	NA	hypothetical protein	27141.3	19257.8	17386.9	23063.8	18161.7	15623.9	21262	18949.8	0.401898	0.964242	-0.166095
Atu0825	AE007869	822932	823915	984	-1	qor	quinone oxidoreductase	160.803	155.265	167.085	135.035	148.945	142.473	161.051	142.151	0.483926	0.981137	-0.180099
Atu0826	AE007869	824034	825845	1812	-1	NA	conserved hypothetical protein	67.4827	54.6578	57.2969	54.2338	45.571	41.1672	59.8125	46.9907	0.564967	0.988642	-0.348072
Atu0827	AE007869	826018	826254	237	-1	NA	hypothetical protein	2974.84	2589.23	2601.34	2387.35	2065.58	1914.86	2721.8	2122.6	1.52062	0.999795	-0.358732
Atu0828	AE007869	826620	827240	621	1	betI	transcriptional regulator BetI	11.556	13.3838	10.4165	14.0098	12.6816	11.6992	11.7855	12.7969	-0.172677	0.103868	0.118784
Atu0829	AE007869	827252	828733	1482	1	betB	betaine aldehyde dehydrogenase	12.628	11.51	13.0945	11.1406	13.6756	12.3982	12.4108	12.4048	0.00109439	0.143628	-0.000696026
Atu0830	AE007869	828964	830613	1650	1	betA	choline dehydrogenase	12.5788	12.2369	12.1206	11.0249	11.0198	11.6479	12.3121	11.2309	0.259777	0.866214	-0.132608
Atu8138	AE007869	830913	831188	276	-1	NA	conserved hypothetical protein	847.33	649.57	689.248	702.8	565.638	533.35	728.716	600.596	0.758532	0.994424	-0.278963
Atu0832	AE007869	831362	832678	1317	1	NA	chloride channel protein	54.7035	53.8237	49.5259	51.2716	45.2876	44.5808	52.6844	47.0466	0.314082	0.92096	-0.163283
Atu8139	AE007869	832683	833480	798	-1	NA	hypothetical protein	14.1946	12.651	14.9287	9.78736	10.8847	7.78096	13.9248	9.48434	0.754422	0.994456	-0.554034
Atu0834	AE007869	833509	834507	999	1	NA	conserved hypothetical protein	21.973	21.0387	20.2888	17.5166	19.0703	16.5322	21.1002	17.7064	0.449945	0.97523	-0.252987
Atu0835	AE007869	834645	835265	621	1	gst	glutathione S-transferase	210.954	247.846	256.073	223.839	244.494	254.185	238.291	240.839	-0.0409611	0.0523486	0.0153468
Atu0836	AE007869	835495	836154	660	-1	gst	Glutathione-S-transferase	43.4928	42.7237	47.8616	40.2949	48.2554	43.3275	44.6927	43.9593	0.043447	0.270566	-0.023871
Atu0837	AE007869	836239	836754	516	-1	NA	transcriptional regulator, MarR family	54.8122	55.4056	55.7859	67.8258	65.2009	64.2597	55.3346	65.7622	-0.582973	0.880442	0.249077
Atu0838	AE007869	836902	838425	1524	1	NA	MFS permease	18.2815	17.8171	19.5602	32.6954	33.7028	30.571	18.5529	32.3231	-1.50354	0.992618	0.800918
Atu0839	AE007869	838736	839731	996	1	NA	conserved hypothetical protein	66.047	58.5878	64.784	46.1567	48.1973	46.7349	63.1396	47.0296	0.884793	0.995379	-0.424975
Atu0840	AE007869	839733	841358	1626	1	NA	ATP-dependent DNA ligase	77.7982	70.3036	63.0555	54.5398	48.754	48.1104	70.3858	50.4681	0.886019	0.995391	-0.479913
Atu0841	AE007869	841513	842478	966	1	NA	conserved hypothetical protein	84.8495	88.9668	78.7936	73.7904	69.8954	59.0304	84.2033	67.5721	0.612592	0.991109	-0.31745
Atu0842	AE007869	842516	843304	789	-1	NA	conserved hypothetical protein	68.2158	58.0199	61.5575	71.1726	67.0806	59.6921	62.5977	65.9818	-0.143929	0.0442958	0.0759568
Atu0843	AE007869	843468	846185	2718	-1	NA	P type cation (metal) transporter, ATPase component	9.21512	9.42983	9.51974	10.3302	10.205	10.8629	9.38823	10.4661	-0.305325	0.45102	0.156793
Atu0844	AE007869	846354	847262	909	1	NA	conserved hypothetical protein	4.64396	2.4893	2.72789	3.04534	2.61185	3.0669	3.28705	2.90803	0.166426	0.68506	-0.176753
Atu0845	AE007869	847373	848146	774	1	NA	conserved hypothetical protein	185.616	185.079	192.152	141.527	163.994	151.986	187.615	152.502	0.802856	0.99517	-0.298948
Atu0846	AE007869	848202	848660	459	-1	ohrR	transcriptional regulator, MarR family	122.625	105.706	137.759	81.418	90.0768	81.3502	122.03	84.2817	1.05736	0.997809	-0.533942
Atu0847	AE007869	848853	849275	423	1	ohr	organic hydroperoxide resistance protein	661.146	776.067	799.025	539.432	613.837	582.566	745.413	578.612	1.29359	0.998351	-0.365444
Atu0848	AE007869	849385	849768	384	1	NA	conserved hypothetical protein	144.743	161.708	163.682	141.861	145.068	139.148	156.711	142.026	0.370625	0.953613	-0.141953
Atu0849	AE007869	849830	850489	660	1	NA	conserved hypothetical protein	68.9701	65.1405	63.3798	62.9139	59.1348	57.7913	65.8301	59.9467	0.292124	0.901405	-0.135068
Atu0850	AE007869	850513	851874	1362	-1	NA	ABC transporter, nucleotide binding/ATPase protein	8.9882	8.78605	7.51986	11.5415	10.3313	11.7539	8.43137	11.2089	-0.645926	0.906891	0.410806
Atu0851	AE007869	852456	852878	423	-1	NA	conserved hypothetical protein	38.4213	44.1321	46.5142	46.2771	49.8297	50.7274	43.0226	48.9447	-0.342486	0.551782	0.18606
Atu0852	AE007869	852964	853410	447	-1	NA	transcriptional regulator, MarR family	15.5822	11.4872	10.9741	13.934	13.2136	14.0798	12.6811	13.7425	-0.154132	0.0632101	0.115956
Atu0853	AE007869	853560	854288	729	1	NA	conserved hypothetical protein	23.1624	20.8919	25.8806	17.4946	21.4469	20.4534	23.3116	19.7983	0.361976	0.949901	-0.235675
Atu0854	AE007869	854313	854807	495	1	NA	conserved hypothetical protein	52.4471	61.8	60.1128	41.7429	49.7177	46.6768	58.12	46.0458	0.610433	0.991033	-0.335964
Atu0855	AE007869	854905	855684	780	1	NA	conserved hypothetical protein	56.4651	62.1482	56.6699	42.0809	41.7224	43.2684	58.4278	42.3572	0.973654	0.996109	-0.464045
Atu0856	AE007869	855732	856496	765	-1	NA	transcriptional regulator, LysR family	18.2098	17.5197	16.982	16.5421	14.9876	16.5645	17.5705	16.0314	0.243083	0.844238	-0.132256
Atu0857	AE007869	856749	857471	723	1	NA	oxidoreductase	2.91933	2.40746	2.23674	3.96553	2.40276	2.45375	2.52118	2.94068	-0.220745	0.220324	0.22205
Atu0858	AE007869	857425	857958	534	1	pcaC	putative carboxymuconolactone decarboxylase	3.29382	3.17806	2.82651	3.51766	3.25318	2.05661	3.09946	2.94248	0.0821923	0.410157	-0.0749837
Atu0859	AE007869	857955	858305	351	1	NA	conserved hypothetical protein	8.21821	7.68639	8.44673	6.19665	6.10411	5.89668	8.11711	6.06581	0.769994	0.994396	-0.420265
Atu0860	AE007869	858363	859925	1563	-1	NA	conserved hypothetical protein	123.427	126.118	134.574	116.386	120.74	114.72	128.04	117.282	0.326669	0.930245	-0.126609
Atu0861	AE007869	859966	860151	186	-1	NA	hypothetical protein	63.9255	68.7816	81.4379	76.5405	77.2087	52.4588	71.3817	68.736	0.0839529	0.416565	-0.0544887
Atu0862	AE007869	860240	860635	396	1	NA	conserved hypothetical protein	685.437	705.689	696.824	582.703	628.637	620.153	695.983	610.498	0.968776	0.99609	-0.189067
Atu0863	AE007869	860643	861074	432	-1	NA	conserved hypothetical protein	53.2555	62.8549	67.2571	61.1039	67.4236	59.6438	61.1225	62.7237	-0.0682417	0.0179555	0.0373083
Atu0864	AE007869	861178	861936	759	1	NA	oxidoreductase	10.1965	12.3837	14.0623	11.4626	13.1987	11.2416	12.2142	11.9676	0.0404413	0.260596	-0.0294173
Atu0865	AE007869	862009	862815	807	1	NA	transcriptional regulator, AraC family	55.4478	51.4953	47.3594	43.7357	38.7479	36.639	51.4342	39.7075	0.666271	0.992789	-0.373315
Atu0866	AE007869	863160	863771	612	1	NA	RhtB family transporter	3.2189	2.91521	2.99475	2.26161	3.21703	2.76075	3.04295	2.74646	0.194363	0.751685	-0.147897
Atu0867	AE007869	863796	864623	828	-1	NA	aldo/keto reductase	142.071	134.329	179.75	100.895	112.386	120.342	152.05	111.208	0.879726	0.995344	-0.451292
Atu0868	AE007869	864882	865589	708	1	NA	Conserved hypothetical protein	12.4216	15.8571	16.598	10.8919	13.9041	10.8582	14.9589	11.8847	0.435211	0.972196	-0.331897
Atu0869	AE007869	865638	866006	369	1	NA	conserved hypothetical protein	4.576	6.83974	8.0347	8.57364	9.72955	7.55504	6.48348	8.61941	-0.445383	0.7472	0.410821
Atu0870	AE007869	866012	866782	771	-1	tam	trans-aconitate methyltransferase	151.936	171.012	164.373	123.741	151.638	128.417	162.44	134.599	0.621739	0.991445	-0.271244
Atu0871	AE007869	867117	867998	882	1	ilvE	branched-chain-amino-acid aminotransferase	182.032	179.733	170.579	135.855	154.417	127.102	177.448	139.125	0.85968	0.995358	-0.351018
Atu0872	AE007869	868168	870525	2358	1	mcpC	methyl-accepting chemotaxis protein	102.878	116.852	124.019	80.5844	84.2812	80.2515	114.583	81.7057	1.05766	0.99781	-0.487885
Atu0873	AE007869	870752	871639	888	-1	oxyR	transcriptional regulator, LysR family	34.2272	32.1461	32.8411	29.5036	28.8881	27.4937	33.0715	28.6285	0.422359	0.969342	-0.208138
Atu0874	AE007869	871736	872278	543	1	NA	acetyltransferase	44.9604	46.7204	42.9854	42.7868	43.7232	38.8168	44.8888	41.7756	0.2045	0.773882	-0.103694
Atu0875	AE007869	872284	872763	480	-1	NA	hypothetical protein	102.163	104.617	93.0993	78.6799	79.5008	71.2792	99.9597	76.4866	0.846066	0.995438	-0.386139
Atu0876	AE007869	872849	873451	603	1	sodBI	superoxide dismutase	2404.35	2288.32	2381.05	1676.11	1714.72	1461.64	2357.91	1617.49	3.159	1	-0.543749
Atu0877	AE007869	873564	874415	852	1	NA	conserved hypothetical protein	3.55083	3.88161	5.06155	3.13304	3.67013	3.37123	4.16466	3.39147	0.37155	0.953985	-0.296291
Atu0878	AE007869	874407	875138	732	-1	NA	conserved hypothetical protein	38.1575	36.3813	36.4525	38.3574	36.2311	34.2186	36.9971	36.269	0.0569906	0.317364	-0.028674
Atu0879	AE007869	875273	875917	645	1	NA	RhtB family transporter	8.29	7.96087	7.856	6.89754	6.82309	7.4001	8.03562	7.04025	0.351811	0.945049	-0.190784
Atu0881	AE007869	876145	876552	408	1	NA	cytochrome C-556	176.58	211.495	151.015	161.867	308.267	216.374	179.697	228.836	-0.547531	0.862414	0.348751
Atu0882	AE007869	876640	877560	921	1	NA	Conserved hypothetical protein	33.7647	35.7663	25.2847	33.8137	47.2809	34.2594	31.6052	38.4513	-0.370861	0.609698	0.28287
Atu0883	AE007869	878016	878198	183	1	NA	conserved hypothetical protein	1192.59	1630.5	1825.72	1172.33	1824.85	1602.56	1549.6	1533.25	0.0361294	0.246681	-0.015309
Atu0884	AE007869	878210	878920	711	1	NA	conserved hypothetical protein	914.726	1121.66	1131.48	866.144	1135.65	1001.57	1055.96	1001.12	0.246834	0.849541	-0.0769317
Atu0885	AE007869	878925	879239	315	1	NA	hypothetical protein	704.006	644.297	614.352	586.284	597.081	543.348	654.218	575.571	0.739734	0.994511	-0.184779
Atu0886	AE007869	879344	879910	567	-1	NA	conserved hypothetical protein	423.376	381.734	341.592	129.553	156.154	104.891	382.234	130.199	3.31438	1	-1.55374
Atu0887	AE007869	879932	880420	489	-1	NA	acetyltransferase	612.485	606.45	622.283	267.279	327.308	221.563	613.74	272.05	3.38083	1	-1.17376
Atu0888	AE007869	880625	881038	414	-1	NA	transcriptional regulator, MerR family	53.0219	47.509	56.9003	45.1339	47.1365	38.1584	52.477	43.4763	0.468405	0.978635	-0.271459
Atu0889	AE007869	881070	881483	414	1	NA	hypothetical protein	0.679767	1.2613	1.9531	0.955215	0.559483	0.91825	1.29806	0.810983	0.48837	0.981778	-0.678609
Atu0890	AE007869	881576	881848	273	1	NA	conserved hypothetical protein	16.4937	19.2868	16.5863	18.8314	18.878	21.1971	17.4556	19.6355	-0.278644	0.368153	0.169772
Atu0891	AE007869	881927	882934	1008	1	NA	cation efflux system protein	44.6006	51.5444	50.7503	41.7821	44.8086	44.3347	48.9651	43.6418	0.32162	0.926684	-0.166043
Atu0892	AE007869	882945	883232	288	-1	NA	hypothetical protein	14.6575	11.4831	12.3533	12.0148	9.85215	7.91991	12.8313	9.92896	0.451418	0.975517	-0.369954
Atu0893	AE007869	883625	884722	1098	-1	NA	ABC transporter, nucleotide binding/ATPase protein	12.0464	11.9686	13.1573	13.326	13.1845	9.92513	12.3907	12.1452	0.0409748	0.262327	-0.0288715
Atu0894	AE007869	884715	885623	909	-1	NA	ABC transporter, membrane spanning protein	5.34055	5.17009	6.34531	4.8943	6.68887	4.50741	5.61865	5.36352	0.0789053	0.398069	-0.0670421
Atu0895	AE007869	885865	886875	1011	-1	NA	ABC transporter, substrate binding protein	90.1892	72.3096	85.5237	83.0229	90.1532	67.0568	82.6742	80.0776	0.0805962	0.404288	-0.0460372
Atu0896	AE007869	886906	887127	222	-1	NA	hypothetical protein	104.583	66.2524	73.3309	90.4034	62.08	64.5009	81.3888	72.3281	0.232681	0.828142	-0.170275
Atu0897	AE007869	887372	889471	2100	-1	ptrB	protease II	97.6607	96.5409	104.654	81.1633	86.1153	81.8843	99.6185	83.0543	0.624137	0.991537	-0.262358
Atu0898	AE007869	889694	890095	402	1	NA	conserved hypothetical protein	230.144	253.512	249.682	196.746	211.46	170.534	244.446	192.913	0.893653	0.995488	-0.341565
Atu0899	AE007869	890200	891108	909	1	dapA	dihydrodipicolinate synthase	43.2662	37.9619	33.98	39.5894	38.9229	34.6652	38.4027	37.7258	0.0428067	0.268444	-0.0256548
Atu0900	AE007869	891150	891896	747	1	NA	conserved hypothetical protein	63.9514	66.4665	60.1115	55.5866	51.9376	56.6021	63.5098	54.7088	0.453951	0.976006	-0.215208
Atu0901	AE007869	892046	893182	1137	1	ada	6-O-methylguanine-DNA methyltransferase	69.5515	62.6125	60.2111	62.0839	60.7076	59.8115	64.125	60.8677	0.156209	0.657331	-0.0752111
Atu0902	AE007869	893493	894653	1161	-1	NA	conserved hypothetical protein	159.195	138.266	164.409	122.368	100.9	107	153.957	110.089	1.04799	0.997697	-0.483854
Atu0903	AE007869	894738	895598	861	-1	NA	conserved hypothetical protein	37.8337	39.1179	34.3718	39.7296	42.0344	39.2469	37.1078	40.337	-0.233363	0.249654	0.12038
Atu0904	AE007869	895877	896287	411	1	NA	conserved hypothetical protein	256.089	293.911	333.794	247.763	316.443	335.861	294.598	300.022	-0.0611619	0.0254919	0.026322
Atu0905	AE007869	896410	896730	321	1	dskA	dnaK suppressor protein	216.328	247.127	263.65	218.981	236.677	280.807	242.368	245.488	-0.0445603	0.0469076	0.0184542
Atu0906	AE007869	896956	897624	669	1	NA	Hemolysin III	269.54	266.423	236.088	211.621	220.287	220.542	257.35	217.483	0.721471	0.994227	-0.24283
Atu0907	AE007869	897727	898224	498	1	NA	Phosphinothricin acetyltransferase	133.648	119.622	103.59	105.416	84.8831	83.9701	118.953	91.4231	0.706119	0.993756	-0.379765
Atu0908	AE007869	898311	898718	408	-1	NA	transcriptional regulator	477.834	497.648	595.735	374.135	448.917	439.581	523.739	420.878	0.918611	0.995942	-0.315447
Atu0909	AE007869	898920	901289	2370	1	mnhA	Na+/H+ antiporter	29.8048	27.5778	29.341	27.2817	29.1976	26.9121	28.9079	27.7971	0.110162	0.508238	-0.0565261
Atu0910	AE007869	901286	901705	420	1	mnhB	Na+/H+ antiporter	50.4217	49.9385	50.8252	42.3706	46.8767	43.7481	50.3952	44.3318	0.390988	0.961001	-0.184943
Atu0911	AE007869	901705	902082	378	1	mnhC	Na+/H+ antiporter	27.919	24.5203	26.9528	19.0929	25.8894	23.6899	26.464	22.8907	0.315029	0.921714	-0.209268
Atu0912	AE007869	902102	903679	1578	1	mnhD	Na+/H+ antiporter	14.7578	15.3047	14.1425	13.5328	13.8711	13.1162	14.735	13.5067	0.240286	0.840131	-0.125569
Atu0913	AE007869	903676	904155	480	1	mnhE	Na+/H+ antiporter	23.7451	29.3726	30.7711	23.8923	26.5405	22.7917	27.9629	24.4082	0.303525	0.912086	-0.19615
Atu0914	AE007869	904152	904538	387	1	mnhF	Na+/H+ antiporter	31.2693	31.2588	29.8082	34.9986	25.2873	25.431	30.7788	28.5723	0.155208	0.654492	-0.107316
Atu0915	AE007869	904535	904867	333	1	mnhG	Na+/H+ antiporter	36.7626	30.8394	24.6055	27.0171	24.6929	25.7496	30.7358	25.8199	0.356899	0.947544	-0.25144
Atu0916	AE007869	905301	905729	429	1	ros	transcriptional regulator	999.415	1092.34	1110.65	1040.73	1062.02	1053.33	1067.47	1052.03	0.118532	0.536679	-0.0210201
Atu0917	AE007869	906032	906454	423	1	NA	conserved hypothetical protein	12.3081	13.2705	17.9685	16.1269	16.2905	16.4764	14.5157	16.2979	-0.221523	0.222141	0.167073
Atu0918	AE007869	906447	907283	837	1	NA	conserved hypothetical protein	15.2144	14.7649	14.1687	16.5365	17.711	14.8368	14.716	16.3614	-0.259486	0.314302	0.152914
Atu0919	AE007869	907305	907721	417	-1	NA	conserved hypothetical protein	241.269	208.6	231.651	194.647	196.077	190.331	227.173	193.685	0.656676	0.992606	-0.230081
Atu0920	AE007869	907934	908359	426	-1	NA	conserved hypothetical protein	146.823	153.732	159.945	118.359	116.9	104.607	153.5	113.289	1.08339	0.99758	-0.43823
Atu0921	AE007869	908847	910379	1533	1	NA	two component sensor kinase	101.885	96.5106	90.6864	76.1639	69.3518	60.6177	96.3608	68.7112	0.960703	0.996084	-0.487901
Atu8087	AE007869	910342	911262	921	1	NA	putative peptidoglycan binding protein	136.434	143.443	132.335	103.373	100.849	88.5608	137.404	97.5944	1.14741	0.998024	-0.493554
Atu0922	AE007869	911525	911881	357	1	NA	conserved hypothetical protein	10.8391	10.8483	9.66373	10.5234	7.13694	6.98076	10.4504	8.21371	0.41221	0.966927	-0.34745
Atu0923	AE007869	911938	912882	945	-1	NA	conserved hypothetical protein	146.742	154.858	150.023	126.17	117.1	107.275	150.541	116.848	0.893805	0.995491	-0.365519
Atu0924	AE007869	913430	913624	195	1	NA	hypothetical protein	2563.48	2595.72	2705.78	2272.88	2096.22	1982.22	2621.66	2117.11	1.97009	0.999994	-0.308388
Atu0925	AE007869	913645	914193	549	-1	NA	conserved hypothetical protein	90.6041	74.9027	74.1323	79.416	71.9349	74.7078	79.8797	75.3529	0.163542	0.677464	-0.0841666
Atu0926	AE007869	914186	914773	588	-1	NA	conserved hypothetical protein	121.687	110.933	112.578	99.8736	99.0714	87.137	115.066	95.3606	0.612999	0.991123	-0.270998
Atu0927	AE007869	914897	915505	609	-1	lysE	LysE family transporter	4.2745	2.14359	2.92099	2.43509	2.66237	2.01141	3.11303	2.36962	0.367789	0.95243	-0.39366
Atu0928	AE007869	915880	916785	906	1	NA	transcriptional regulator, LysR family	9.39632	9.31776	9.63873	9.71188	10.1624	9.27778	9.45094	9.71735	-0.0753793	0.0112624	0.0401057
Atu0929	AE007869	917134	918441	1308	-1	NA	amide hydrolase	30.8748	29.0765	31.1152	26.6814	27.0939	23.7678	30.3555	25.8477	0.429654	0.970986	-0.231923
Atu0930	AE007869	918455	919900	1446	-1	NA	conserved hypothetical protein	31.4801	27.5655	28.0711	26.5964	24.5082	23.5151	29.0389	24.8732	0.394522	0.962103	-0.223394
Atu0931	AE007869	920246	922519	2274	-1	NA	penicillin binding protein	226.29	235.486	231.481	195.251	191.443	184.357	231.085	190.35	0.903455	0.995663	-0.279769
Atu0932	AE007869	922698	923177	480	1	NA	conserved hypothetical protein	60.0957	57.5666	54.8039	61.5845	59.7161	54.5594	57.4887	58.62	-0.0577321	0.0294918	0.0281135
Atu0933	AE007869	923289	924113	825	1	NA	beta-lactamase class D	72.5732	66.6701	61.0929	65.5503	69.2773	56.6266	66.7787	63.818	0.12116	0.545605	-0.0654244
Atu0934	AE007869	924141	924476	336	-1	NA	conserved hypothetical protein	295.034	286.344	263.11	403.698	400.348	351.493	281.496	385.18	-1.41491	0.989483	0.452417
Atu0935	AE007869	924473	924748	276	-1	NA	conserved hypothetical protein	422.645	449.969	445.697	802.023	823.28	796.735	439.437	807.346	-4.50527	1	0.87753
Atu0936	AE007869	924856	925464	609	1	NA	methyltransferase	29.9215	26.2233	24.9612	29.8705	27.2893	23.4433	27.0353	26.8677	0.0139657	0.179514	-0.00897326
Atu0937	AE007869	925700	928225	2526	1	NA	copper transporting ATPase	13.5921	13.6609	14.5754	12.9941	13.0439	12.6418	13.9428	12.8932	0.218975	0.80349	-0.112904
Atu0938	AE007869	928267	928644	378	1	cueR	transcriptional regulator, MerR family	18.4266	20.1458	17.5407	10.985	14.2468	15.1973	18.7043	13.4764	0.66724	0.992806	-0.472941
Atu0939	AE007869	928967	929233	267	1	pemI	PemI protein	1153.63	1239.93	1164.32	1144.17	1087.64	1051.56	1185.96	1094.46	0.665172	0.99277	-0.115839
Atu0940	AE007869	929233	929592	360	1	pemK	PemK protein	1051.63	1072.4	1006.98	937.842	864.898	824.492	1043.67	875.744	1.27233	0.998721	-0.253085
Atu0941	AE007869	929690	929926	237	1	NA	hypothetical protein	55.5129	55.0822	49.1291	53.3953	43.7353	38.8532	53.2414	45.328	0.375445	0.955527	-0.232147
Atu0942	AE007869	930033	931415	1383	1	NA	MFS permease	96.8093	83.9149	85.633	84.2102	72.1843	70.9184	88.7857	75.771	0.452049	0.975641	-0.228683
Atu0943	AE007869	931494	931667	174	-1	NA	hypothetical protein	465.805	360.624	500.949	346.027	249.93	259.992	442.459	285.316	1.3859	0.999265	-0.632984
Atu0944	AE007869	931736	933367	1632	-1	cscA	sucrose hydrolase	68.8902	67.8054	76.0358	50.7045	50.5263	45.5007	70.9105	48.9105	1.0777	0.997676	-0.535855
Atu0945	AE007869	933626	935086	1461	1	NA	conserved hypothetical protein	75.7976	73.5375	79.8436	61.7144	70.3519	67.5948	76.3929	66.5537	0.423745	0.969659	-0.19892
Atu0946	AE007869	935237	936337	1101	-1	NA	dehydrogenase	5.17605	7.94414	7.6868	48.9385	45.5994	63.9156	6.93566	52.8178	-3.49115	1	2.92892
Atu0947	AE007869	936462	936893	432	1	NA	transcriptional regulator, AsnC family	7.00302	8.3605	8.23556	10.0696	9.78513	10.7554	7.86636	10.2034	-0.601783	0.885554	0.375278
Atu0948	AE007869	936925	937293	369	-1	NA	conserved hypothetical protein	51.2893	48.8216	50.5455	55.7286	49.2755	49.1077	50.2188	51.3706	-0.0656299	0.0206381	0.0327156
Atu0949	AE007869	937449	938288	840	1	NA	conserved hypothetical protein	2.01017	2.59017	2.50276	1.05927	2.20596	1.25713	2.3677	1.50745	0.559452	0.98815	-0.651374
Atu0950	AE007869	938312	939976	1665	-1	NA	conserved hypothetical protein	78.6803	82.4039	84.6624	72.5602	81.0344	74.3821	81.9155	75.9922	0.240709	0.840774	-0.108285
Atu8088	AE007869	940187	940711	525	1	NA	hypothetical protein	21.4418	21.4674	21.0488	25.9873	19.5228	20.8382	21.3193	22.1161	-0.0804013	0.00720301	0.0529339
Atu0951	AE007869	940766	941974	1209	1	NA	large terminase phage packaging protein	31.4827	27.6422	27.9114	29.4386	23.7565	27.2164	29.0121	26.8038	0.18768	0.736564	-0.114214
Atu8140	AE007869	942423	943076	654	1	NA	conserved hypothetical protein	23.9899	20.959	26.0461	24.6406	19.922	22.7344	23.665	22.4323	0.118772	0.537486	-0.0771747
Atu0953	AE007869	943135	943443	309	1	NA	conserved hypothetical protein	204.692	173.074	171.835	153.256	141.862	113.322	183.2	136.147	0.889699	0.995433	-0.42826
Atu0954	AE007869	943700	944866	1167	1	gp34	phage head portal protein	12.4796	12.044	11.9636	14.4866	12.2065	14.3332	12.1624	13.6754	-0.28354	0.382917	0.169161
Atu0955	AE007869	945062	945382	321	1	NA	hypothetical protein	14.6849	10.7093	12.7627	22.7913	17.1374	16.0536	12.7189	18.6608	-0.681751	0.922089	0.553031
Atu0956	AE007869	945432	946004	573	1	gp35	phage prohead protease	13.0152	14.1253	14.1114	17.4264	12.6323	14.7433	13.7506	14.934	-0.170587	0.0989476	0.119104
Atu0957	AE007869	946037	947305	1269	1	gp36	phage phi-C31 major capsid gp36-like protein	26.0023	28.1527	25.9545	39.7329	28.4741	30.4897	26.7032	32.8989	-0.441624	0.740704	0.301029
Atu0958	AE007869	947277	948131	855	-1	NA	hypothetical protein	0.740589	0.407157	0.504379	0.346894	0.541815	0.395224	NA	NA	NA	NA	NA
Atu0959	AE007869	948308	948703	396	1	NA	hypothetical protein	10.66	12.3072	11.5706	15.2292	12.137	13.6532	11.5126	13.6731	-0.379287	0.625487	0.248125
Atu0960	AE007869	948711	949817	1107	-1	NA	MFS permease	14.4271	11.4782	13.7807	11.0743	11.9265	11.3326	13.2287	11.4445	0.3271	0.930543	-0.209018
Atu0961	AE007869	950076	950690	615	-1	NA	hypothetical protein	2.6312	2.54721	2.62954	4.3404	3.38965	4.05225	2.60265	3.92743	-0.886975	0.963393	0.593606
Atu0962	AE007869	950974	951378	405	-1	NA	hypothetical protein	76.0886	79.7236	75.7339	78.3595	88.79	79.8901	77.1821	82.3465	-0.2056	0.184694	0.0934421
Atu8141	AE007869	951713	952294	582	1	NA	conserved hypothetical protein	42.9147	36.2624	36.0296	45.1856	36.0175	36.3608	38.4022	39.188	-0.0463114	0.0443698	0.0292199
Atu0964	AE007869	952355	952993	639	1	NA	conserved hypothetical protein	14.3134	14.9817	14.3411	16.5548	17.2179	17.385	14.5454	17.0526	-0.457126	0.766475	0.229428
Atu0965	AE007869	952990	953874	885	1	NA	conserved hypothetical protein	21.1465	19.9628	20.0394	23.1243	19.3022	18.2799	20.3829	20.2355	0.0166828	0.187385	-0.0104743
Atu0966	AE007869	953871	954305	435	1	NA	conserved hypothetical protein	15.2033	14.9051	15.614	16.8184	15.8411	17.4784	15.2408	16.7126	-0.251772	0.294326	0.132998
Atu0967	AE007869	954323	958123	3801	1	NA	conserved hypothetical protein	13.8269	14.2188	14.0543	15.9963	13.6654	14.9689	14.0333	14.8768	-0.148045	0.0516037	0.0842136
Atu0968	AE007869	958125	958364	240	1	NA	hypothetical protein	198.169	159.736	146.219	215.855	162.38	145.726	168.041	174.654	-0.100784	6.46573e-05	0.0556801
Atu8142	AE007869	958504	958758	255	1	NA	Conserved hypothetical protein	288.597	233.103	235.916	248.519	223.678	242.339	252.539	238.179	0.217687	0.801001	-0.0844613
Atu0970	AE007869	958852	959523	672	1	NA	two component response regulator	170.864	177.556	184.097	180.222	182.767	185.741	177.506	182.91	-0.130243	0.0232248	0.0432681
Atu0971	AE007869	959513	960913	1401	1	NA	two component sensor kinase	68.3472	62.244	63.9094	61.5347	59.8078	59.9976	64.8335	60.4467	0.224599	0.814068	-0.101077
Atu0972	AE007869	961121	961549	429	1	lipA	lipA protein	399.176	381.998	379.977	356.282	356.078	325.412	387.05	345.924	0.604109	0.990815	-0.162067
Atu0973	AE007869	961700	962872	1173	1	cycH	cycH protein	65.6775	52.4924	48.0692	53.773	52.3775	44.7602	55.413	50.3036	0.221835	0.80895	-0.139565
Atu0974	AE007869	962869	963366	498	1	cycJ	cytochrome-c biosynthesis heme-carrier protein cycJ	62.4444	57.4082	54.7715	58.3659	66.046	54.7926	58.208	59.7349	-0.070198	0.0160253	0.0373547
Atu0975	AE007869	963363	965354	1992	1	cycK	cytochrome c-type synthesis protein	35.7078	35.6289	31.2555	34.1461	36.5985	30.5346	34.1974	33.7597	0.0321346	0.23404	-0.0185821
Atu0976	AE007869	965351	965947	597	1	cycL	cycL protein	21.095	21.9397	19.4132	22.522	25.2189	19.5278	20.816	22.4229	-0.167698	0.0922579	0.107283
Atu0977	AE007869	966101	967672	1572	1	dop	serine protease DO-like protease	377.693	392.492	407.48	299.11	346.666	351.727	392.555	332.501	0.788402	0.994727	-0.239537
Atu0978	AE007869	967945	968703	759	1	ragA	two component response regulator	172.97	178.99	182.597	131.299	153.883	140.52	178.186	141.901	0.84874	0.995421	-0.328499
Atu0979	AE007869	968713	970122	1410	1	ragB	two component sensor kinase	69.1584	60.1802	58.4167	50.414	50.5553	43.288	62.5851	48.0858	0.69204	0.993322	-0.380209
Atu8143	AE007869	970285	971145	861	-1	NA	hypothetical protein	11.6034	12.0791	11.9581	7.00436	9.01216	9.66456	11.8802	8.56036	0.670004	0.992854	-0.472816
Atu0981	AE007869	971364	974330	2967	1	glnE	glutamate-ammonia-ligase adenylyltransferase	26.0604	24.962	26.4168	21.5923	23.6154	22.2943	25.8131	22.5007	0.386453	0.959517	-0.198135
Atu0982	AE007869	974550	976886	2337	-1	NA	two component sensor kinase	105.308	106.153	124.995	80.8855	74.9539	102.915	112.152	86.2514	0.679662	0.993029	-0.378835
Atu0983	AE007869	977113	977433	321	-1	NA	conserved hypothetical protein	19.726	43.1082	31.5708	26.4871	65.6635	54.0824	31.4683	48.7443	-0.582088	0.880206	0.631333
Atu0984	AE007869	977570	980218	2649	-1	pepN	aminopeptidase N	72.826	70.8986	74.6822	52.4741	56.9666	49.128	72.8023	52.8562	0.958635	0.996086	-0.46191
Atu0985	AE007869	980681	981616	936	1	NA	permease	47.2798	44.6307	41.5234	40.9824	40.5841	36.2375	44.4779	39.268	0.33747	0.937152	-0.179736
Atu0986	AE007869	981911	982099	189	1	NA	hypothetical protein	32.7583	32.4635	34.7961	31.3856	34.6214	24.8073	33.3393	30.2714	0.214022	0.793712	-0.139267
Atu0987	AE007869	982150	983040	891	-1	NA	DNA polymerase	96.3347	88.4461	83.0665	106.632	98.1356	101.451	89.2825	102.073	-0.431431	0.722561	0.193149
Atu0988	AE007869	983084	984382	1299	-1	NA	molecular chaperone, Hsp70 family	10.0199	8.87718	8.25804	13.319	11.9914	12.6816	9.0517	12.664	-0.774018	0.953503	0.484472
Atu0989	AE007869	984866	985771	906	1	NA	conserved hypothetical protein	22.5201	15.5616	13.9821	16.3683	12.8468	8.99804	17.3546	12.7377	0.441501	0.973526	-0.446211
Atu0990	AE007869	985793	986581	789	-1	NA	NAD/NADP dependent oxidoreductase	77.9355	81.6249	83.557	77.6884	86.0158	78.4831	81.0391	80.7291	0.0124267	0.175111	-0.00552993
Atu0991	AE007869	986763	987683	921	1	NA	cation efflux system component	33.1536	31.0416	31.5473	29.9493	27.4757	24.3072	31.9142	27.2441	0.395302	0.962336	-0.228255
Atu0992	AE007869	987718	988587	870	-1	NA	permease	13.8286	12.5543	14.3128	10.2274	10.5829	8.93342	13.5652	9.91457	0.728079	0.994378	-0.452292
Atu0993	AE007869	988649	989275	627	1	NA	transcriptional regulator, TetR family	104.356	99.7997	102.567	83.7276	78.317	67.6371	102.241	76.5606	0.871541	0.995325	-0.417296
Atu0994	AE007869	989626	991290	1665	1	NA	electrotransfer ubiquinone oxidoreductase	76.3563	68.6046	71.0322	69.8882	73.1048	74.509	71.9977	72.5007	-0.0222021	0.0869035	0.0100435
Atu0995	AE007869	991737	992480	744	1	NA	conserved hypothetical protein	463.366	449.245	461.964	402.635	431.808	416.377	458.192	416.94	0.589968	0.990282	-0.136111
Atu0996	AE007869	992564	993580	1017	-1	NA	zinc-binding dehydrogenase	64.3373	71.9258	73.9942	65.7154	73.2799	69.0286	70.0858	69.3413	0.0317075	0.232717	-0.0154062
Atu0997	AE007869	993685	994074	390	1	NA	Conserved Hypothetical Protein	171.921	144.269	140.707	161.733	138.53	130.184	152.299	143.482	0.182707	0.725046	-0.0860323
Atu0998	AE007869	994197	995033	837	1	bacA	undecaprenyl pyrophosphate phosphatase, possible bacitracin resistance protein	219.894	206.137	192.244	180.957	175.172	152.405	206.091	169.512	0.713474	0.993994	-0.281901
Atu0999	AE007869	995102	996475	1374	-1	mgtE	magnesium transport protein	60.1149	60.3001	67.2838	76.2712	75.5229	72.7048	62.5663	74.833	-0.557247	0.869883	0.258289
Atu1000	AE007869	996762	997847	1086	-1	NA	MFS permease	15.6778	15.5468	13.9479	16.7506	14.9832	15.5967	15.0575	15.7768	-0.117022	0.00830401	0.0673237
Atu1001	AE007869	998242	999150	909	1	NA	conserved hypothetical protein	94.1175	121.162	118.782	85.5958	89.0576	74.5813	111.354	83.0782	0.799773	0.995079	-0.422608
Atu1002	AE007869	999240	1000670	1431	1	NA	Aminotransferase class-III	67.2093	69.1799	71.309	60.2446	70.896	67.2999	69.2327	66.1468	0.135819	0.594702	-0.0657818
Atu1003	AE007869	1000736	1001206	471	1	NA	conserved hypothetical protein	85.1441	95.8067	103.119	72.8367	86.9213	84.5687	94.6898	81.4422	0.428723	0.97078	-0.217432
Atu1004	AE007869	1001210	1001599	390	-1	NA	conserved hypothetical protein	136.202	136.905	140.154	129.285	124.87	112.205	137.754	122.12	0.432618	0.971636	-0.173789
Atu1005	AE007869	1001596	1001826	231	-1	NA	conserved hypothetical protein	262.236	204.577	217.489	228.973	207.812	177.369	228.1	204.718	0.348742	0.943467	-0.156032
Atu1006	AE007869	1001893	1003398	1506	-1	amn	AMP nucleosidase	160.006	149.442	148.043	153.68	166.183	140.967	152.497	153.61	-0.0261208	0.0788047	0.010492
Atu1007	AE007869	1003657	1003908	252	1	NA	hypothetical protein	30.9901	36.0897	31.0171	33.7396	28.2639	32.6853	32.699	31.5629	0.0854236	0.421928	-0.0510139
Atu1008	AE007869	1004028	1004624	597	-1	NA	conserved hypothetical protein	45.0184	40.818	40.4517	37.923	33.0756	32.2634	42.096	34.4206	0.521126	0.985083	-0.29041
Atu1009	AE007869	1004757	1005095	339	-1	NA	conserved hypothetical protein	42.1305	42.8731	53.2695	43.7455	50.049	44.1085	46.091	45.9677	0.00643551	0.15824	-0.00386663
Atu8144	AE007869	1005698	1005961	264	1	NA	conserved hypothetical protein	587.632	727.721	786.53	588.32	557.57	520.634	700.628	555.508	1.01156	0.996747	-0.33484
Atu1011	AE007869	1006260	1007372	1113	-1	hisC	histidinol-phosphate aminotransferase	65.6782	58.1763	56.5209	53.7405	52.4436	44.1371	60.1251	50.1071	0.473205	0.979445	-0.262953
Atu8145	AE007869	1007540	1007887	348	-1	NA	conserved hypothetical protein	196.714	180.187	195.02	175.002	144.933	134.244	190.64	151.393	0.760047	0.994415	-0.332555
Atu1013	AE007869	1008216	1009433	1218	1	NA	ferredoxin reductase	111.657	100.999	87.8952	94.3193	95.4649	74.8728	100.184	88.219	0.337044	0.936895	-0.183485
Atu1014	AE007869	1009441	1010241	801	1	NA	aldolase	99.4293	91.8648	85.4682	76.1543	85.0886	78.2038	92.2541	79.8155	0.444148	0.97407	-0.208943
Atu8146	AE007869	1010508	1010849	342	-1	NA	hypothetical protein	6056.16	4995.69	5014.63	3517.5	2645.24	2640.34	5355.49	2934.36	2.93252	1	-0.867973
Atu1018	AE007869	1011390	1011698	309	1	NA	hypothetical protein	912.806	924.938	903.484	634.462	667.33	611.584	913.743	637.792	2.87438	1	-0.518701
Atu1019	AE007869	1012047	1012262	216	-1	NA	hypothetical protein	14.006	15.7137	16.2216	15.1043	15.8171	10.951	15.3138	13.9575	0.178743	0.715671	-0.133793
Atu1020	AE007869	1012325	1013434	1110	1	NA	outer membrane protein	13309.5	15828	16993.7	10063.1	13513.7	13189.7	15377.1	12255.5	1.15786	0.998185	-0.327353
Atu1021	AE007869	1013942	1015039	1098	1	NA	outer membrane protein	10464.8	11076.9	12203.7	9501.37	11005.3	11301.9	11248.4	10602.8	0.436789	0.972536	-0.0852725
Atu1022	AE007869	1015197	1017245	2049	-1	NA	soluble lytic transglycosylase	231.258	224.201	219.858	169.165	157.498	146.529	225.105	157.731	1.43457	0.998321	-0.513135
Atu1023	AE007869	1017268	1017564	297	1	NA	hypothetical protein	8.52799	7.03271	7.26	5.9918	4.48434	5.11994	7.6069	5.1987	0.737034	0.994495	-0.549159
Atu1024	AE007869	1017629	1018513	885	1	dapA	dihydrodipicolinate synthase	189.524	190.63	177.37	147.794	162.531	143.233	185.841	151.186	0.793383	0.99488	-0.297747
Atu1025	AE007869	1018677	1019159	483	1	smpB	SSRA-binding protein	215.583	190.006	196.649	197.32	170.722	179.103	200.746	182.382	0.362489	0.950136	-0.138412
Atu1026	AE007869	1019224	1019406	183	1	NA	hypothetical protein	230.675	231.604	212.971	200.431	181.314	157.648	225.083	179.798	0.811911	0.995383	-0.324086
Atu1027	AE007869	1019464	1020963	1500	-1	mcpV	methyl-accepting chemotaxis protein	74.5304	86.7977	90.6331	67.8212	79.2161	69.5826	83.9871	72.2066	0.42006	0.968809	-0.218036
Atu1028	AE007869	1021177	1021746	570	-1	NA	conserved hypothetical protein	2127.34	1865.34	1981.26	1664.22	1761.88	1481.79	1991.31	1635.97	1.34169	0.998661	-0.283579
Atu1029	AE007869	1022139	1022528	390	1	rnpO	DNA-directed RNA polymerase omega subunit	1321.61	1288.38	1381.5	1363.57	1466.07	1271.52	1330.5	1367.06	-0.204331	0.181612	0.0391078
Atu1030	AE007869	1022661	1024895	2235	1	NA	GTP pyrophosphohydrolase/synthetase, RelA/SpoT family	90.3137	88.5679	86.9	71.7488	70.6278	61.5544	88.5939	67.977	0.818606	0.995477	-0.38216
Atu1031	AE007869	1025053	1025238	186	1	NA	hypothetical protein	9942.88	7200.55	6453.88	8959.49	6757.01	6016.41	7865.77	7244.3	0.285845	0.895097	-0.118742
Atu1032	AE007869	1025506	1026084	579	1	NA	conserved hypothetical protein	798.096	637.167	560.561	624.607	564.964	520.079	665.275	569.883	0.595052	0.99049	-0.223284
Atu1033	AE007869	1026081	1026485	405	1	acpS	holo-(acyl-carrier Protein) synthase	87.0329	71.0206	64.9528	69.3274	71.6325	62.4728	74.3354	67.8109	0.23231	0.82752	-0.132533
Atu1034	AE007869	1026692	1027438	747	1	sipf	prokaryotic type I signal peptidase	274.737	252.235	265.198	243.522	235.58	214.025	264.056	231.042	0.581066	0.989827	-0.19269
Atu1035	AE007869	1027435	1028154	720	1	rnc	ribonuclease III	264.616	243.744	240.179	226.565	201.466	186.558	249.513	204.863	0.765046	0.994393	-0.284455
Atu1036	AE007869	1028238	1029179	942	1	NA	GTP-binding protein, Era family	192.695	202.7	199.027	177.579	175.625	163.039	198.141	172.081	0.597304	0.990575	-0.203436
Atu1037	AE007869	1029328	1030080	753	1	fixK	nitrogen fixation regulatory protein	37.3737	33.4019	43.5969	35.1869	33.1444	27.8792	38.1241	32.0702	0.380994	0.957602	-0.249473
Atu1038	AE007869	1030216	1030593	378	1	NA	two component response regulator	32.1999	30.1611	23.6728	27.4624	19.7617	17.4322	28.678	21.5521	0.498888	0.983113	-0.412112
Atu1039	AE007869	1030650	1031414	765	1	recO	DNA repair protein RecO	203.986	214.218	208.646	191.655	188.329	171.111	208.95	183.699	0.538467	0.986312	-0.185819
Atu1040	AE007869	1031469	1032689	1221	-1	NA	MFS permease	70.4712	74.1999	71.0352	64.9382	74.3632	62.5809	71.9021	67.2941	0.194048	0.750979	-0.0955536
Atu1041	AE007869	1032848	1033582	735	1	NA	methyltransferase	102.231	92.7726	84.342	90.1216	83.669	77.8127	93.1153	83.8678	0.305504	0.913816	-0.150902
Atu1042	AE007869	1033792	1034634	843	-1	NA	conserved hypothetical protein	50.9934	52.9612	52.8184	45.1518	51.3122	45.4463	52.2577	47.3034	0.288359	0.897658	-0.143699
Atu1043	AE007869	1034646	1035290	645	-1	NA	conserved hypothetical protein	32.5055	29.1449	30.6718	28.6631	30.255	26.457	30.7741	28.4584	0.206428	0.777988	-0.112862
Atu1044	AE007869	1035287	1037935	2649	-1	NA	conserved hypothetical protein	94.2594	84.2537	85.1622	82.5926	79.4821	67.9914	87.8917	76.6887	0.394487	0.962093	-0.196714
Atu1045	AE007869	1038191	1039750	1560	-1	NA	conserved hypothetical protein	27.7816	27.5594	30.4428	21.5474	24.0906	23.8545	28.5946	23.1642	0.5534	0.987593	-0.303847
Atu1046	AE007869	1040042	1041085	1044	1	NA	ABC transporter, substrate binding protein	8.15428	6.41887	7.43524	5.96598	7.15512	6.51395	7.33613	6.54501	0.236669	0.834581	-0.164623
Atu1047	AE007869	1041369	1042124	756	1	NA	ABC transporter, nucleotide binding/ATPase protein	2.7919	3.33845	2.78084	2.35392	1.60851	2.96124	2.9704	2.30789	0.374009	0.954971	-0.36408
Atu1048	AE007869	1042121	1042939	819	1	NA	ABC transporter, membrane spanning protein	4.29523	5.04752	5.19968	4.22499	4.66646	4.07439	4.84748	4.32195	0.250643	0.854688	-0.165553
Atu1049	AE007869	1042991	1043674	684	-1	NA	conserved hypothetical protein	151.615	1842.77	146.506	131.964	301.893	138.452	713.63	190.77	0.984257	0.996203	-1.90334
Atu1050	AE007869	1043852	1044673	822	-1	NA	conserved hypothetical protein	68.1306	71.9955	89.2523	53.4014	55.6523	52.0029	76.4594	53.6855	0.90442	0.995682	-0.510162
Atu1051	AE007869	1044751	1045269	519	-1	NA	conserved hypothetical protein	38.2281	34.3759	35.0022	27.6212	27.5586	27.9155	35.8687	27.6984	0.738475	0.994505	-0.372923
Atu1052	AE007869	1045266	1045853	588	-1	NA	conserved hypothetical protein	56.9548	53.0615	49.7801	44.052	44.5132	46.9089	53.2655	45.158	0.47771	0.980177	-0.238219
Atu1053	AE007869	1045892	1046740	849	-1	gcvT	glycine cleavage system T protein, aminomethyltransferase	113.282	124.445	117.081	98.2825	105.037	100.897	118.27	101.405	0.547124	0.987027	-0.221943
Atu1054	AE007869	1046863	1047630	768	-1	NA	conserved hypothetical protein	451.451	460.646	468.585	364.95	402.33	356.726	460.227	374.669	1.13393	0.997687	-0.296731
Atu1055	AE007869	1047645	1047902	258	-1	NA	conserved hypothetical protein	1696.45	1609.38	1621.14	1466.49	1499.73	1278.97	1642.32	1415.07	1.12466	0.997466	-0.214865
Atu1056	AE007869	1048008	1048445	438	-1	NA	conserved hypothetical protein	368.003	362.227	346.817	323.455	317.957	273.303	359.016	304.905	0.753707	0.994462	-0.235687
Atu1057	AE007869	1048544	1048960	417	-1	nudF	ADP-Ribose Pyrophosphatase	60.9076	62.2983	65.2813	59.5085	60.9615	49.2288	62.8291	56.5663	0.284763	0.893987	-0.15149
Atu1058	AE007869	1049092	1049415	324	1	NA	conserved hypothetical protein	92.2879	88.5072	89.5098	81.1668	79.7108	70.1385	90.1016	77.0053	0.496514	0.982835	-0.226594
Atu1059	AE007869	1049426	1050187	762	1	NA	conserved hypothetical protein	42.5644	39.803	38.7667	29.9708	36.6285	34.091	40.378	33.5634	0.47233	0.979301	-0.26668
Atu1060	AE007869	1050234	1051526	1293	-1	NA	two component response regulator	64.3161	57.717	60.9095	56.7345	57.6378	52.6606	60.9809	55.6776	0.273156	0.881606	-0.131259
Atu1061	AE007869	1051673	1051822	150	-1	NA	hypothetical protein	36.116	31.0406	30.1871	32.9549	27.023	22.8093	32.4479	27.5958	0.330564	0.932844	-0.233679
Atu1062	AE007869	1052217	1053083	867	-1	pssA	phosphatidylserine synthase	155.237	146.455	151.396	133.188	119.687	110.251	151.029	121.042	0.759141	0.99442	-0.31932
Atu1063	AE007869	1053107	1053805	699	-1	psd	phosphatidylserine decarboxylase	253.845	232.453	240.763	204.236	210.004	174.94	242.354	196.393	0.821025	0.995499	-0.303366
Atu1064	AE007869	1053981	1055867	1887	-1	NA	ABC transporter, nucleotide binding/ATPase protein	79.1551	61.0869	65.3037	58.2605	54.132	52.8721	68.5152	55.0882	0.55883	0.988093	-0.31468
Atu8147	AE007869	1055979	1058003	2025	-1	NA	conserved hypothetical protein	102.146	95.0666	98.3343	100.476	99.2847	96.3895	98.5158	98.7167	-0.00737395	0.121575	0.00293941
Atu1066	AE007869	1058145	1058780	636	1	NA	conserved hypothetical protein	115.158	108.24	115.27	104.15	109.44	102.012	112.889	105.201	0.255654	0.861137	-0.101763
Atu1067	AE007869	1059043	1060803	1761	1	pbpB	penicillin-binding protein	16.9398	16.3582	15.0605	10.0493	10.1608	8.89884	16.1195	9.70297	1.23373	0.998737	-0.732309
Atu1068	AE007869	1060840	1061748	909	-1	NA	conserved hypothetical protein	160.913	166.305	145.942	99.6261	115.112	82.1556	157.72	98.9647	1.33454	0.99844	-0.672379
Atu1069	AE007869	1061975	1062931	957	-1	pip	proline iminopeptidase	59.0343	53.2455	51.5397	43.2856	46.2284	38.6644	54.6065	42.7261	0.647129	0.992362	-0.353954
Atu1070	AE007869	1062935	1063393	459	-1	NA	conserved hypothetical protein	72.042	65.5094	69.1729	62.0328	64.8452	56.1353	68.9081	61.0044	0.360062	0.949026	-0.175759
Atu1071	AE007869	1063393	1063866	474	-1	NA	conserved hypothetical protein	75.6994	74.5445	85.7484	62.7812	65.603	61.2206	78.6641	63.2016	0.658207	0.992637	-0.315745
Atu1072	AE007869	1063863	1064231	369	-1	NA	conserved hypothetical protein	38.1333	45.048	49.2308	40.9927	35.3089	33.5398	44.1373	36.6138	0.430792	0.971236	-0.269613
Atu1073	AE007869	1064490	1065875	1386	-1	cysS	cysteinyl-tRNA synthetase	61.8279	60.1548	58.1448	59.2761	60.2462	57.5689	60.0425	59.0304	0.0558976	0.313469	-0.0245273
Atu1074	AE007869	1066088	1066828	741	-1	NA	NAD/NADP dependent oxidoreductase	37.3143	42.1642	40.4473	32.4212	43.3713	35.5131	39.9753	37.1019	0.171492	0.697954	-0.107616
Atu1075	AE007869	1066974	1068482	1509	-1	purF	amidophosphoribosyltransferase	285.06	282.977	281.28	227.212	259.025	220.939	283.106	235.725	0.79702	0.994994	-0.264234
Atu1076	AE007869	1068621	1069208	588	-1	cvpA	colicin V production protein	222.794	235.706	235.149	179.234	223.551	166.516	231.216	189.767	0.6726	0.992898	-0.285014
Atu1077	AE007869	1069298	1070704	1407	-1	radA	DNA repair protein	151.163	144.277	139.687	144.397	144.54	137.496	145.042	142.144	0.0794692	0.400141	-0.0291133
Atu1078	AE007869	1070711	1070875	165	-1	NA	hypothetical protein	548.776	497.389	490.703	433.807	439.739	349.948	512.289	407.831	1.02534	0.997121	-0.328987
Atu1079	AE007869	1071018	1071287	270	-1	NA	hypothetical protein	927.656	910.429	910.803	900.402	941.303	862.468	916.296	901.391	0.136821	0.597979	-0.0236608
Atu1080	AE007869	1071353	1072528	1176	-1	alr	alanine racemase	52.4678	56.2438	54.8223	47.751	50.1266	47.4835	54.5113	48.4537	0.370264	0.953467	-0.169948
Atu1081	AE007869	1072651	1073472	822	1	NA	transcriptional regulator, AraC family	58.5443	51.2438	48.1346	44.6214	41.3517	37.9231	52.6409	41.2988	0.615301	0.991206	-0.350087
Atu1082	AE007869	1073571	1074275	705	1	NA	branched-chain amino acid permease	14.171	14.0112	11.4693	11.7796	10.1028	7.6091	13.2171	9.83053	0.521839	0.985133	-0.42707
Atu1083	AE007869	1074272	1074574	303	1	NA	conserved hypothetical protein	6.50154	6.46261	5.8709	4.8943	4.96888	5.43677	6.27835	5.09998	0.507885	0.984038	-0.299893
Atu1084	AE007869	1074674	1076170	1497	-1	dnaC	replicative DNA helicase	184.608	192.721	204.351	164.841	192.906	175.391	193.893	177.713	0.330512	0.93281	-0.125719
Atu1085	AE007869	1076483	1076938	456	1	slyA	transcriptional regulator, MarR family	30.0864	33.8767	33.9274	31.2205	29.5882	28.9007	32.6302	29.9031	0.236321	0.834024	-0.12591
Atu1086	AE007869	1077064	1078686	1623	1	NA	MFS permease	21.3712	21.3955	20.9909	23.1476	23.0484	20.0397	21.2525	22.0786	-0.0991588	3.28885e-06	0.0550123
Atu1087	AE007869	1078706	1079773	1068	1	NA	secretion protein	71.6076	78.5143	71.8235	68.5018	76.3954	73.2864	73.9818	72.7279	0.053083	0.30349	-0.0246622
Atu1088	AE007869	1080044	1080619	576	-1	rplI	50S ribosomal protein L9	575.306	566.978	618.603	499.473	576.652	509.221	586.963	528.449	0.578362	0.989664	-0.151505
Atu1089	AE007869	1080634	1081608	975	-1	NA	conserved hypothetical protein	155	139.248	125.945	139.932	147.884	110.559	140.064	132.792	0.153578	0.649798	-0.0769228
Atu1090	AE007869	1081755	1082003	249	-1	rpsR	30S ribosomal protein S18	1228.83	1278.36	1233.98	1359.89	1493.24	1338.77	1247.06	1397.3	-0.933299	0.967848	0.164117
Atu1091	AE007869	1082017	1082478	462	-1	rpsF	30S ribosomal protein S6	1337.52	1560.51	1488	1527.05	1924.2	1633.9	1462.01	1695.05	-0.812838	0.956862	0.213375
Atu1092	AE007869	1082486	1082764	279	1	NA	hypothetical protein	2.01737	4.21112	3.86419	1.41742	2.9057	2.42234	3.36423	2.24849	0.464873	0.978017	-0.581322
Atu1093	AE007869	1082770	1083813	1044	-1	NA	aldo/keto reductase	23.452	22.2159	30.6187	21.3071	23.9059	24.1542	25.4289	23.1224	0.19589	0.755087	-0.137179
Atu1094	AE007869	1083983	1084978	996	1	fabD	malonyl-CoA:acyl carrier protein transacylase	77.561	84.758	92.278	74.9427	89.6505	81.9769	84.8657	82.19	0.09172	0.44449	-0.0462181
Atu1095	AE007869	1085057	1085794	738	1	fabG	3-oxoacyl-(acyl carrier protein) reductase	124.696	116.217	124.976	110.52	125.15	108.747	121.963	114.806	0.204361	0.773583	-0.0872498
Atu1096	AE007869	1086146	1086382	237	1	acpP	acyl carrier protein	5094.72	4393.72	4261.95	4012.57	3838.93	3231.77	4583.46	3694.43	1.30546	0.998138	-0.311088
Atu1097	AE007869	1086634	1087896	1263	1	fabF	3-oxoacyl-(acyl carrier protein) synthase II	152.076	139.675	149.851	137.299	144.606	130.899	147.201	137.601	0.252625	0.857293	-0.0972899
Atu1098	AE007869	1087925	1088233	309	1	NA	hypothetical protein	133.653	114.209	119.15	99.1847	110.378	85.4359	122.338	98.333	0.632369	0.991854	-0.31512
Atu1099	AE007869	1088260	1089480	1221	1	NA	conserved hypothetical protein	93.5774	95.8682	97.2595	78.0554	92.1003	81.0196	95.5684	83.7251	0.415516	0.967734	-0.190873
Atu1100	AE007869	1089547	1090434	888	1	NA	conserved hypothetical protein	42.6255	37.5365	39.2757	33.6229	33.1919	31.1088	39.8126	32.6412	0.548815	0.987177	-0.28653
Atu1101	AE007869	1090440	1091102	663	1	gmk	guanylate kinase	75.1312	85.389	87.566	71.8745	75.1125	66.5129	82.6954	71.1667	0.444223	0.974085	-0.216605
Atu1102	AE007869	1091104	1091727	624	-1	NA	conserved hypothetical protein	34.276	36.3322	30.7538	27.2512	29.0461	21.3905	33.7873	25.8959	0.577838	0.989629	-0.383756
Atu1103	AE007869	1091799	1092629	831	-1	ksgA	rRNA-adenine N6,N6-dimethyltransferase	79.161	70.0114	65.7115	58.0578	56.0251	48.1866	71.628	54.0898	0.739535	0.994511	-0.405166
Atu1104	AE007869	1092629	1093651	1023	-1	pdxA	pyridoxal phosphate biosynthesis protein	146.351	133.139	136.634	110.752	110.492	97.1963	138.708	106.147	0.912233	0.995833	-0.385995
Atu1105	AE007869	1093678	1094625	948	-1	NA	conserved hypothetical protein	481.137	476.231	508.918	421.114	433.199	411.835	488.762	422.05	0.905989	0.995713	-0.21172
Atu1106	AE007869	1094921	1097302	2382	-1	ostA	organic solvent tolerance protein	487.766	459.227	455.526	347.687	357.528	287.697	467.506	330.971	1.59008	0.999816	-0.498283
Atu1107	AE007869	1097302	1098390	1089	-1	NA	conserved hypothetical protein	422.911	382.004	350.807	322.922	316.705	246.184	385.241	295.27	0.999145	0.996457	-0.383724
Atu1108	AE007869	1098387	1099556	1170	-1	NA	conserved hypothetical protein	110.044	93.1665	92.699	83.7393	86.4638	77.2225	98.6365	82.4752	0.530648	0.98574	-0.258161
Atu1110	AE007869	1099854	1101347	1494	1	pepA	cytosol aminopeptidase	89.3812	95.9425	100.234	83.3137	86.4334	81.7649	95.1859	83.8373	0.423577	0.96962	-0.183155
Atu1111	AE007869	1101373	1101822	450	1	holC	DNA polymerase III subunit chi	86.616	84.0321	75.9469	70.3038	66.7855	57.1641	82.1983	64.7512	0.664185	0.992753	-0.344203
Atu1112	AE007869	1101977	1103005	1029	1	NA	conserved hypothetical protein	108.987	101.831	110.797	84.1648	83.7928	75.7356	107.205	81.2311	0.915752	0.995897	-0.400267
Atu1113	AE007869	1103036	1103962	927	-1	NA	dehydrogenase	85.4593	89.6586	91.9359	81.8007	83.9551	79.6491	89.0179	81.8016	0.292953	0.902211	-0.121966
Atu1114	AE007869	1104423	1106360	1938	1	NA	GGDEF family protein	29.6599	29.5264	26.8971	26.4762	23.1566	20.6185	28.6944	23.4171	0.471284	0.979123	-0.29321
Atu1115	AE007869	1106445	1108106	1662	1	NA	two component sensor kinase	29.7595	27.4128	25.331	25.2813	25.6433	23.4579	27.5011	24.7942	0.265425	0.872882	-0.149488
Atu1116	AE007869	1108103	1108711	609	1	nwsB	two component response regulator	19.5241	19.1494	18.3226	16.8833	15.3086	13.2475	18.9987	15.1465	0.520335	0.985028	-0.326916
Atu1117	AE007869	1108801	1109283	483	1	NA	conserved hypothetical protein	4.80693	6.57679	5.35707	4.50316	5.15524	5.77186	5.58026	5.14342	0.149564	0.637963	-0.117605
Atu1118	AE007869	1109342	1111225	1884	-1	NA	ABC transporter, nucleotide binding/ATPase protein	39.846	34.969	35.1072	35.9985	35.5308	35.648	36.6407	35.7258	0.0700578	0.365247	-0.0364835
Atu1119	AE007869	1111295	1112257	963	-1	NA	conserved hypothetical protein	27.6163	25.9372	23.5662	21.354	19.0616	17.5011	25.7066	19.3056	0.667195	0.992805	-0.41312
Atu1121	AE007869	1112597	1113292	696	1	ligE	lignin degradation protein	115.44	122.855	141.192	99.8591	122.719	103.717	126.496	108.765	0.441498	0.973525	-0.217873
Atu1122	AE007869	1113392	1113814	423	1	ndk	nucleoside diphosphate kinase	433.945	426.714	472.788	414.157	480.501	394.036	444.482	429.565	0.158308	0.663237	-0.0492507
Atu1123	AE007869	1113937	1114449	513	-1	NA	conserved hypothetical protein	14.5375	17.9828	15.4466	16.3811	17.9476	15.0679	15.989	16.4655	-0.0646527	0.0216709	0.0423748
Atu1124	AE007869	1114446	1114997	552	-1	NA	conserved hypothetical protein	14.1477	21.9151	13.1834	13.2536	15.8404	14.539	16.4154	14.5443	0.19622	0.755819	-0.174594
Atu1125	AE007869	1115058	1115954	897	1	NA	ABC transporter, membrane spanning protein	20.0008	26.8754	18.6896	21.1617	19.3667	18.4121	21.8553	19.6468	0.207161	0.779538	-0.153687
Atu1126	AE007869	1116007	1116474	468	-1	moaE	molybdopterin converting factor, large subunit	108.841	95.1191	96.4079	93.5835	85.7462	85.8329	100.123	88.3875	0.394535	0.962107	-0.179855
Atu1127	AE007869	1116479	1116733	255	-1	moaD	molybdopterin converting factor small subunit	251.074	208.701	224.712	210.136	185.074	156.7	228.162	183.97	0.704454	0.993702	-0.31059
Atu1128	AE007869	1116733	1117320	588	-1	pgsA	phosphatidylglycerophosphate synthase	117.978	128.177	135.772	95.8383	119.851	93.8177	127.309	103.169	0.609734	0.991009	-0.303324
Atu1129	AE007869	1117423	1119351	1929	-1	uvrC	excinuclease ABC chain C	100.446	89.7819	87.4113	86.7693	82.6421	77.034	92.5464	82.1485	0.3669	0.952058	-0.171943
Atu1130	AE007869	1119465	1120253	789	-1	NA	dehydrogenase	145.973	118.632	124.55	121.795	114.786	106.696	129.718	114.426	0.388894	0.960324	-0.180969
Atu1131	AE007869	1120603	1121259	657	1	ropB	outer membrane protein	8267.2	9978.16	8228.67	5396.48	5410.78	4277.7	8824.68	5028.32	3.0607	1	-0.811467
Atu1132	AE007869	1121377	1121973	597	-1	NA	glutathione S-transferase related protein	42.8971	44.5354	49.0296	36.4326	43.2601	38.1358	45.4874	39.2762	0.379663	0.957115	-0.211811
Atu1133	AE007869	1122005	1122763	759	-1	rns	ribonuclease	29.1991	28.0353	31.1785	21.3621	33.8742	26.4901	29.471	27.2421	0.151803	0.644613	-0.113456
Atu1134	AE007869	1122962	1123909	948	1	NA	conserved hypothetical protein	52.9896	46.4985	47.1389	43.5923	48.3165	39.6998	48.8757	43.8695	0.278159	0.887041	-0.155897
Atu1135	AE007869	1123914	1124777	864	-1	NA	conserved hypothetical protein	31.7579	34.7515	35.0011	29.5221	33.4437	29.773	33.8368	30.9129	0.239471	0.838891	-0.130384
Atu1136	AE007869	1124885	1127041	2157	1	NA	reductase	66.6049	61.752	59.0536	61.6472	66.8999	57.9055	62.4702	62.1509	0.0147475	0.181793	-0.00739302
Atu1137	AE007869	1127100	1127729	630	1	NA	NTP pyrophosphohydrolase, MutT family	171.423	166.462	158.465	135.586	150.005	127.054	165.45	137.548	0.662366	0.992719	-0.266455
Atu1138	AE007869	1127886	1128242	357	-1	NA	protease VII precursor	71.1442	60.8234	57.6804	56.2172	58.7175	45.5524	63.216	53.4957	0.404502	0.964947	-0.240866
Atu1139	AE007869	1128351	1128821	471	-1	NA	conserved hypothetical protein	29.427	24.3905	31.1301	21.83	20.1628	18.8329	28.3159	20.2752	0.755641	0.994447	-0.481893
Atu1140	AE007869	1128956	1129561	606	-1	purN	phosphoribosyalaminoimidazole-succinocarboxamide synthase	29.2569	29.7998	27.0417	24.4715	26.4688	23.9775	28.6995	24.9726	0.375573	0.955575	-0.200678
Atu1141	AE007869	1129627	1130700	1074	-1	garS	Phosphoribosylglycinamide synthetase	68.6527	69.7697	71.2215	75.3913	74.5668	65.601	69.8813	71.853	-0.0854561	0.00390842	0.0401423
Atu1142	AE007869	1130984	1132141	1158	1	NA	permease	186.34	176.54	178.987	151.115	155.067	134.342	180.622	146.841	0.785411	0.994644	-0.298716
Atu1143	AE007869	1132144	1132872	729	1	NA	conserved hypothetical protein	254.69	253.509	231.816	239.228	216.852	190.165	246.672	215.415	0.511137	0.984323	-0.195474
Atu1144	AE007869	1132974	1135172	2199	1	ppk	polyphosphate kinase	227.481	241.796	220.721	191.66	202.686	174.759	229.999	189.702	0.773982	0.994426	-0.277896
Atu1145	AE007869	1135169	1136692	1524	1	ppx	exopolyphosphatase	157.839	137.797	132.429	125.981	114.825	93.0988	142.689	111.302	0.708991	0.99385	-0.358394
Atu1146	AE007869	1136724	1137356	633	-1	NA	acetyl transferase	18.6727	19.0421	20.0123	14.9937	16.7407	14.2133	19.2423	15.3159	0.567366	0.988847	-0.329253
Atu8089	AE007869	1137506	1137853	348	-1	NA	conserved hypothetical protein	71.1646	79.9024	74.1975	54.8302	58.7385	48.7939	75.0882	54.1209	0.917231	0.99592	-0.472401
Atu1147	AE007869	1138023	1138370	348	-1	NA	conserved hypothetical protein	6.87385	7.50257	7.12544	6.25007	3.99355	4.49098	7.16729	4.91154	0.642751	0.992226	-0.545253
Atu1148	AE007869	1138608	1139966	1359	-1	NA	conserved hypothetical protein	0.983637	1.02463	0.594984	0.80023	0.980022	0.808114	NA	NA	NA	NA	NA
Atu1149	AE007869	1140111	1141139	1029	-1	cya	adenylate cyclase	21.6059	18.3109	18.8591	19.0235	18.4581	15.8039	19.592	17.7618	0.222844	0.810825	-0.141482
Atu1150	AE007869	1141394	1141924	531	-1	NA	conserved hypothetical protein	57.3712	65.2314	67.6103	44.3123	60.1966	47.8078	63.4043	50.7722	0.523744	0.985266	-0.320541
Atu1151	AE007869	1142006	1143172	1167	-1	rnd	ribonuclease D	74.0335	71.7791	76.0774	71.5012	80.6325	65.3681	73.9633	72.5006	0.0574105	0.318889	-0.0288178
Atu1152	AE007869	1143255	1144544	1290	-1	NA	MFS permease	18.1616	18.283	21.0608	15.6344	19.0328	16.0117	19.1685	16.893	0.281749	0.890849	-0.18231
Atu1153	AE007869	1144725	1146512	1788	1	NA	aspartyl-tRNA synthetase	100.261	92.9681	93.3397	85.7049	93.1751	81.1481	95.523	86.676	0.312081	0.919362	-0.140215
Atu1154	AE007869	1146515	1146991	477	1	NA	conserved hypothetical protein	44.6915	47.4376	47.238	46.8416	51.4725	43.4793	46.4557	47.2644	-0.0477722	0.042331	0.0248995
Atu1155	AE007869	1147304	1148689	1386	1	NA	conserved hypothetical protein	9.18789	8.7281	7.54522	7.84641	6.97719	6.94849	8.48707	7.25737	0.347462	0.942797	-0.225821
Atu1156	AE007869	1148898	1150379	1482	1	NA	sulfate permease	19.6066	19.4966	23.861	20.4134	23.2486	21.4903	20.9881	21.7174	-0.0779027	0.00915683	0.0492832
Atu1157	AE007869	1150420	1151610	1191	-1	NA	conserved hypothetical protein	341.56	346.475	404.45	281.985	336.548	287.378	364.162	301.97	0.755972	0.994444	-0.270173
Atu1158	AE007869	1151840	1154092	2253	1	parC	topoisomerase IV subunit A	75.0713	70.2458	68.2851	69.8592	69.3439	65.2622	71.2007	68.1551	0.139312	0.606053	-0.0630705
Atu1159	AE007869	1154189	1154947	759	-1	NA	arginine-tRNA-protein transferase	148.498	150.84	163.421	133.253	138.091	130.169	154.253	133.837	0.54239	0.986625	-0.204819
Atu1160	AE007869	1155125	1155583	459	-1	NA	conserved hypothetical protein	989.735	994.775	1104.18	841.751	922.467	874.054	1029.56	879.424	1.08098	0.997622	-0.227403
Atu1161	AE007869	1155681	1156694	1014	-1	hemB	delta-aminolevulinic acid dehydratase	94.9181	92.5657	101.91	83.8498	96.7393	76.1061	96.4646	85.5651	0.345252	0.941603	-0.172978
Atu1162	AE007869	1156778	1157305	528	1	NA	conserved hypothetical protein	101.137	81.0136	80.3478	77.1445	68.5447	62.3193	87.4993	69.3361	0.595572	0.990509	-0.335664
Atu1163	AE007869	1157537	1158049	513	1	mucS	exopolysaccharide II synthesis transcriptional activator ExpG	548.173	611.923	657.059	488.735	536.51	460.765	605.718	495.337	0.988146	0.996257	-0.290237
Atu1164	AE007869	1158423	1159754	1332	1	NA	conserved hypothetical protein	418.755	435.508	411.535	324.131	332.571	288.32	421.933	315.007	1.47274	0.999345	-0.421629
Atu1165	AE007869	1160109	1161398	1290	1	glyA	serine hydroxymethyltransferase	182.216	179.524	191.385	143.546	175.65	148.133	184.375	155.776	0.593335	0.990423	-0.243172
Atu1166	AE007869	1161411	1161890	480	1	NA	conserved hypothetical protein	141.005	136.619	149.812	114.106	128.721	116.511	142.479	119.779	0.614037	0.99116	-0.250365
Atu8148	AE007869	1161893	1163137	1245	1	ribD*	bifunctional riboflavin deaminase-reductase	55.8327	54.6296	52.4767	51.775	55.0228	48.8893	54.313	51.8957	0.136316	0.596331	-0.0656821
Atu1169	AE007869	1163137	1163748	612	1	ribc	riboflavin synthase alpha chain	235.669	219.068	229.363	187.714	206.836	213.061	228.033	202.537	0.497206	0.982916	-0.171059
Atu1170	AE007869	1164042	1164674	633	1	NA	RhtB family transporter	51.2387	42.0025	45.7303	44.044	44.2761	37.7019	46.3238	42.0073	0.243845	0.845339	-0.141113
Atu1171	AE007869	1164851	1165297	447	1	ribH	riboflavin synthase beta chain	210.596	213.097	205.01	162.121	199.888	161.115	209.567	174.374	0.65443	0.992554	-0.265226
Atu1172	AE007869	1165302	1165799	498	1	nusB	Putative transcription antitermination protein NusB	277.75	278.915	261.193	209.244	231.394	210.18	272.619	216.939	1.02052	0.996986	-0.329598
Atu1173	AE007869	1165821	1167044	1224	1	NA	MFS permease	75.2992	75.5823	72.2704	66.8791	65.3814	57.2166	74.384	63.159	0.490328	0.982043	-0.236003
Atu1174	AE007869	1167264	1169402	2139	1	rrpP	H+ translocating pyrophosphate synthase	214.817	232.425	231.675	177.901	200.71	207.248	226.306	195.286	0.589419	0.990256	-0.212683
Atu1175	AE007869	1169477	1170010	534	-1	NA	conserved hypothetical protein	327.537	320.169	325.452	253.272	274.46	220.927	324.386	249.553	1.11865	0.997365	-0.378367
Atu1176	AE007869	1170283	1170819	537	1	NA	conserved hypothetical protein	131.934	126.088	133.81	116.171	108.804	100.053	130.611	108.343	0.645702	0.99232	-0.269671
Atu1177	AE007869	1170831	1171394	564	1	NA	conserved hypothetical protein	291.902	270.039	287.305	255.576	236.554	231.194	283.082	241.108	0.736487	0.994491	-0.231541
Atu1178	AE007869	1171495	1172556	1062	1	plsX	fatty acid/phospholipid synthesis protein	209.213	183.402	185.167	169.895	168.867	156.748	192.594	165.17	0.584323	0.990007	-0.221613
Atu1179	AE007869	1172561	1173532	972	1	fabH	3-oxoacyl-(acyl-carrier-protein) synthase III	123.991	111.787	116.518	105.985	111.643	106.424	117.432	108.017	0.298347	0.907357	-0.120564
Atu1180	AE007869	1173774	1174112	339	1	ihfA	integration host factor alpha subunit	1103.9	927.676	999.558	1066.51	948.71	818.5	1010.38	944.575	0.332197	0.933893	-0.0971595
Atu1181	AE007869	1174387	1174920	534	1	NA	conserved hypothetical protein	389.724	392.123	404.796	320.848	369.561	305.248	395.548	331.885	0.818027	0.995472	-0.253167
Atu1182	AE007869	1175006	1175734	729	1	NA	conserved hypothetical protein	149.012	166.001	168.15	125.717	133.05	123.995	161.054	127.587	0.854365	0.995386	-0.336061
Atu1183	AE007869	1176283	1178874	2592	1	NA	DNA-directed RNA polymerase	1.03145	0.789044	0.852672	0.305138	0.893619	0.554068	NA	NA	NA	NA	NA
Atu1184	AE007869	1178871	1179104	234	1	NA	hypothetical protein	1.804	0.743845	2.07329	2.95749	0.494928	1.08306	1.54038	1.51183	0.01327	0.17749	-0.0269893
Atu1185	AE007869	1179381	1179599	219	-1	NA	hypothetical protein	30.1984	34.5735	27.322	32.5035	23.5328	22.9521	30.698	26.3294	0.297228	0.906307	-0.221466
Atu1186	AE007869	1179671	1179940	270	1	NA	hypothetical protein	1.30289	1.4505	1.79685	3.66166	0.857874	1.40798	1.51674	1.97584	-0.222126	0.223547	0.381487
Atu1187	AE007869	1180014	1181390	1377	1	NA	phage tail fiber protein	2.45249	1.83287	1.83991	1.36415	1.47184	1.31903	2.04176	1.38501	0.728498	0.994386	-0.559921
Atu1188	AE007869	1181501	1181833	333	1	NA	hypothetical protein	8.66244	6.01107	7.44641	7.42228	5.2168	5.96173	7.37331	6.20027	0.290781	0.900075	-0.24998
Atu1189	AE007869	1181842	1182105	264	1	NA	hypothetical protein	13.0585	7.41731	9.18844	5.61732	7.677	7.19992	9.88808	6.83141	0.551311	0.987401	-0.533507
Atu1190	AE007869	1182710	1183300	591	1	NA	conserved hypothetical protein	5.35705	3.0188	3.10116	4.01481	2.25355	2.71591	3.82567	2.99476	0.293236	0.902485	-0.353273
Atu1191	AE007869	1183411	1183728	318	1	NA	hypothetical protein	3.53992	2.73679	2.71223	3.41985	1.63886	1.8596	2.99631	2.30611	0.316792	0.923076	-0.377729
Atu1192	AE007869	1184274	1184741	468	1	NA	transcriptional regulator, MarR family	49.1589	47.5131	51.2563	43.0949	46.3995	40.4344	49.3094	43.3096	0.36924	0.953038	-0.187177
Atu1194	AE007869	1184885	1186051	1167	1	int	phage-related integrase	8.9226	8.16604	8.7302	8.21755	7.39338	6.69607	8.60628	7.43567	0.332702	0.934212	-0.210928
Atu1195	AE007869	1186479	1188989	2511	1	NA	heavy-metal transporting P-type ATPase	11.1796	10.3458	9.16673	8.62261	9.3167	8.15857	10.2307	8.69929	0.364842	0.951167	-0.233938
Atu1196	AE007869	1189005	1190012	1008	1	NA	naphthalene 1,2-dioxygenase	19.6829	23.8728	20.8563	17.8506	19.2447	17.2227	21.4707	18.106	0.40388	0.964778	-0.245899
Atu1197	AE007869	1190024	1190512	489	1	cueR	transcriptional regulator, MerR family	21.7254	19.3103	22.9291	17.9938	19.0653	18.1397	21.3216	18.3996	0.369907	0.953317	-0.212643
Atu1198	AE007869	1190587	1191531	945	1	nikB	ABC transporter, membrane spanning protein	13.1778	13.2156	14.8311	10.7757	11.8877	12.2919	13.7415	11.6518	0.398271	0.963215	-0.237991
Atu1199	AE007869	1191521	1192426	906	1	dppC	ABC transporter, membrane spanning protein	19.2586	21.8055	19.9914	15.9318	16.6178	17.2501	20.3518	16.5999	0.530312	0.985716	-0.293983
Atu1200	AE007869	1192564	1193631	1068	1	dppD	ABC transporter, nucleotide binding/ATPase protein	20.3558	19.3128	19.8865	16.6626	17.9467	14.7522	19.8517	16.4538	0.457691	0.976712	-0.270839
Atu1201	AE007869	1193640	1194653	1014	1	NA	ABC transporter, nucleotide binding/ATPase protein	13.3218	10.8573	11.1639	10.8225	8.85159	8.8728	11.781	9.51562	0.436122	0.972392	-0.308091
Atu1202	AE007869	1194886	1196379	1494	1	NA	ABC transporter, substrate binding protein	6.21619	5.24276	5.70085	5.69101	5.38755	4.83464	5.71993	5.3044	0.167278	0.687255	-0.108808
Atu1203	AE007869	1196713	1196967	255	-1	NA	hypothetical protein	39.1786	34.4706	38.4737	26.3639	34.5168	31.1413	37.3743	30.674	0.459585	0.977062	-0.28503
Atu1204	AE007869	1197074	1198411	1338	-1	trkH	potassium uptake protein	32.8117	29.5303	28.4837	27.4132	28.0444	21.5933	30.2752	25.6836	0.36803	0.952532	-0.23729
Atu1205	AE007869	1198612	1199886	1275	1	ilvA	threonine dehydratase	105.617	99.5212	99.8203	89.87	93.8313	82.1269	101.653	88.6094	0.453087	0.975842	-0.198117
Atu1206	AE007869	1199961	1200272	312	1	NA	conserved hypothetical protein	232.49	241.982	249.313	198.046	222.717	186.964	241.262	202.576	0.700384	0.993571	-0.252136
Atu1207	AE007869	1200490	1201755	1266	1	NA	GGDEF family protein	73.0234	69.0877	71.065	54.4303	46.6088	47.6779	71.0587	49.5723	1.04239	0.997583	-0.519476
Atu1208	AE007869	1201795	1202412	618	-1	acpD	acyl-carrier-protein phosphodiesterase	13.4337	17.1102	16.9218	30.0754	37.0114	28.1597	15.8219	31.7488	-1.41016	0.988978	1.00478
Atu1209	AE007869	1202563	1203531	969	1	NA	transcriptional regulator, LysR family	97.7287	111.684	110.704	111.516	112.646	106.754	106.705	110.305	-0.112233	0.00453666	0.0478691
Atu1210	AE007869	1203727	1205715	1989	-1	cpdB	putative 2,3-cyclic nucleotide 2-phosphodiesterase/3-nucleotidase	114.784	134.658	149.873	109.452	135.93	129.947	133.105	125.11	0.178551	0.715214	-0.08937
Atu8149	AE007869	1205899	1206234	336	-1	NA	conserved hypothetical protein	165.839	177.427	206.798	156.536	173.547	157.895	183.355	162.659	0.407818	0.965818	-0.172782
Atu1212	AE007869	1206334	1206801	468	-1	NA	conserved hypothetical protein	8.86966	8.27527	10.8272	6.33748	8.41377	7.03992	9.32403	7.26372	0.465029	0.978044	-0.360245
Atu1213	AE007869	1207142	1207849	708	1	NA	hypothetical protein	129.582	115.978	121.287	87.2747	80.6438	75.5896	122.283	81.1694	1.31819	0.998107	-0.591211
Atu1214	AE007869	1207901	1208545	645	1	NA	DNA-binding protein	60.6479	55.7935	54.5741	41.3853	38.6941	36.6731	57.0052	38.9175	1.07915	0.997652	-0.550675
Atu1215	AE007869	1208765	1210186	1422	-1	NA	thiosulfate sulfurtransferase	162.63	163.869	161.868	139.12	143.87	132.541	162.789	138.51	0.659653	0.992667	-0.233012
Atu1216	AE007869	1210203	1210940	738	-1	alaS	alanyl-tRNA synthetase	273.225	251.361	254.919	230.015	231.94	193.626	259.835	218.527	0.689236	0.993248	-0.249783
Atu1217	AE007869	1210953	1211990	1038	-1	cysK	cysteine synthase	258.921	255.556	281.939	221.541	245.015	219.743	265.472	228.766	0.639639	0.992121	-0.214685
Atu1218	AE007869	1212113	1213552	1440	-1	NA	DNA photolyase	27.4095	23.9936	30.7711	20.3222	19.1413	17.5118	27.3914	18.9918	0.824496	0.995515	-0.528348
Atu1219	AE007869	1213726	1214022	297	1	NA	conserved hypothetical protein	2801.92	2151.86	2298.52	2303.52	1951.47	2040.15	2417.43	2098.38	0.738617	0.994507	-0.2042
Atu1220	AE007869	1214172	1214729	558	1	NA	methylated-DNA--protein-cysteine methyltransferase	131.886	134.6	131.672	111.09	116.851	107.794	132.719	111.912	0.65203	0.992496	-0.246019
Atu1221	AE007869	1214843	1215286	444	1	NA	hypothetical protein	87.1526	90.6561	82.9222	69.9179	70.6877	46.14	86.9103	62.2485	0.771535	0.994406	-0.481487
Atu1222	AE007869	1215424	1216155	732	1	NA	hypothetical protein	322.176	355.966	440.965	274.849	289.691	290.772	373.036	285.104	0.976582	0.996127	-0.387826
Atu1223	AE007869	1216222	1216578	357	1	NA	hypothetical protein	254.621	244.634	253.975	188.868	172.422	175.229	251.077	178.84	1.50932	0.999763	-0.489464
Atu1225	AE007869	1217373	1217645	273	1	NA	conserved hypothetical protein	164.679	143.615	149.869	137.976	111.995	107.069	152.721	119.013	0.755675	0.994447	-0.359778
Atu1226	AE007869	1217651	1218295	645	-1	exoD	exoD protein	121.841	120.56	114.079	111.74	117.609	110.805	118.827	113.385	0.174192	0.704653	-0.0676346
Atu1227	AE007869	1218804	1219391	588	1	NA	conserved hypothetical protein	62.9374	55.7257	59.6811	44.052	45.9904	35.6306	59.4481	41.891	0.872421	0.995325	-0.50499
Atu8150	AE007869	1219497	1220084	588	1	NA	hypothetical protein	10.5295	10.0647	11.1845	10.5927	9.65109	7.54277	10.5929	9.26217	0.266441	0.874051	-0.193671
Atu1229	AE007869	1220225	1220512	288	1	NA	hypothetical protein	4.39725	4.5328	4.86647	3.4328	3.41809	2.9333	4.59884	3.2614	0.788263	0.994723	-0.495779
Atu1230	AE007869	1220724	1221071	348	1	NA	hypothetical protein	5.86299	3.87633	4.02742	5.39779	3.49436	3.76272	4.58891	4.21829	0.120291	0.542653	-0.121496
Atu1232	AE007869	1221425	1221961	537	1	NA	conserved hypothetical protein	756.883	667.877	689.127	521.571	462.282	464.084	704.629	482.646	2.0655	0.998915	-0.545899
Atu1233	AE007869	1222035	1222712	678	-1	NA	hypothetical protein	5.91488	5.07032	6.99659	4.08291	4.18498	3.05271	5.99393	3.77353	0.802375	0.995157	-0.667585
Atu8151	AE007869	1222848	1223042	195	-1	NA	hypothetical protein	342.399	244.576	358.817	292.031	195.694	204.699	315.264	230.808	0.842686	0.99546	-0.449866
Atu1235	AE007869	1223075	1224316	1242	-1	NA	conserved hypothetical protein	30.8728	25.4713	28.3416	25.0744	22.1928	17.4808	28.2286	21.5827	0.543495	0.986716	-0.387282
Atu1236	AE007869	1224313	1225866	1554	-1	NA	polysaccharide biosynthesis glycosyltransferase	72.6196	69.2486	79.3667	60.4386	61.4838	58.4939	73.745	60.1387	0.623645	0.991518	-0.29425
Atu1237	AE007869	1226090	1227271	1182	-1	NA	glycosyl transferase	69.8202	67.923	71.8284	51.2725	45.61	43.9906	69.8572	46.9577	1.15305	0.998126	-0.573048
Atu1238	AE007869	1227249	1227821	573	-1	gumB	polysaccharide export protein	186.265	175.275	200.382	137.168	124.605	126.497	187.307	129.424	1.35538	0.99906	-0.533305
Atu1239	AE007869	1228032	1230293	2262	1	exoP	exopolysaccharide production protein	141.365	139.471	136.956	108.305	101.375	93.7411	139.264	101.14	1.12644	0.997504	-0.461463
Atu1240	AE007869	1230312	1231541	1230	-1	NA	conserved hypothetical protein	52.7383	44.2578	47.6823	52.5671	49.3382	44.6777	48.2262	48.861	-0.0340964	0.0637652	0.0188686
Atu1241	AE007869	1231639	1231851	213	-1	NA	conserved hypothetical protein	120.563	121.351	132.613	118.823	121.25	111.845	124.842	117.306	0.222057	0.809363	-0.0898258
Atu1242	AE007869	1231979	1233097	1119	1	cox15	cytochrome oxidase assembly factor	55.9578	49.698	49.6181	45.6775	51.0757	46.9957	51.758	47.9163	0.215253	0.796176	-0.111264
Atu1243	AE007869	1233104	1233949	846	-1	strB	streptomycin resistance protein	137.385	128.127	117.241	111.953	108.968	96.9612	127.585	105.961	0.595432	0.990504	-0.267922
Atu1244	AE007869	1233946	1234878	933	-1	argC	N-acetyl-gamma-glutamyl-phosphate reductase	290.774	304.231	301.131	237.678	276.189	230.574	298.712	248.147	0.788441	0.994728	-0.267561
Atu1245	AE007869	1234949	1235902	954	-1	speB	agmatinase	36.6529	36.3537	40.0619	30.8823	31.8668	27.6726	37.6895	30.1406	0.592107	0.990371	-0.322455
Atu1246	AE007869	1236034	1236501	468	-1	rpsI	30S ribosomal protein S9	1245.81	1227.81	1160.58	1180.46	1212.08	1094.35	1211.4	1162.3	0.334148	0.935125	-0.0596987
Atu1247	AE007869	1236504	1236968	465	-1	rplM	50S ribosomal protein L13	1258.24	1577.02	1536.48	1315.43	1706.69	1488.83	1457.24	1503.65	-0.152772	0.0605417	0.0452248
Atu1248	AE007869	1237221	1238057	837	-1	NA	conserved hypothetical protein	16.7274	20.6397	19.1278	17.5996	17.8493	13.9284	18.8316	16.4591	0.281192	0.890265	-0.19427
Atu1249	AE007869	1238564	1238836	273	-1	NA	hypothetical protein	1.54628	2.39093	3.35675	0.724284	2.54534	1.08306	2.43132	1.4509	0.437836	0.972757	-0.744796
Atu1250	AE007869	1238961	1239395	435	1	NA	conserved hypothetical protein	577.404	539.685	593.085	433.414	497.064	478.035	570.058	469.504	1.07631	0.997698	-0.279969
Atu1251	AE007869	1239469	1240752	1284	1	cysD	O-acetylhomoserine sulfhydrylase	88.1093	85.5725	98.4069	71.7617	80.7264	80.9262	90.6963	77.8047	0.462905	0.977664	-0.221185
Atu1252	AE007869	1240976	1241491	516	1	NA	hypothetical protein	119.851	115.702	131.107	90.2428	101.898	89.3088	122.22	93.8164	0.849579	0.995416	-0.38157
Atu1253	AE007869	1241666	1242007	342	1	NA	conserved hypothetical protein	342.934	270.123	282.767	259.303	235.52	186.002	298.608	226.942	0.881276	0.995353	-0.395931
Atu1254	AE007869	1242031	1242345	315	-1	NA	transcriptional regulator, ArsR family	119.717	97.5287	93.2651	103.573	92.6504	76.5675	103.503	90.9302	0.329657	0.932243	-0.186848
Atu1255	AE007869	1242448	1243206	759	1	NA	oxidoreductase	17.7049	16.9702	16.5481	15.1098	13.1987	13.6346	17.0744	13.981	0.509463	0.984176	-0.288362
Atu1256	AE007869	1243230	1244477	1248	-1	NA	cytochrome P450 hydroxylase	42.1121	45.1537	41.4658	41.2729	43.1051	39.3965	42.9105	41.2581	0.11432	0.522371	-0.0566522
Atu1257	AE007869	1244567	1245814	1248	-1	NA	GGDEF family protein	70.6942	72.6992	69.9303	72.5642	68.7176	61.7347	71.1079	67.6722	0.149478	0.637707	-0.0714472
Atu1258	AE007869	1246266	1246898	633	1	clpP	ATP-dependent Clp protease, proteolytic subunit	1004.88	928.799	1066.19	783.265	852.497	768.119	999.955	801.294	1.40871	0.998698	-0.319532
Atu1259	AE007869	1247190	1248467	1278	1	clpX	ATP-dependent Clp protease, ATP-binding subunit	1914.8	1898.55	1922.5	1569.15	1634.34	1569.77	1911.95	1591.09	2.55406	1	-0.265034
Atu1260	AE007869	1248552	1248797	246	-1	NA	hypothetical protein	5.43399	6.01426	4.82082	3.617	5.41402	3.60581	5.42302	4.21228	0.407887	0.965836	-0.364496
Atu1261	AE007869	1248881	1251298	2418	1	lon	ATP-dependent protease LA	1978.58	2009.06	2211.4	1767.46	1880.05	1891.26	2066.35	1846.26	0.971137	0.996097	-0.16248
Atu1262	AE007869	1251588	1251863	276	1	hupA	histone-like protein	4497.94	4239.87	4639	3684.86	3935.34	3591.43	4458.93	3737.21	1.86216	0.999638	-0.254737
Atu1263	AE007869	1252207	1254405	2199	1	NA	conserved hypothetical protein	20.8924	19.6302	18.802	18.4781	16.3792	15.2516	19.7749	16.703	0.401599	0.964159	-0.243563
Atu1264	AE007869	1254476	1254769	294	1	NA	hypothetical protein	3.11098	4.14428	4.95051	4.70785	4.13618	2.15508	4.06859	3.66637	0.130554	0.577271	-0.150176
Atu1268	AE007869	1256220	1256585	366	1	nuoA	NADH ubiquinone oxidoreductase chain A	765.842	643.807	634.642	659.639	615.138	526.609	681.43	600.462	0.574707	0.989417	-0.182492
Atu1269	AE007869	1256555	1257160	606	1	nuoB	NADH ubiqionone oxidoreductase chain B	797.019	775.944	750.229	717.504	809.64	708.453	774.397	745.199	0.245272	0.847376	-0.0554486
Atu1270	AE007869	1257182	1257784	603	1	nuoC	NADH ubiquinone oxidoreductase chain C	613.602	614.188	554.789	535.476	579.833	492.164	594.193	535.825	0.554576	0.987701	-0.14917
Atu1271	AE007869	1257781	1258209	429	1	NA	conserved hypothetical protein	570.719	550.479	490.804	543.411	579.065	508.45	537.334	543.642	-0.0612859	0.0253577	0.016837
Atu1272	AE007869	1258211	1259401	1191	1	nouD	NADH ubiquinone oxidoreductase chain D	394.43	373.329	342.533	332.704	410.694	336.32	370.098	359.906	0.115154	0.525181	-0.0402861
Atu1273	AE007869	1259401	1259661	261	1	NA	conserved hypothetical protein	311.615	313.774	291.627	368.186	395.14	345.523	305.672	369.616	-0.913544	0.965072	0.274044
Atu1274	AE007869	1259678	1260787	1110	1	nuoE	NADH ubiquinone oxidoreductase chain E	337.265	335.888	329.843	315.477	388.443	320.83	334.332	341.583	-0.0915796	0.00114124	0.0309556
Atu1275	AE007869	1260798	1262102	1305	1	nuoF	NADH ubiquinone oxidoreductase chain F	465.805	473.396	447.684	429.247	510.199	431.134	462.295	456.86	0.0582519	0.321932	-0.0170607
Atu1276	AE007869	1262252	1264333	2082	1	nuoG	NADH ubiquinone oxidoreductase chain G	281.897	281.3	268.854	251.056	315.482	268.43	277.35	278.323	-0.0139766	0.105391	0.00504768
Atu1277	AE007869	1264347	1265393	1047	1	nuoH	NADH ubiquinone oxidoreductase I chain H	230.555	233.035	226.64	223.602	260.496	210.996	230.077	231.698	-0.0272451	0.0766175	0.0101314
Atu1278	AE007869	1265430	1265921	492	1	nuoI	NADH ubiquinone oxidoreductase chain I	262.834	255.252	246.738	250.779	275.527	228.54	254.941	251.615	0.0543943	0.308161	-0.0189464
Atu1279	AE007869	1266059	1266673	615	1	nuoJ	NADH ubiquinone oxidoreductase chain J	200.314	225.358	221.845	198.212	256.86	207.351	215.839	220.808	-0.0780838	0.00901629	0.0328351
Atu1280	AE007869	1266703	1267011	309	1	nuoK	NADH ubiquinone oxidoreductase chain K	250.686	246.021	254.874	233.884	285.035	212.428	250.527	243.782	0.0977099	0.465523	-0.0393718
Atu1281	AE007869	1267019	1269016	1998	1	nuoL	NADH ubiquinone oxidoreductase chain L	205.082	213.088	209.336	183.528	248.928	201.283	209.168	211.246	-0.0331954	0.0653733	0.0142617
Atu1282	AE007869	1269016	1270527	1512	1	nuoM	NADH dehydrogenase I chain M	213.767	230.324	228.35	188.314	252.613	212.902	224.147	217.943	0.0973201	0.464167	-0.040493
Atu1283	AE007869	1270546	1271988	1443	1	nuoN	NADH ubiquinone oxidoreductase chain N	233.057	240.734	215.398	205.266	262.004	209.529	229.73	225.6	0.0638383	0.342222	-0.0261726
Atu1284	AE007869	1271985	1272755	771	1	birA	birA bifunctional protein	156.681	150.863	130.534	140.411	152.765	117.569	146.026	136.915	0.194917	0.752921	-0.0929426
Atu1285	AE007869	1272959	1274626	1668	1	NA	metal dependent hydrolase	165.851	163.39	167.34	127.374	164.381	132.695	165.527	141.483	0.507701	0.984022	-0.226432
Atu1286	AE007869	1274803	1275072	270	1	NA	conserved hypothetical protein	111.006	115.395	109.608	106.188	112.81	101.531	112.003	106.843	0.167442	0.687677	-0.068041
Atu1287	AE007869	1275148	1275342	195	1	NA	hypothetical protein	54.8415	53.1105	42.848	50.6999	49.5917	31.8421	50.2667	44.0446	0.259508	0.865887	-0.190638
Atu1288	AE007869	1275738	1277060	1323	1	proS	prolyl-tRNA synthetase	261.269	238.46	245.936	204.978	218.014	187.795	248.555	203.596	0.821203	0.9955	-0.287859
Atu1289	AE007869	1277188	1278495	1308	1	NA	ABC transporter, membrane spanning protein	210.853	209.79	207.668	166.437	179.608	150.034	209.437	165.36	0.915667	0.995896	-0.340907
Atu1290	AE007869	1278586	1279194	609	1	lolD	ABC transporter, nucleotide binding/ATPase protein (lipoprotein)	122.805	120.613	119.672	103.735	108.587	83.9935	121.03	98.7717	0.613238	0.991132	-0.293195
Atu1291	AE007869	1279215	1279607	393	-1	NA	hypothetical protein	6.62384	7.75075	9.60149	8.05006	7.07255	6.23382	7.99203	7.11881	0.205252	0.775491	-0.166925
Atu1292	AE007869	1279704	1283207	3504	1	dnaE	DNA polymerase III, alpha chain	283.251	308.988	282.142	327.715	335.177	322.679	291.46	328.524	-0.608743	0.88795	0.172697
Atu1293	AE007869	1283219	1284457	1239	-1	NA	conserved hypothetical protein	118.623	119.201	109.595	73.8892	71.4601	62.1831	115.806	69.1775	1.58778	0.999799	-0.743336
Atu1294	AE007869	1284614	1285831	1218	-1	dinP	DNA polymerase IV	64.233	59.7705	59.5705	52.1922	54.1031	44.0428	61.1913	50.1127	0.538967	0.98635	-0.28815
Atu8152	AE007869	1285967	1286275	309	-1	NA	hypothetical protein	193.308	212.505	218.064	170.534	196.395	176.75	207.959	181.226	0.525681	0.985398	-0.198508
Atu1296	AE007869	1286407	1286778	372	1	divK	two component response regulator	320.952	320.63	371.687	244.77	251.707	237.654	337.756	244.71	1.39377	0.999124	-0.464908
Atu1297	AE007869	1286797	1288167	1371	1	pleD	two component response regulator	184.331	179.233	186.487	145.232	125.359	125.209	183.351	131.933	1.20874	0.998374	-0.474796
Atu1298	AE007869	1288164	1288403	240	1	NA	hypothetical protein	69.7696	64.7284	70.9756	49.8443	43.1886	42.4155	68.4912	45.1495	1.1581	0.998188	-0.601209
Atu1299	AE007869	1289076	1289243	168	-1	rpmG	50S ribosomal protein L33	2470	1962.57	2044.56	2446.9	2052.23	1751.43	2159.04	2083.52	0.160707	0.669827	-0.0513668
Atu1300	AE007869	1289333	1290508	1176	-1	NA	MFS permease	49.9551	41.3688	40.6583	37.0743	38.5551	29.4527	43.9941	35.0274	0.507221	0.983976	-0.328826
Atu1301	AE007869	1290517	1291203	687	-1	NA	conserved hypothetical protein	147.061	130.671	126.172	122.322	114.717	117.127	134.635	118.055	0.450775	0.975392	-0.189588
Atu1302	AE007869	1291206	1291649	444	-1	NA	conserved hypothetical protein	728.754	772.488	778.716	674.24	710.659	700.282	759.986	695.06	0.674998	0.992941	-0.128835
Atu1303	AE007869	1291692	1294046	2355	-1	rnr	exoribonuclease	262.632	235.904	236.52	223.044	211.488	206.929	245.019	213.82	0.582799	0.989927	-0.196496
Atu1304	AE007869	1294043	1296721	2679	-1	topA	DNA topoisomerase I	246.101	226.476	238.198	202.712	204.932	195.336	236.925	200.993	0.743879	0.994515	-0.237285
Atu1305	AE007869	1297167	1298309	1143	-1	NA	DNA processing chain A	11.449	9.28927	9.43228	9.16856	9.27112	7.39099	10.0569	8.61023	0.310574	0.918124	-0.224056
Atu1306	AE007869	1298331	1298939	609	-1	NA	conserved hypothetical protein	74.3994	70.7385	65.9435	59.2539	65.133	62.4229	70.3605	62.2699	0.371281	0.953877	-0.176229
Atu1307	AE007869	1298997	1300289	1293	-1	pyrC	dihydroorotase	62.6837	60.3084	54.5726	52.8349	56.4286	49.7858	59.1882	53.0164	0.311431	0.918838	-0.15887
Atu1308	AE007869	1300286	1301227	942	-1	pyrB	aspartate carbamoyl transferase catalytic subunit	77.6006	73.264	72.5607	70.5277	73.5204	63.1351	74.4751	69.0611	0.228239	0.820575	-0.108886
Atu8153	AE007869	1301458	1301889	432	-1	NA	conserved hypothetical protein	589.557	571.133	530.82	312.843	302.133	234.077	563.836	283.018	2.93448	1	-0.994385
Atu1310	AE007869	1302247	1303899	1653	1	acd	acyl-CoA dehydrogenase	59.8004	55.7296	54.6882	54.8451	51.4608	45.7914	56.7394	50.6991	0.310635	0.918175	-0.16239
Atu1311	AE007869	1304040	1304651	612	1	NA	acetyltransferase	60.3543	61.0062	65.4441	61.5482	62.5428	67.4314	62.2682	63.8408	-0.0770204	0.00983903	0.0359826
Atu1312	AE007869	1304715	1305011	297	1	NA	hypothetical protein	317.194	304.897	305.646	325.555	300.646	286.717	309.246	304.306	0.0779186	0.394428	-0.0232321
Atu8154	AE007869	1305008	1305382	375	1	NA	Plasmid stabilization system protein	187.991	178.353	182.704	179.802	172.793	163.101	183.016	171.899	0.259484	0.865857	-0.0904112
Atu1314	AE007869	1305536	1306180	645	1	NA	transcriptional regulator, TetR family	107.006	91.0777	100.122	82.4639	88.0718	71.578	99.4021	80.7046	0.598203	0.990608	-0.300626
Atu8155	AE007869	1306585	1306902	318	1	NA	conserved hypothetical protein	577.671	502.748	454.468	426.238	384.587	365.545	511.629	392.123	1.1272	0.99752	-0.383791
Atu1316	AE007869	1306854	1307333	480	-1	NA	conserved hypothetical protein	55.9916	55.6628	54.9162	55.4055	62.2495	62.7433	55.5235	60.1328	-0.240867	0.267446	0.115051
Atu1317	AE007869	1307339	1308439	1101	1	NA	metal dependent hydrolase	92.3382	97.5034	102.425	79.6485	93.8811	79.1847	97.4223	84.2381	0.436473	0.972468	-0.209779
Atu1318	AE007869	1308566	1308853	288	1	gatC	glutamyl-tRNA-Gln-amidotransferase chain C	246.979	256.557	263.164	215.58	236.653	196.971	255.566	216.401	0.680013	0.993036	-0.239989
Atu1319	AE007869	1308910	1310391	1482	1	gatA	glutamyl-tRNA amidotransferase subunit A	121.39	112.516	116.577	104.268	112.336	96.0507	116.828	104.218	0.380566	0.957446	-0.164777
Atu1320	AE007869	1310412	1310879	468	1	NA	acetyltransferase	24.5043	18.6891	16.9319	19.435	19.1784	15.7044	20.0418	18.1059	0.190587	0.743187	-0.146545
Atu1321	AE007869	1310946	1311203	258	-1	NA	conserved hypothetical protein	92.4444	65.441	65.397	67.8258	58.131	43.713	74.4275	56.5566	0.548164	0.987119	-0.39614
Atu1322	AE007869	1311479	1311988	510	1	NA	acetyltransferase	199.342	212.37	190.572	174.273	186.777	158.605	200.761	173.219	0.556314	0.987861	-0.212887
Atu1323	AE007869	1311970	1312383	414	-1	NA	conserved hypothetical protein	25.8312	22.8085	29.6871	21.2535	20.561	20.2015	26.1089	20.672	0.537697	0.986254	-0.336864
Atu1324	AE007869	1312454	1313959	1506	1	gatB	glutamyl-tRNA amidotransferase subunit B	200.697	175.447	173.35	175.081	168.106	150.278	183.164	164.488	0.380999	0.957604	-0.155151
Atu1325	AE007869	1314168	1314665	498	1	NA	acetyltransferase	15.5405	11.6215	16.9943	15.0878	14.7673	12.9772	14.7187	14.2774	0.0584058	0.322487	-0.0439169
Atu1326	AE007869	1314662	1315135	474	1	NA	acetyltransferase	24.491	19.3706	23.4273	13.766	19.18	17.9117	22.4296	16.9526	0.549275	0.987218	-0.403901
Atu1327	AE007869	1315245	1315643	399	1	NA	NADH-ubiquinone oxidoreductase	1240.66	1121.35	1211.05	1082.8	1122.28	941.867	1191.02	1048.99	0.810285	0.995353	-0.183206
Atu1328	AE007869	1315775	1316212	438	1	NA	conserved hypothetical protein	359.65	317.818	305.957	265.897	269.437	205.218	327.808	246.851	1.02705	0.99717	-0.409214
Atu1329	AE007869	1316226	1316840	615	-1	aat	leucyl/phenylalanyl-tRNA-protein transferase	88.6599	71.322	74.5035	69.125	66.004	55.2891	78.1618	63.4727	0.530579	0.985735	-0.300328
Atu1330	AE007869	1316847	1318193	1347	-1	accC	acetyl-CoA carboxylase, biotin carboxylase	294.847	302.311	297.221	233.62	261.633	228.068	298.126	241.107	0.96694	0.996085	-0.306249
Atu1331	AE007869	1318206	1318694	489	-1	accB	acetyl-CoA carboxylase, biotin carboxyl carrier protein	347.607	332.724	342.283	297.605	323.282	249.118	340.872	290.002	0.663789	0.992745	-0.233167
Atu1332	AE007869	1318720	1319157	438	-1	aroQ	3-dehydroquinate dehydratase	521.565	449.058	478.996	394.782	407.99	323.354	483.206	375.375	1.09283	0.997422	-0.364306
Atu1333	AE007869	1319283	1320050	768	-1	NA	outer membrane protein	187.707	201.993	187.827	141.732	155.247	131.174	192.509	142.717	1.10241	0.997314	-0.431766
Atu1334	AE007869	1320218	1321381	1164	1	aspB	aspartate transaminase	63.8885	65.1976	66.8725	56.482	61.6376	51.3842	65.3195	56.5013	0.417324	0.968169	-0.209231
Atu1335	AE007869	1321409	1322092	684	-1	NA	transcriptional regulator, ArsR family	160.461	248.684	131.611	144.828	128.343	120.111	180.252	131.094	0.690379	0.993278	-0.459415
Atu1336	AE007869	1322167	1322493	327	1	NA	conserved hypothetical protein	5.8092	6.9198	7.08849	5.4421	4.78127	3.87519	6.60583	4.69952	0.633333	0.991892	-0.491228
Atu1337	AE007869	1322490	1322855	366	1	NA	conserved hypothetical protein	9.99592	10.4626	7.65871	6.48294	7.43608	5.4242	9.37241	6.44774	0.669069	0.992838	-0.539627
Atu1338	AE007869	1322983	1323687	705	1	fabG	3-oxoacyl-(acyl carrier protein) reductase	102.49	129.989	126.85	99.005	134.13	130.253	119.776	121.129	-0.030082	0.0710808	0.0162044
Atu1339	AE007869	1323801	1326734	2934	-1	rne	ribonuclease E	506.016	468.356	464.425	482.968	485.16	442.824	479.599	470.317	0.110759	0.51026	-0.0281949
Atu8016	AE007869	1326994	1327134	141	-1	NA	hypothetical protein	1526.87	1516.85	1712.36	1535.56	1630.83	1205.47	1585.36	1457.29	0.430962	0.971273	-0.121526
Atu1340	AE007869	1327380	1328639	1260	1	amiA	N-acetylmuramoyl-L-alanine amidase	149.088	128.922	135.234	113.538	106.989	96.9498	137.748	105.825	0.854264	0.995387	-0.380342
Atu1341	AE007869	1328956	1331403	2448	1	mrcA	penicillin-binding protein 1a	569.745	549.767	517.74	442.145	424.648	379.448	545.75	415.414	1.44129	0.998437	-0.393692
Atu1342	AE007869	1331605	1332633	1029	1	prfB	peptide chain release factor 2	262.348	232.756	234.953	257.298	238.266	222.773	243.352	239.446	0.0658742	0.349749	-0.0233447
Atu1343	AE007869	1332708	1333178	471	1	NA	conserved hypothetical protein	13.7426	14.5974	17.3963	14.9032	14.7533	11.5688	15.2454	13.7417	0.206852	0.778884	-0.149808
Atu1344	AE007869	1333206	1333706	501	-1	NA	hypothetical protein	74.0071	72.1774	77.6842	65.3178	70.9673	61.0407	74.6229	65.7753	0.380982	0.957598	-0.182073
Atu1345	AE007869	1333726	1334499	774	-1	NA	conserved hypothetical protein	108.443	104.571	95.1356	85.8361	92.845	82.2961	102.716	86.9924	0.527201	0.985502	-0.239704
Atu1346	AE007869	1334804	1335721	918	1	NA	phenazine antibiotic biosynthesis related protein	153.971	143.201	149.972	137.851	153.093	123.82	149.048	138.254	0.253893	0.858908	-0.108452
Atu1347	AE007869	1335943	1337892	1950	1	NA	Tetracycline resistance protein, tetM/tetO subfamily	132.558	99.1694	112.649	118.688	113.794	88.1615	114.792	106.881	0.184361	0.728905	-0.103013
Atu1348	AE007869	1337985	1344332	6348	-1	NA	conserved hypothetical protein	465.116	484.683	487.765	400.552	413.847	380.096	479.188	398.165	1.10789	0.997292	-0.267225
Atu1349	AE007869	1344809	1345177	369	1	NA	hypothetical protein	341.102	353.426	342.278	254.262	260.344	217.379	345.602	243.995	1.54909	0.999644	-0.502261
Atu1350	AE007869	1345307	1345627	321	1	fdx	ferrodoxin	245.917	195.207	196.478	185.102	186.167	174.222	212.534	181.83	0.534219	0.985994	-0.225103
Atu1351	AE007869	1345934	1346560	627	-1	NA	conserved hypothetical protein	73.1612	70.7204	75.055	73.7938	83.4888	76.8665	72.9789	78.0497	-0.212868	0.201943	0.0969143
Atu1352	AE007869	1346740	1347525	786	1	folP	dihydropteroate synthase	40.7277	38.0894	37.4458	34.9674	35.8785	27.5685	38.7543	32.8048	0.393475	0.961784	-0.240448
Atu1353	AE007869	1347605	1347970	366	1	folB	dihydroneopterin aldolase	39.7915	46.3683	47.4251	40.7885	41.9269	42.5857	44.5283	41.767	0.173237	0.702295	-0.092358
Atu1354	AE007869	1347990	1348490	501	1	folK	6-hydroxymethyl-7,8-dihydropterin pyrophosphokinase	58.981	62.6233	62.298	63.1472	60.9117	48.5628	61.3008	57.5405	0.163811	0.678176	-0.0913261
Atu1355	AE007869	1348505	1349065	561	-1	NA	conserved hypothetical protein	455.62	485.723	521.279	344.705	355.594	332.269	487.541	344.189	1.79345	0.998792	-0.50232
Atu1356	AE007869	1349195	1350274	1080	-1	NA	conserved hypothetical protein	204.423	179.136	191.165	161.937	155.222	149.051	191.575	155.403	0.805983	0.995255	-0.301893
Atu1357	AE007869	1350271	1351749	1479	-1	NA	conserved hypothetical protein	151.605	145.668	147.393	117.648	131.905	118.493	148.222	122.682	0.697451	0.99348	-0.272833
Atu1358	AE007869	1351878	1352387	510	-1	NA	conserved hypothetical protein	278.113	235.236	224.923	241.152	216.639	190.078	246.091	215.956	0.446691	0.974583	-0.188452
Atu1359	AE007869	1352657	1353076	420	1	dksA	dnaK deletion suppressor protein	1309.46	1216.45	1228.4	1149.66	1183.77	1103.86	1251.44	1145.76	0.766973	0.99439	-0.127276
Atu1360	AE007869	1353185	1354426	1242	-1	NA	conserved hypothetical protein	119.356	117.021	153.47	115.024	117.072	111.584	129.949	114.56	0.36661	0.951936	-0.18184
Atu1361	AE007869	1354491	1354907	417	-1	NA	hypothetical protein	58.3769	44.3497	59.3348	44.098	39.2987	36.5671	54.0205	39.9879	0.686181	0.993172	-0.433943
Atu1362	AE007869	1355121	1357706	2586	1	NA	two component sensor kinase	113.451	110.874	111.313	95.921	102.243	99.7839	111.879	99.3161	0.447553	0.974756	-0.171844
Atu1363	AE007869	1357979	1358332	354	1	clpS	ATP-dependent Clp protease adaptor protein ClpS	1041.43	1004.28	1091.21	866.603	862.055	829.517	1045.64	852.725	1.66398	0.99962	-0.294233
Atu1364	AE007869	1358343	1360853	2511	1	clpA	ATP-dependent Clp protease, ATP-binding subunit	905.633	916.17	955.036	757.53	835.067	814.343	925.613	802.313	1.08771	0.997506	-0.206243
Atu8156	AE007869	1360932	1361690	759	1	NA	conserved hypothetical protein	86.2069	77.3981	73.2234	63.6955	67.138	60.3819	78.9428	63.7385	0.624784	0.991562	-0.308643
Atu1366	AE007869	1361690	1362031	342	1	NA	hypothetical protein	29.4178	27.4831	26.6375	23.1263	15.2386	15.0679	27.8461	17.8109	0.804396	0.995212	-0.644717
Atu1367	AE007869	1362044	1362910	867	-1	NA	transcriptional regulator, LysR family	15.0125	13.9529	15.2328	14.3679	13.8254	13.0567	14.7327	13.75	0.181126	0.721328	-0.0995915
Atu1368	AE007869	1363021	1363872	852	1	NA	conserved hypothetical protein	48.6381	51.3292	51.438	40.7295	43.3619	34.2576	50.4684	39.4497	0.63103	0.991803	-0.355367
Atu1369	AE007869	1363999	1364427	429	-1	NA	HIT family protein	172.364	173.451	165.486	137.811	152.663	133.709	170.434	141.394	0.706806	0.993779	-0.269485
Atu1370	AE007869	1364449	1365648	1200	-1	NA	conserved hypothetical protein	109.638	95.8779	106.418	83.8703	91.9749	76.2775	103.978	84.0409	0.637397	0.992042	-0.307116
Atu1371	AE007869	1365645	1366364	720	-1	NA	glycerophosphoryl diester phosphodiesterase	198.462	202.405	221.312	158.046	190.287	163.854	207.393	170.729	0.704678	0.993709	-0.280657
Atu1372	AE007869	1366382	1366852	471	-1	NA	conserved hypothetical protein	307.116	299.708	343.347	251.885	284.492	259.715	316.724	265.364	0.765605	0.994392	-0.255253
Atu1373	AE007869	1366969	1367811	843	1	NA	conserved hypothetical protein	379.989	381.827	383.03	330.957	364.612	326.241	381.615	340.603	0.602597	0.990763	-0.164026
Atu1374	AE007869	1368005	1368772	768	1	rpsB	30S ribosomal protein S2	1497.08	1483.02	1452.15	1413.84	1488.23	1266.8	1477.42	1389.62	0.467511	0.978478	-0.0883818
Atu1375	AE007869	1369132	1370058	927	1	tsf	translation elongation factor Ts	458.338	426.23	410.019	419.989	435.579	388.631	431.529	414.733	0.206654	0.778467	-0.0572751
Atu1376	AE007869	1370156	1370878	723	1	pyrH	uridylate kinase	149.859	148.179	163.58	134.281	152.896	119.533	153.873	135.57	0.407758	0.965802	-0.182705
Atu1377	AE007869	1370945	1371502	558	1	rrf	ribosome recycling factor	297.941	300.939	329.712	268.069	304.372	286.366	309.531	286.269	0.355024	0.946649	-0.112712
Atu1378	AE007869	1371567	1372310	744	1	uppS	undecaprenyl pyrophosphate synthase	493.437	428.598	410.667	422.966	396.629	340.982	444.234	386.859	0.582266	0.989899	-0.199514
Atu1379	AE007869	1372310	1373143	834	1	cdsA	phosphatidate cytidylyltransferase	171.841	142.18	133.924	144.741	122.826	106.409	149.315	124.659	0.497595	0.982961	-0.260374
Atu1380	AE007869	1373181	1374314	1134	1	NA	zinc metallopeptidase	200.521	199.77	198.176	159.195	165.345	139.234	199.489	154.591	0.973938	0.99611	-0.367849
Atu1381	AE007869	1374514	1376838	2325	1	omp1	group 1 outer membrane protein precursor	1423.22	1239.77	1292.78	962.794	976.815	830.801	1318.59	923.47	2.16021	1	-0.51386
Atu1382	AE007869	1376888	1377955	1068	1	lpxD	UDP glucosamine N-acyltransferase	261.793	237.499	227.635	198.933	204.733	164.093	242.309	189.253	0.887888	0.99541	-0.356528
Atu1383	AE007869	1377948	1378412	465	1	fabZ	(3R)-Hydroxymyristoyl-(acyl carrier protein)- Dehydratase	285.358	250.983	254.805	281.074	272.098	260.159	263.715	271.11	-0.122518	0.0137537	0.0399
Atu1384	AE007869	1378412	1379227	816	1	lpxA	acyl-(acyl carrier protein)--UDP-N-acetylglucosamine O-acyltransferase	166.319	163.714	159.867	157.747	168.752	164.713	163.3	163.738	-0.0112694	0.111919	0.00386034
Atu1385	AE007869	1379309	1380112	804	1	NA	conserved hypothetical protein	55.4797	47.1412	42.8428	46.3582	43.2138	36.4079	48.4879	41.9933	0.328521	0.93149	-0.207464
Atu1386	AE007869	1380109	1381293	1185	1	lpxB	lipid A-disaccharide synthase	55.8098	50.5654	50.6302	50.1415	48.1821	44.4495	52.3351	47.5911	0.270367	0.878505	-0.137089
Atu1387	AE007869	1381486	1382196	711	1	NA	transcriptional regulator, GntR family	4.84872	3.36613	2.80521	5.42296	3.42064	2.01989	3.67335	3.62116	0.015353	0.18355	-0.0206443
Atu1388	AE007869	1382203	1382988	786	1	NA	ABC transporter, substrate binding protein (amino acid)	2.23778	2.87885	2.33179	2.38986	1.62079	2.04211	2.48281	2.01759	0.351066	0.944676	-0.29934
Atu1389	AE007869	1383069	1383740	672	1	NA	ABC transporter, membrane spanning protein	3.03619	2.52542	2.64715	3.08952	2.41277	1.4457	2.73625	2.316	0.225646	0.815971	-0.240567
Atu1390	AE007869	1383737	1384396	660	1	NA	ABC transporter, membrane spanning protein	2.7716	3.56031	2.45025	2.9959	2.45664	2.62397	2.92739	2.69217	0.146641	0.629117	-0.120843
Atu1391	AE007869	1384374	1385108	735	1	NA	ABC transporter, nucleotide binding/ATPase protein	5.83906	8.28855	7.62745	6.18745	5.51491	6.89625	7.25169	6.19954	0.287766	0.897059	-0.226156
Atu1392	AE007869	1385187	1386476	1290	-1	cisY	citrate synthase	518.561	546.905	628.522	429.717	539.743	476.357	564.663	481.939	0.693872	0.993374	-0.228539
Atu1393	AE007869	1386783	1389212	2430	1	NA	conserved hypothetical protein	9.87299	9.59835	8.6515	10.212	10.0562	9.36918	9.37428	9.87911	-0.12973	0.0225373	0.0756729
Atu1394	AE007869	1389232	1389909	678	-1	NA	glutathione S-transferase	186.889	176.691	176.028	153.838	157.748	133.135	179.869	148.241	0.70709	0.993788	-0.279008
Atu1395	AE007869	1390170	1390892	723	-1	lexA	LexA repressor	1589.87	1593.2	1495.34	1423.76	1364.93	1183.64	1559.47	1324.11	1.13904	0.997821	-0.236031
Atu1396	AE007869	1391275	1392006	732	-1	NA	ABC transporter, nucleotide binding/ATPase protein	6.05522	5.82577	4.86033	5.26739	4.98376	5.13568	5.58044	5.12894	0.18752	0.736197	-0.121718
Atu1397	AE007869	1391987	1392640	654	-1	NA	ABC transporter, membrane spanning protein (amino acid)	1.50609	1.59688	1.31879	1.51169	1.94793	1.4209	1.47392	1.62684	-0.179457	0.12026	0.142415
Atu1398	AE007869	1392640	1393344	705	-1	NA	ABC transporter, membrane spanning protein (amino acid)	1.19755	1.35791	1.83508	1.54257	1.47846	1.37803	1.46351	1.46635	-0.00328322	0.132063	0.00279728
Atu1399	AE007869	1393413	1394216	804	-1	NA	ABC transporter, substrate binding protein (amino acid)	5.07543	4.43809	4.35803	4.30381	4.46543	3.83518	4.62385	4.20147	0.212855	0.79135	-0.138199
Atu1400	AE007869	1394282	1395268	987	-1	serA	phosphoglycerate dehydrogenase	2.70874	2.68937	2.73078	2.10351	2.05342	3.16689	2.70963	2.44127	0.169928	0.694026	-0.150461
Atu1401	AE007869	1395345	1396496	1152	-1	NA	ABC transporter, nucleotide binding/ATPase protein	5.00797	4.04175	4.35175	3.26116	4.22235	4.58328	4.46716	4.02227	0.191789	0.745906	-0.151349
Atu1402	AE007869	1396509	1397342	834	-1	NA	ABC transporter, membrane spanning protein	1.68719	1.61746	1.4866	1.06689	1.24978	1.97523	1.59709	1.43063	0.154385	0.652139	-0.158789
Atu1403	AE007869	1397339	1398256	918	-1	NA	ABC transporter, membrane spanning protein	2.8357	2.22789	1.93778	1.93852	2.64932	2.5767	2.33379	2.38818	-0.0376311	0.0576914	0.0332393
Atu1404	AE007869	1398321	1399538	1218	-1	NA	ABC transporter, substrate binding protein (sugar)	12.3614	13.5761	11.6397	12.8248	12.9315	13.9064	12.5257	13.2209	-0.132526	0.026369	0.0779294
Atu1405	AE007869	1399662	1400417	756	-1	NA	transcriptional regulator, GntR family	24.5687	25.7866	26.4536	29.424	33.6256	29.6682	25.603	30.906	-0.495922	0.813707	0.271573
Atu1406	AE007869	1400578	1401780	1203	1	NA	isomerase/lactonizing enzyme	5.78989	6.90885	6.67658	6.16364	6.64264	6.63613	6.45844	6.48081	-0.00803952	0.119911	0.00498768
Atu1407	AE007869	1401791	1402561	771	1	NA	gluconate dehydrogenase	5.84018	6.60343	5.31364	7.4373	6.75952	7.01253	5.91908	7.06978	-0.39413	0.65322	0.256291
Atu1408	AE007869	1402611	1403654	1044	1	gutB	sorbitol dehydrogenase	6.40212	7.2108	5.57643	4.6402	6.32313	5.21925	6.39645	5.39419	0.313741	0.920688	-0.245865
Atu1409	AE007869	1403654	1404142	489	1	allA	ureidoglycolate hydrolase	5.32345	5.42824	5.07087	2.62831	4.26306	5.09638	5.27419	3.99592	0.414399	0.967465	-0.400423
Atu1410	AE007869	1404293	1405015	723	-1	NA	ABC transporter, nucleotide binding/ATPase protein	7.10371	7.88444	7.67948	8.47803	8.08929	7.36124	7.55588	7.97619	-0.130473	0.0235332	0.0780998
Atu1411	AE007869	1405012	1406784	1773	-1	NA	ABC transporter, nucleotide binding/ATPase protein	3.73009	3.55875	4.2565	2.4535	3.0374	3.09709	3.84845	2.86266	0.594434	0.990467	-0.42692
Atu1412	AE007869	1406786	1407820	1035	-1	NA	ABC transporter, membrane spanning protein	3.53479	5.33951	4.06244	3.24773	4.92345	3.38732	4.31225	3.85284	0.165655	0.683041	-0.162519
Atu1413	AE007869	1407959	1409107	1149	-1	NA	ABC transporter, substrate binding protein (branched chain amino acid)	5.20475	4.62038	5.01992	3.95803	4.03179	4.37468	4.94835	4.1215	0.444152	0.974071	-0.263779
Atu1414	AE007869	1409176	1410738	1563	-1	acd	acyl-CoA dehydrogenase	5.80673	5.31756	3.69027	4.36447	3.70483	3.70238	4.93819	3.92389	0.388025	0.960037	-0.331695
Atu1415	AE007869	1410773	1411546	774	-1	NA	3-hydroxyacyl-CoA dehydrogenase type II	3.99956	5.11609	4.73588	4.08743	4.03999	3.92926	4.61718	4.01889	0.301345	0.910117	-0.200214
Atu1416	AE007869	1411543	1413378	1836	-1	NA	long-chain-fatty-acid-CoA-ligase	6.16956	5.1905	4.84445	4.36168	4.28937	4.32518	5.4015	4.32541	0.480235	0.980577	-0.320524
Atu1417	AE007869	1413523	1414320	798	1	fad	enoyl-CoA hydratase	10.139	11.7785	10.0651	9.78736	9.36083	9.42185	10.6608	9.52335	0.271023	0.87924	-0.162782
Atu1418	AE007869	1414370	1415290	921	-1	metF	methylenetetrahydrofolate reductase	22.9936	22.8678	21.012	20.2882	23.5147	17.6113	22.2911	20.4714	0.187226	0.735522	-0.122861
Atu1419	AE007869	1415598	1416332	735	1	NA	transcriptional regulator, GntR family	100.221	105.324	100.11	95.3675	98.3229	83.8469	101.885	92.5124	0.310835	0.918341	-0.139224
Atu1420	AE007869	1416488	1417903	1416	1	gcvT	glycine cleavage system T protein, aminomethyltransferase	102.602	119.021	101.415	85.5292	109.556	74.7246	107.679	89.9367	0.449282	0.975101	-0.259762
Atu1421	AE007869	1418102	1418977	876	-1	NA	conserved hypothetical protein	43.9323	37.554	42.3983	36.5664	33.6466	32.8851	41.2948	34.366	0.484466	0.981216	-0.264978
Atu1422	AE007869	1418967	1419422	456	-1	NA	transcriptional regulator, MarR family	53.847	61.7415	57.6884	46.8307	50.2872	42.3321	57.759	46.4834	0.585743	0.990082	-0.31333
Atu1423	AE007869	1419730	1420608	879	1	NA	conserved hypothetical protein	30.8157	29.208	27.842	25.8691	23.9795	26.3336	29.2886	25.3941	0.388624	0.960235	-0.205846
Atu1424	AE007869	1420608	1421453	846	1	kdsA	2-dehydro-3-deoxyphosphooctonate aldolase	73.2666	79.263	80.9857	71.0517	78.783	67.8029	77.8384	72.5459	0.211056	0.787661	-0.101589
Atu1426	AE007869	1421590	1422864	1275	1	eno	enolase	249.419	236.38	259.423	200.831	234.442	190.956	248.407	208.743	0.665973	0.992784	-0.250979
Atu1427	AE007869	1422877	1423056	180	1	NA	hypothetical protein	357.643	373.503	401.896	307.03	353.873	281.831	377.68	314.245	0.7749	0.994436	-0.265277
Atu1428	AE007869	1423178	1423495	318	1	NA	conserved hypothetical protein	300.451	280.657	286.479	235.97	203.219	191.14	289.196	210.11	1.27514	0.998688	-0.460903
Atu1429	AE007869	1423772	1424692	921	1	pdhA	pyruvate dehydrogenase alpha subunit	316.716	311.833	375.114	240.346	316.38	294.897	334.555	283.874	0.596958	0.990562	-0.236991
Atu1430	AE007869	1424710	1426131	1422	1	pdhB	pyruvate dehydrogenase beta subunit	239.171	210.353	268.807	200.163	234.517	234.634	239.444	223.105	0.24906	0.852593	-0.101963
Atu1431	AE007869	1426138	1426428	291	1	NA	hypothetical protein	241.773	203.518	253.597	189.576	211.13	203.795	232.963	201.5	0.531864	0.985825	-0.209317
Atu1432	AE007869	1426572	1427789	1218	1	aceF	dihydrolipoamide acetyltransferase	309.959	314.751	343.836	294.565	305.792	319.709	322.848	306.689	0.248991	0.852502	-0.0740812
Atu1433	AE007869	1427802	1428446	645	1	NA	arylesterase	243.573	257.379	274.458	207.999	245.99	233.07	258.47	229.02	0.489082	0.981874	-0.174524
Atu1434	AE007869	1428507	1429952	1446	1	lpdA	dihydrolipoamide dehydrogenase	149.762	162.955	189.788	134.965	148.491	148.481	167.502	143.979	0.494889	0.982635	-0.218318
Atu1435	AE007869	1430050	1430298	249	1	NA	conserved hypothetical protein	476.386	499.635	546.632	405.782	441.392	398.476	507.551	415.217	1.03611	0.997425	-0.289688
Atu1436	AE007869	1430402	1431373	972	1	lipA	lipoic Acid Synthetase	205.929	214.754	236.696	173.624	210.358	192.338	219.126	192.106	0.484016	0.981151	-0.189857
Atu1437	AE007869	1431571	1432503	933	-1	NA	conserved hypothetical protein	3.69501	2.89167	3.29326	3.39086	2.11021	2.08255	3.29331	2.52787	0.388068	0.960051	-0.381616
Atu1438	AE007869	1432866	1433600	735	-1	NA	transcriptional regulator, AraC family	99.9341	88.9243	81.7017	88.5075	86.3477	80.5137	90.1867	85.123	0.17141	0.69775	-0.0833667
Atu1439	AE007869	1433729	1434004	276	-1	NA	hypothetical protein	555.2	470.466	468.353	522.98	485.701	458.054	498.006	488.912	0.0880974	0.431567	-0.0265891
Atu1440	AE007869	1434155	1434724	570	1	NA	conserved hypothetical protein	34.4374	35.041	34.613	32.608	32.3057	31.5685	34.6971	32.1608	0.243879	0.845389	-0.109514
Atu1441	AE007869	1434734	1435189	456	1	NA	conserved hypothetical protein	89.1792	85.3121	83.1043	67.6443	81.9073	64.0077	85.8652	71.1864	0.516558	0.984753	-0.270472
Atu1442	AE007869	1435171	1435680	510	-1	cinA	competence/damage-inducible protein CinA	22.4863	26.6209	24.3103	24.2316	25.0928	19.9602	24.4725	23.0949	0.13048	0.577024	-0.083589
Atu1443	AE007869	1435677	1436864	1188	-1	ispF	bifunctional 2-C-methyl-D-erythritol 4-phosphate cytidylyltransferase/2-C-methyl-D-erythritol 2,4-cyclodiphosphate synthase protein	21.6753	24.7976	26.136	20.3056	24.2739	21.0131	24.203	21.8642	0.233487	0.829468	-0.146614
Atu1444	AE007869	1437141	1438157	1017	1	nifR	nitrogen regulation protein	115.6	89.5971	87.9344	100.42	85.6356	79.3704	97.7103	88.4754	0.251114	0.855308	-0.143235
Atu1445	AE007869	1438154	1439302	1149	1	ntrB	two component sensor kinase	88.4807	84.1137	84.8226	72.7073	79.4766	73.5607	85.8057	75.2482	0.437018	0.972585	-0.189415
Atu1446	AE007869	1439299	1440750	1452	1	ntrC	two component response regulator	104.129	105.161	104.73	94.3709	101.695	92.1008	104.673	96.0557	0.303943	0.912455	-0.123948
Atu1447	AE007869	1440899	1443160	2262	1	ntrY	two component sensor kinase	182.453	164.576	158.261	145.981	137.624	124.347	168.43	135.984	0.736597	0.994492	-0.308711
Atu1448	AE007869	1443150	1444514	1365	1	ntrX	two component response regulator	152.206	159.714	157.412	136.817	143.175	131.36	156.444	137.118	0.522054	0.985148	-0.190232
Atu1449	AE007869	1444563	1445939	1377	1	trkA	potassium uptake protein	98.8151	89.4631	88.0417	79.6949	78.4282	63.8347	92.1066	73.986	0.613674	0.991147	-0.316054
Atu1450	AE007869	1446124	1446366	243	1	hfq	putative RNA-binding protein Hfq	1249.03	1240.8	1284.42	1006.55	1158.13	949.433	1258.08	1038.04	1.25832	0.998804	-0.277369
Atu1451	AE007869	1446573	1447907	1335	1	hflx	GTP-binding protein HFLX	116.048	103.099	97.2722	85.7569	79.0305	71.0636	105.473	78.617	0.847418	0.99543	-0.423962
Atu1452	AE007869	1448103	1448948	846	-1	mazG	conserved hypothetical protein	71.2707	60.5402	63.9092	62.404	57.9065	54.0726	65.2401	58.1277	0.320099	0.925574	-0.166533
Atu1453	AE007869	1449024	1449611	588	-1	NA	conserved hypothetical protein	56.2369	53.2836	55.0056	46.0696	47.2706	43.9636	54.842	45.7679	0.567387	0.988848	-0.260944
Atu1454	AE007869	1449873	1451336	1464	1	cysG	siroheme synthase	373.165	244.712	267.466	193.745	205.798	191.52	295.114	197.021	1.15984	0.998202	-0.582923
Atu1455	AE007869	1451329	1451643	315	1	NA	conserved hypothetical protein	1013.8	809.515	827.578	622.377	671.164	624.609	883.63	639.383	1.56053	0.999619	-0.466761
Atu1456	AE007869	1451652	1453322	1671	1	cysI	sulfite reductase (NADPH) hemoprotein beta-component	528.996	481.555	478.311	336.117	390.479	362.284	496.287	362.96	1.56605	0.999636	-0.451364
Atu1457	AE007869	1453333	1453839	507	1	NA	conserved hypothetical protein	510.115	434.377	446.342	358.409	341.5	326.919	463.611	342.276	1.42806	0.998299	-0.437755
Atu1458	AE007869	1453986	1454798	813	1	mvrA	ferredoxin NADP+ reductase	1308.29	1140.38	1170.01	913.131	973.585	807.435	1206.23	898.05	1.71878	0.999443	-0.425633
Atu1459	AE007869	1454869	1456146	1278	-1	NA	MFS permease	12.1664	10.6574	14.7207	10.5208	7.56681	8.09756	12.5148	8.7284	0.630129	0.991768	-0.51985
Atu1460	AE007869	1456344	1456847	504	1	NA	conserved hypothetical protein	256.157	211.099	242.789	203.614	145.571	157.644	236.682	168.943	1.03183	0.997306	-0.486411
Atu1461	AE007869	1456877	1457686	810	-1	NA	hypothetical protein	28.7504	26.0552	26.2207	24.6552	28.1669	27.5339	27.0088	26.7853	0.0215478	0.201691	-0.0119856
Atu1462	AE007869	1457835	1460699	2865	-1	gcvP	glycine cleavage system protein P2	150.682	170.035	168.584	140.619	178.348	153.581	163.1	157.516	0.114251	0.522137	-0.0502606
Atu1463	AE007869	1460699	1461061	363	-1	gcvH	glycine cleavage system component H	216.688	222.01	232.848	177.848	242.952	193.045	223.849	204.615	0.299168	0.908126	-0.129613
Atu1464	AE007869	1461090	1462163	1074	-1	gcvT	glycine cleavage system T protein, aminomethyltransferase	142.677	157.812	137.474	134.489	140.453	124.398	145.988	133.113	0.321155	0.926345	-0.133192
Atu1466	AE007869	1462627	1462980	354	1	NA	hypothetical protein	0.596237	0.737541	2.13186	0.558558	0.981466	0.715924	1.15521	0.751983	0.351485	0.944886	-0.619385
Atu1467	AE007869	1463055	1463435	381	1	NA	hypothetical protein	211.068	280.277	306.455	215.115	280.413	233.814	265.933	243.114	0.272358	0.880728	-0.12943
Atu1468	AE007869	1463522	1464496	975	1	NA	conserved hypothetical protein	276.084	410.87	465.688	308.762	444.603	419.059	384.214	390.808	-0.0480754	0.0419054	0.0245508
Atu1469	AE007869	1464719	1465039	321	-1	NA	hypothetical protein	671.559	612.462	662.987	638.155	570.226	531.613	649.003	579.998	0.608666	0.990972	-0.162177
Atu1470	AE007869	1465238	1465615	378	1	crcB	Camphor resistance protein	34.8057	36.4927	37.0779	31.6472	33.3958	27.7127	36.1254	30.9186	0.403564	0.964693	-0.22454
Atu1471	AE007869	1465682	1466671	990	1	rluC	ribosomal large subunit pseudouridine synthase C	84.4982	87.7331	85.9766	79.2915	80.3087	72.4898	86.0693	77.3634	0.354397	0.946343	-0.153848
Atu1472	AE007869	1466678	1467346	669	1	NA	hydrolase	88.8651	90.2821	84.8468	78.9145	84.1332	67.2423	87.998	76.7633	0.396738	0.962764	-0.197053
Atu1473	AE007869	1467377	1468171	795	1	NA	conserved hypothetical protein	102.215	111.661	106.455	86.802	92.9418	80.016	106.777	86.5866	0.675249	0.992945	-0.302385
Atu1474	AE007869	1468232	1468720	489	1	NA	hypothetical protein	193.803	183.848	178.472	163.359	142.931	132.247	185.374	146.179	0.831094	0.995516	-0.342706
Atu1475	AE007869	1468954	1469343	390	1	NA	conserved hypothetical protein	40.4096	32.8035	41.4658	23.8289	24.7959	26.86	38.2263	25.1616	0.98531	0.996217	-0.603341
Atu1476	AE007869	1469404	1470237	834	-1	NA	esterase D	63.6072	60.5765	63.019	52.7516	57.0039	49.8366	62.4009	53.1973	0.478081	0.980236	-0.230213
Atu1477	AE007869	1470266	1470955	690	-1	NA	conserved hypothetical protein	42.4175	48.8754	51.6399	37.8265	47.3323	40.4642	47.6443	41.8743	0.309747	0.917433	-0.186236
Atu1478	AE007869	1470981	1471391	411	-1	NA	conserved hypothetical protein	96.718	88.9356	85.1209	91.1673	81.5763	73.0713	90.2581	81.9383	0.276706	0.88548	-0.139519
Atu8157	AE007869	1471602	1472054	453	1	NA	conserved hypothetical protein	263.718	226.508	221.334	218.899	212.068	183.038	237.187	204.668	0.533077	0.985912	-0.212734
Atu1480	AE007869	1472110	1472766	657	-1	NA	conserved hypothetical protein	207.962	230.357	263.374	194.419	240.087	211.712	233.898	215.406	0.282225	0.891349	-0.11882
Atu1481	AE007869	1472907	1473401	495	-1	NA	hypothetical protein	53.1578	50.6355	52.5987	52.1287	45.7403	43.8608	52.1307	47.2433	0.272475	0.880857	-0.142024
Atu1482	AE007869	1473553	1474173	621	-1	NA	Conserved hypothetical protein	8.72368	6.30651	6.59713	6.84571	6.52731	6.39374	7.20911	6.58892	0.172375	0.700155	-0.129779
Atu1483	AE007869	1474547	1475191	645	-1	NA	cytochrome b561	35.6688	35.0818	28.666	26.0574	29.2675	18.8604	33.1389	24.7284	0.558432	0.988057	-0.422354
Atu1484	AE007869	1475195	1475971	777	-1	prtR	transcriptional regulator	43.9159	45.307	42.389	34.3546	43.9702	29.9536	43.8706	36.0928	0.420776	0.968977	-0.281545
Atu1485	AE007869	1475968	1476474	507	-1	prtI	ECF family sigma factor	120.452	111.319	104.09	92.2348	96.7393	74.7315	111.953	87.9018	0.684544	0.993133	-0.348934
Atu1486	AE007869	1476480	1476869	390	-1	NA	conserved hypothetical protein	166.689	185.106	165.31	141.96	166.89	118.487	172.368	142.445	0.572388	0.989245	-0.275086
Atu1487	AE007869	1476980	1477546	567	-1	NA	conserved hypothetical protein	77.6769	80.3529	76.3424	66.956	65.1576	51.8496	78.1241	61.3211	0.651772	0.992489	-0.349384
Atu1488	AE007869	1477722	1478723	1002	-1	tnp	IS30 family transposase	30.965	26.7517	31.2028	26.1469	26.1215	20.909	29.6398	24.3925	0.441015	0.973426	-0.281103
Atu1489	AE007869	1478901	1479590	690	-1	arsH	arsenical resistance protein	71.9874	76.0565	75.3896	68.2024	72.4251	66.0528	74.4778	68.8934	0.253638	0.858584	-0.112444
Atu1490	AE007869	1479604	1480026	423	-1	arsC	arsenate reductase	83.163	100.197	100.929	85.5426	96.2371	95.1637	94.7633	92.3145	0.0770279	0.391121	-0.037772
Atu1491	AE007869	1480029	1481087	1059	-1	NA	sodium bile acid symporter family protein	44.3794	43.0629	44.9467	40.7035	46.7517	38.6099	44.1297	42.0217	0.130188	0.576053	-0.070614
Atu1492	AE007869	1481218	1481571	354	-1	NA	transcriptional regulator, ArsR family	30.2093	35.6478	32.2824	31.8378	32.8791	26.2505	32.7132	30.3225	0.176823	0.711056	-0.109483
Atu1493	AE007869	1481706	1483487	1782	-1	clc	chloride channel protein	58.2351	52.3058	50.9108	45.3824	45.9483	37.5699	53.8172	42.9669	0.57334	0.989317	-0.324844
Atu1494	AE007869	1483588	1484412	825	-1	NA	metal dependent hydrolase	62.2543	57.0705	56.5844	48.7733	54.9586	43.5707	58.6364	49.1008	0.463186	0.977715	-0.256049
Atu1495	AE007869	1484415	1485197	783	-1	NA	conserved hypothetical protein	111.329	101.535	103.611	106.188	109.971	98.5589	105.492	104.906	0.0188882	0.193865	-0.00803723
Atu1496	AE007869	1485208	1486758	1551	-1	metS	methionyl-tRNA synthetase	139.986	134.837	136.832	119.581	135.675	120.809	137.218	125.355	0.325744	0.929604	-0.130453
Atu1497	AE007869	1486870	1487895	1026	-1	holB	DNA polymerase III, delta prime subunit	82.2876	76.2995	75.3416	67.2589	67.7834	60.0246	77.9763	65.0223	0.553006	0.987556	-0.262101
Atu1498	AE007869	1487888	1488454	567	-1	tmk	thymydilate kinase	151.383	140.905	135.192	130.425	127.558	110.553	142.493	122.845	0.497988	0.983007	-0.214054
Atu1499	AE007869	1488694	1489866	1173	-1	dac	penicillin binding protein	153.188	147.461	132.443	118.587	115.813	90.0246	144.364	108.142	0.846993	0.995432	-0.416788
Atu1500	AE007869	1489940	1490983	1044	-1	rlpA	rare lipoprotein A	1146.32	1161.36	1072.17	874.252	889.786	703.385	1126.61	822.474	1.77929	0.998744	-0.453952
Atu1501	AE007869	1491357	1491701	345	1	NA	hypothetical protein	457.823	454.069	549.524	334.134	326.626	364.851	487.139	341.871	1.53445	0.999742	-0.510881
Atu8017	AE007869	1492025	1492189	165	-1	NA	hypothetical protein	911.216	816.762	761.538	712.425	601.526	437.755	829.838	583.902	1.29727	0.998275	-0.507104
Atu1503	AE007869	1492519	1492746	228	-1	NA	hypothetical protein	190.702	175.777	210.421	154.368	171.18	147.468	192.3	157.672	0.694723	0.993399	-0.286433
Atu8090	AE007869	1493163	1493882	720	1	NA	conserved hypothetical protein	23.5497	22.664	21.113	23.755	20.1869	18.7145	22.4422	20.8854	0.16414	0.679047	-0.103719
Atu1505	AE007869	1494021	1495520	1500	1	dac	penicillin-binding protein	369.556	392.998	418.738	246.239	254.48	228.375	393.764	243.031	2.21759	0.999924	-0.696189
Atu1506	AE007869	1495604	1495864	261	1	NA	hypothetical protein	562.847	550.689	586.558	485.612	488.988	426.927	566.698	467.176	1.0913	0.997446	-0.278615
Atu1507	AE007869	1495961	1498681	2721	-1	gyrA	DNA gyrase subunit A	444.191	446.408	426.232	362.322	420.689	349.667	438.944	377.56	0.727264	0.994364	-0.21733
Atu1508	AE007869	1498971	1499600	630	1	NA	conserved hypothetical protein	50.2542	54.9807	59.7239	45.1953	56.1601	48.9442	54.9863	50.0999	0.235376	0.832511	-0.134264
Atu1509	AE007869	1499733	1500881	1149	1	NA	conserved hypothetical protein	13.4711	15.376	14.919	14.5415	13.5569	12.7932	14.5887	13.6305	0.166025	0.684013	-0.098014
Atu1510	AE007869	1500923	1501213	291	-1	NA	conserved hypothetical protein	441.961	407.635	406.607	339.741	358.185	293.354	418.734	330.427	1.08256	0.997595	-0.341704
Atu1511	AE007869	1501206	1501472	267	-1	NA	conserved hypothetical protein	1552.84	1299.74	1280.81	1273.39	1216.04	1007.42	1377.8	1165.62	0.840605	0.995473	-0.24127
Atu1512	AE007869	1501563	1502084	522	-1	ssb	single-strand DNA binding protein	854.649	924.9	931.884	842.623	974.205	907.988	903.811	908.272	-0.0321196	0.0673585	0.00710327
Atu1513	AE007869	1502391	1505312	2922	1	uvrA	ABC excinuclease subunit A	459.962	444.933	440.579	390.147	408.754	376.787	448.491	391.896	0.801739	0.99514	-0.194608
Atu1514	AE007869	1505366	1506166	801	1	NA	conserved hypothetical protein	592.624	590.14	602.988	533.203	536.051	510.355	595.251	526.536	0.906414	0.995721	-0.176964
Atu1515	AE007869	1506173	1507183	1011	-1	NA	conserved hypothetical protein	63.6752	57.7186	55.9316	51.5348	54.2408	45.4148	59.1085	50.3968	0.430688	0.971213	-0.230033
Atu1516	AE007869	1507322	1508011	690	1	NA	conserved hypothetical protein	78.1053	87.5974	83.0457	68.6322	76.9569	74.0722	82.9161	73.2204	0.386346	0.959481	-0.179406
Atu1517	AE007869	1508043	1508573	531	1	NA	conserved hypothetical protein	69.4284	77.7696	76.9499	67.7717	71.1018	67.0582	74.716	68.6439	0.266391	0.873993	-0.122285
Atu1518	AE007869	1508616	1509029	414	-1	zur	transcriptional regulator, Fur family	358.067	405.403	341.792	270.565	325.34	302.717	368.421	299.54	0.858605	0.995363	-0.298605
Atu1519	AE007869	1509026	1509844	819	-1	znuB	ABC transporter, membrane spanning protein (zinc)	171.552	191.859	156.451	144.857	163.538	155.291	173.287	154.562	0.392636	0.96152	-0.164979
Atu1520	AE007869	1509837	1510736	900	-1	znuC	ABC transporter, nucleotide binding/ATPase protein (zinc)	222.325	263.169	219.635	190.699	216.12	197.587	235.043	201.469	0.569616	0.989031	-0.222367
Atu1521	AE007869	1510841	1511830	990	1	znuA	ABC transporter, substrate binding protein (zinc)	512.745	630.746	475.457	458.173	572.397	457.125	539.65	495.899	0.32179	0.926808	-0.121978
Atu1522	AE007869	1511852	1512871	1020	-1	NA	transcriptional regulator, LacI family	107.879	98.1219	98.6154	101.966	93.8994	83.6508	101.539	93.1722	0.261994	0.868864	-0.124059
Atu1523	AE007869	1513408	1515891	2484	1	manA	beta-mannosidase precursor	28.4653	32.2858	31.6619	25.3132	26.5521	22.3441	30.8043	24.7365	0.543624	0.986727	-0.316493
Atu1524	AE007869	1515995	1517026	1032	1	NA	conserved hypothetical protein	54.8803	64.5134	77.0452	59.8745	68.1748	71.2997	65.4796	66.4497	-0.0351666	0.0619405	0.0212155
Atu1525	AE007869	1517218	1517544	327	1	NA	conserved hypothetical protein	211.068	221.833	235.074	175.356	165.22	175.417	222.658	171.998	1.0746	0.997721	-0.372443
Atu1526	AE007869	1517611	1519041	1431	-1	gntZ	6-phosphogluconate dehydrogenase, decarboxylating	471.744	539.603	546.89	450.937	547.664	447.898	519.412	482.166	0.33387	0.93495	-0.10735
Atu1527	AE007869	1519193	1519354	162	-1	fixS	nitrogen fixation protein FixS	19.109	31.9647	33.6078	26.8522	39.3192	26.5953	28.2271	30.9222	-0.145289	0.0466763	0.131561
Atu1528	AE007869	1519351	1521642	2292	-1	fixI	nitrogen fixation protein FixI	9.85351	15.4353	14.0173	11.7326	19.4032	15.0013	13.102	15.3791	-0.246725	0.281708	0.231177
Atu1529	AE007869	1521639	1522139	501	-1	fixH	nitrogen fixation protein FixH	41.0058	49.9423	43.8991	33.3496	55.1326	42.3238	44.9491	43.602	0.0592666	0.325581	-0.0438972
Atu1530	AE007869	1522136	1523719	1584	-1	fixG	nitrogen fixation protein FixG	29.6259	42.993	35.6648	36.0132	67.1189	51.5194	36.0945	51.5505	-0.610063	0.888438	0.514207
Atu1531	AE007869	1523840	1524244	405	1	NA	conserved hypothetical protein	77.3047	73.5993	74.2698	62.4923	69.4878	66.3317	75.0579	66.1039	0.408267	0.965934	-0.183268
Atu1532	AE007869	1524256	1524612	357	1	NA	glyoxalase/bleomycin resistance protein/dioxygenase superfamily protein	90.4576	95.684	98.6003	76.1563	89.5361	82.4676	94.914	82.72	0.429333	0.970916	-0.198384
Atu1533	AE007869	1524629	1525075	447	1	NA	glyoxalase/bleomycin resistance protein/dioxygenase superfamily protein	71.6151	63.2767	62.3471	56.3994	61.5338	55.3744	65.7463	57.7692	0.370272	0.95347	-0.18661
Atu1534	AE007869	1525124	1525987	864	-1	fixP	cytochrome-c oxidase, FixP chain	42.181	45.0258	40.3667	32.0395	39.4756	37.0574	42.5245	36.1908	0.408983	0.966119	-0.232671
Atu1535	AE007869	1525991	1526143	153	-1	fixQ	cytochrome c oxidase, FixQ chain	4.59843	13.6517	9.16041	12.2773	17.4098	12.9755	9.13686	14.2209	-0.51806	0.833454	0.638241
Atu1536	AE007869	1526156	1526887	732	-1	fixO	cytochrome C oxidase, FixO chain	3.74847	10.1059	8.46876	7.15824	16.6125	12.1756	7.44105	11.9821	-0.513473	0.829239	0.687305
Atu1537	AE007869	1526898	1528520	1623	-1	fixN	cytochrome-c oxidase, FixN chain	10.8807	16.1405	18.4003	15.1069	34.3229	28.6802	15.1405	26.0367	-0.730651	0.940618	0.782134
Atu1539	AE007869	1528866	1530479	1614	1	hvsT	sulfate permease	22.3622	22.9977	21.0746	19.8465	20.1274	18.3718	22.1448	19.4486	0.350042	0.944147	-0.187306
Atu1540	AE007869	1530476	1531093	618	1	NA	conserved hypothetical protein	44.6271	43.6557	45.3574	38.714	42.5397	33.6959	44.5467	38.3166	0.385931	0.959342	-0.217351
Atu1541	AE007869	1531090	1533165	2076	1	NA	conserved hypothetical protein	19.6902	17.9635	19.5524	15.525	16.0387	15.4227	19.0687	15.6621	0.540074	0.986438	-0.283927
Atu1542	AE007869	1533221	1533742	522	-1	cobP	Bifunctional adenosylcobalamin biosynthesis protein cobP	84.508	85.0291	78.9995	66.8568	72.2168	65.9487	82.8455	68.3408	0.619461	0.991359	-0.277678
Atu1544	AE007869	1534244	1534936	693	1	NA	conserved hypothetical protein	57.6655	59.1501	58.4949	47.2211	54.6477	45.1042	58.4368	48.991	0.485634	0.981385	-0.25436
Atu1545	AE007869	1535030	1535995	966	1	NA	conserved hypothetical protein	58.9941	58.9659	57.7001	53.8332	51.7322	44.9505	58.5534	50.172	0.43589	0.972343	-0.22287
Atu1546	AE007869	1536180	1536566	387	-1	NA	transcriptional regulator, MerR family	412.864	333.052	355.331	382.686	325.893	289.674	367.082	332.751	0.36212	0.949967	-0.141662
Atu1547	AE007869	1536638	1538065	1428	-1	mgtE	magnesium transport protein	54.8362	55.4602	55.4155	44.5168	43.2677	40.0506	55.2373	42.6117	0.791792	0.99483	-0.374392
Atu1548	AE007869	1538392	1540758	2367	1	fdhF	formate dehydrogenase H alpha subunit	42.8615	46.4196	45.2515	40.139	40.7327	38.26	44.8442	39.7106	0.365696	0.95154	-0.175397
Atu1549	AE007869	1540748	1541074	327	1	NA	hypothetical protein	48.6252	51.8985	45.3334	54.7233	48.1669	50.5066	48.619	51.1323	-0.140014	0.0377479	0.0727127
Atu1550	AE007869	1541091	1541585	495	1	def	polypeptide deformylase	16.9138	17.7576	18.2952	12.1833	15.7927	13.9092	17.6556	13.9617	0.523459	0.985246	-0.338644
Atu1551	AE007869	1541589	1542017	429	-1	NA	hypothetical protein	20.008	19.2723	23.3716	25.8108	21.0569	15.7537	20.884	20.8738	0.000869421	0.143035	-0.000702581
Atu8158	AE007869	1542139	1542306	168	1	NA	hypothetical protein	3416.87	1332.13	1509.03	2473.97	937.879	1090.94	2086.01	1500.93	0.522899	0.985207	-0.47489
Atu1553	AE007869	1542378	1542803	426	-1	NA	conserved hypothetical protein	128.656	114.405	109.709	117.431	99.5013	91.8164	117.59	102.916	0.384778	0.95894	-0.192295
Atu1554	AE007869	1543000	1543188	189	1	NA	hypothetical protein	1421.64	1547.89	1842.2	1211.49	1429.89	1412.68	1603.91	1351.35	0.866778	0.995332	-0.247188
Atu1556	AE007869	1543672	1544373	702	1	lipB	lipoate biosynthesis protein B	108.541	105.378	116.411	90.1331	91.5616	93.8656	110.11	91.8534	0.635423	0.991969	-0.261539
Atu1557	AE007869	1544440	1545507	1068	1	NA	alcohol dehydrogenase	116.403	119.34	131.735	103.401	120.096	121.3	122.493	114.932	0.205202	0.775384	-0.091913
Atu1558	AE007869	1545618	1546514	897	1	NA	permease	25.1775	24.8865	26.0213	20.5004	21.368	19.7777	25.3618	20.5487	0.604791	0.990839	-0.303609
Atu1559	AE007869	1546526	1546984	459	-1	NA	conserved hypothetical protein	15.1748	11.9453	11.0395	12.0619	10.5973	7.26998	12.7198	9.9764	0.388158	0.960081	-0.350491
Atu1560	AE007869	1547108	1547953	846	-1	crtB	phytoene synthase	32.7662	31.9932	29.9475	30.384	26.6945	21.3195	31.569	26.1326	0.405373	0.965182	-0.272655
Atu1561	AE007869	1547977	1548369	393	-1	NA	conserved hypothetical protein	220.377	180.039	181.057	208.798	157.07	157.135	193.824	174.334	0.31275	0.919897	-0.152891
Atu1562	AE007869	1548369	1550942	2574	-1	secD	protein-export membrane protein SECD	239.248	230.135	241.151	197.269	206.295	193.688	236.845	199.084	0.804985	0.995228	-0.250566
Atu1563	AE007869	1551025	1551372	348	-1	yajC	preprotein tranlocase protein	735.502	735.502	742.595	580.973	640.133	564.043	737.866	595.05	1.43206	0.998302	-0.31035
Atu1564	AE007869	1551580	1552452	873	1	NA	conserved hypothetical protein	49.3217	51.3406	53.288	40.769	58.2382	41.8524	51.3168	46.9532	0.194291	0.751523	-0.128207
Atu1565	AE007869	1552458	1553060	603	-1	cysE	serine acetyltransferase	67.089	60.257	45.4129	65.254	51.7606	43.8506	57.5863	53.6217	0.142741	0.616985	-0.102907
Atu1566	AE007869	1553110	1553352	243	-1	NA	hypothetical protein	8.10686	8.77461	7.76417	7.73017	7.86385	5.04093	8.21521	6.87832	0.307846	0.915843	-0.256242
Atu1567	AE007869	1553545	1554741	1197	1	fdhA	glutathione-independent formaldehyde dehydrogenase	22.2764	23.2661	21.346	17.3447	20.7535	21.9137	22.2962	20.004	0.252418	0.857022	-0.156512
Atu1568	AE007869	1554829	1555491	663	-1	NA	transcriptional regulator, TetR family	16.7666	15.752	15.5293	15.6573	13.101	12.5508	16.016	13.7697	0.341814	0.93969	-0.218013
Atu1569	AE007869	1555607	1557001	1395	1	cyc	cytochrome P450	19.2155	17.4372	22.1418	17.2216	17.2267	18.8034	19.5982	17.7506	0.225275	0.815309	-0.142854
Atu1570	AE007869	1557057	1557374	318	-1	NA	hypothetical protein	681.214	540.105	558.719	486.862	441.401	388.391	593.346	438.885	1.2295	0.998695	-0.435031
Atu1571	AE007869	1557381	1558205	825	-1	cysE	serine acetyltransferase	893.136	865.551	887.383	701.64	742.467	676.191	882.023	706.766	1.72118	0.999425	-0.319584
Atu1572	AE007869	1558406	1559182	777	-1	NA	hydrolase	64.1081	56.9558	56.8193	56.3669	55	53.0576	59.2944	54.8082	0.232686	0.828151	-0.113505
Atu1573	AE007869	1559353	1559598	246	1	NA	hypothetical protein	301.158	284.616	304.588	302.221	358.503	258.588	296.787	306.437	-0.116567	0.00788722	0.0461627
Atu1574	AE007869	1559628	1560809	1182	1	nah	salicylate hydroxylase	37.9755	39.723	40.2239	34.4605	44.8261	33.4486	39.3075	37.5784	0.102151	0.480865	-0.064901
Atu1575	AE007869	1560819	1562006	1188	-1	metC	cystathionine beta lyase	117.497	115.051	120.97	91.7079	102.506	89.919	117.839	94.711	0.739713	0.994511	-0.315214
Atu1577	AE007869	1562468	1563406	939	1	NA	ABC transporter, substrate binding protein (amino acid)	1929.06	2002.1	2207.89	1931.5	2166.1	2163.8	2046.35	2087.13	-0.147622	0.0508244	0.0284687
Atu1578	AE007869	1563516	1564712	1197	1	NA	ABC transporter, membrane spanning protein (amino acid)	239.222	239.059	262.142	213.918	242.124	211.55	246.808	222.531	0.424521	0.969836	-0.149383
Atu1579	AE007869	1564715	1565872	1158	1	NA	ABC transporter, membrane spanning protein (amino acid)	239.684	240.121	252.676	200.547	234.426	221.083	244.16	218.685	0.462829	0.97765	-0.158973
Atu1580	AE007869	1565885	1566658	774	1	NA	ABC transporter, nucleotide binding/ATPase protein (amino acid)	381.685	356.328	414.529	335.297	370.183	351.068	384.181	352.183	0.415958	0.96784	-0.125461
Atu1581	AE007869	1566877	1567032	156	1	NA	hypothetical protein	64.4929	61.0882	62.5442	51.3336	56.7929	42.2395	62.7085	50.122	0.564759	0.988624	-0.323215
Atu1584	AE007869	1567482	1567700	219	1	NA	hypothetical protein	40.8	29.8047	35.1986	50.561	36.489	30.667	35.2678	39.239	-0.192064	0.15152	0.153939
Atu1586	AE007869	1567992	1569800	1809	-1	recJ	single-stranded-DNA-specific exonuclease	90.5799	73.1503	68.8346	79.682	70.9027	75.3493	77.5216	75.3114	0.0756542	0.38602	-0.0417303
Atu1587	AE007869	1569892	1570140	249	1	NA	hypothetical protein	6.49874	3.49517	3.89678	2.38228	3.02323	3.05346	4.63023	2.81966	0.669484	0.992845	-0.715564
Atu1588	AE007869	1570331	1571641	1311	-1	hom	homoserine dehydrogenase	77.0105	65.2226	72.0796	85.6677	77.4295	84.3824	71.4376	82.4932	-0.428346	0.716973	0.207593
Atu1589	AE007869	1571703	1572923	1221	-1	NA	aminotransferase, class I	397.992	387.999	380.208	360.318	360.054	347.014	388.733	355.796	0.529394	0.985653	-0.127732
Atu1590	AE007869	1573227	1574186	960	-1	iunH	inosine-uridine preferring nucleoside hydrolase	112.276	112.504	111.292	81.0485	92.1679	77.4391	112.024	83.5518	0.938277	0.996106	-0.423068
Atu1591	AE007869	1574369	1575172	804	1	NA	conserved hypothetical protein	6.38804	6.44064	6.36943	5.90237	7.27433	5.30621	6.39937	6.16097	0.0760645	0.38753	-0.0547724
Atu1592	AE007869	1575229	1575924	696	-1	NA	hypothetical protein	1809.34	1682.26	1674.17	1619.05	1497.58	1408.23	1721.92	1508.29	1.03688	0.997446	-0.19111
Atu1594	AE007869	1576203	1577141	939	-1	msbB	lipid A biosynthesis lauroyl acyltransferase	60.1659	48.6125	52.1259	40.325	42.1811	35.7169	53.6348	39.4077	0.765028	0.994393	-0.444692
Atu1595	AE007869	1577138	1578166	1029	-1	NA	NADPH:quinone reductase	100.44	91.5124	95.7098	77.7275	81.6544	81.7287	95.8874	80.3702	0.600871	0.990703	-0.254681
Atu1596	AE007869	1578309	1579589	1281	-1	fabF	3-oxoacyl-(acyl-carrier-protein) synthase II	244.021	223.723	249.287	186.153	206.945	195.766	239.01	196.288	0.81939	0.995484	-0.284103
Atu1597	AE007869	1579602	1580798	1197	-1	fabF	3-oxoacyl-(acyl-carrier-protein) synthase II	102.331	98.0812	104.208	91.3487	101.445	95.136	101.54	95.9766	0.193961	0.750785	-0.0812932
Atu1599	AE007869	1581007	1581486	480	-1	fabZ	(3R)-Hydroxymyristoyl-(acyl carrier protein)- Dehydratase	213.706	166.898	167.219	155.094	153.935	130.591	182.608	146.54	0.667424	0.992809	-0.317455
Atu1600	AE007869	1581576	1581860	285	-1	acpP	acyl carrier protein	999.548	725.707	714.201	771.145	653.023	550.596	813.152	658.255	0.729531	0.994403	-0.304879
Atu1601	AE007869	1581975	1583324	1350	-1	hemN	oxygen-independent coproporphyrinogen III oxidase	14.4881	22.7245	20.8035	20.0659	40.1914	33.1033	19.3387	31.1202	-0.709624	0.931125	0.68636
Atu1602	AE007869	1583538	1584263	726	1	fnrN	transcriptional activator, Crp family	371.355	512.229	456.044	408.396	544.21	421.581	446.543	458.062	-0.0884829	0.00232146	0.036745
Atu8159	AE007869	1584728	1585255	528	-1	NA	hypothetical protein	132.983	128.072	143.442	121.334	127.109	119.199	134.832	122.547	0.347174	0.942646	-0.137829
Atu1604	AE007869	1585294	1587153	1860	1	phbC	poly-beta-hydroxybutyrate synthase	91.3114	82.304	76.4241	76.8594	77.987	69.6952	83.3465	74.8472	0.315011	0.9217	-0.155173
Atu1605	AE007869	1587185	1587904	720	1	sfsA	sugar fermentation stimulation protein	26.6766	27.1968	22.5355	21.6953	27.9882	19.4771	25.4696	23.0535	0.196012	0.755358	-0.143791
Atu1606	AE007869	1587933	1588769	837	1	map	methionine aminopeptidase	147.857	155.863	151.927	122.606	141.549	116.625	151.882	126.927	0.611058	0.991055	-0.258955
Atu1607	AE007869	1588783	1589625	843	1	radC	DNA repair protein	50.3258	49.0898	50.4525	40.4607	47.5342	38.3813	49.956	42.1254	0.446098	0.974465	-0.245968
Atu1608	AE007869	1589763	1590185	423	1	NA	conserved hypothetical protein	70.3559	64.7066	77.0989	69.4157	98.8381	103.951	70.7205	90.735	-0.58354	0.880585	0.359531
Atu1609	AE007869	1590187	1591926	1740	1	NA	conserved hypothetical protein	49.8961	47.5163	56.9725	54.4324	69.155	75.7884	51.4616	66.4586	-0.597913	0.884378	0.368959
Atu1610	AE007869	1591996	1593372	1377	-1	dhs	2-dehydro-3-deoxyphosphoheptonate aldolase	915.802	781.688	696.152	379.089	432.386	301.904	797.881	371.126	2.76194	1	-1.10426
Atu1611	AE007869	1593624	1595012	1389	-1	gor	glutathione reductase	177.232	152.976	168.042	132.104	133.406	132.831	166.083	132.78	0.830054	0.995518	-0.322865
Atu8160	AE007869	1595156	1595722	567	-1	NA	conserved hypothetical protein	419.902	439.524	428.677	359.366	396.971	352.07	429.368	369.469	0.806407	0.995265	-0.21676
Atu1613	AE007869	1595739	1596419	681	-1	rpiA	ribose 5-phosphate isomerase	237.619	225.306	225.358	224.006	232.646	202.452	229.428	219.702	0.182917	0.725539	-0.0624954
Atu1614	AE007869	1596625	1597326	702	1	gph	phosphoglycolate phosphatase	82.583	86.9678	79.3993	68.1632	76.3838	62.2762	82.9834	68.9411	0.534203	0.985993	-0.267459
Atu1615	AE007869	1597528	1599456	1929	-1	NA	conserved hypothetical protein	520.174	518.299	542.185	364.247	366.621	357.733	526.886	362.867	2.41674	1	-0.53805
Atu1616	AE007869	1599895	1601286	1392	1	fumC	fumarate hydratase	144.654	151.927	161.794	136.649	161.531	139.585	152.792	145.922	0.158041	0.662491	-0.0663731
Atu1617	AE007869	1601485	1602417	933	1	NA	conserved hypothetical protein	38.6844	39.2241	42.928	35.4981	37.8596	37.0784	40.2788	36.812	0.257779	0.863776	-0.129845
Atu1618	AE007869	1602527	1604263	1737	-1	pyrG	CTP synthase	147.274	149.935	158.458	126.242	155.351	127.254	151.889	136.282	0.354704	0.946496	-0.15642
Atu1619	AE007869	1604315	1604788	474	-1	secG	protein-export membrane protein SECG	518.764	476.736	465.703	506.838	483.898	449.664	487.067	480.133	0.0776539	0.393447	-0.0206863
Atu1620	AE007869	1604904	1605674	771	-1	tpiA	triosephosphate isomerase	164.985	141.55	155.774	127.716	141.8	122.719	154.103	130.745	0.557683	0.987987	-0.237139
Atu1621	AE007869	1605887	1606768	882	-1	NA	conserved hypothetical protein	44.1918	36.8051	38.5039	36.6539	33.0238	28.1597	39.8336	32.6125	0.456842	0.976555	-0.288563
Atu1622	AE007869	1606994	1609126	2133	1	gyrB	DNA gyrase subunit B	243.162	222.96	216.38	216.594	227.472	192.088	227.501	212.051	0.273702	0.882206	-0.101457
Atu1623	AE007869	1609532	1610548	1017	-1	NA	pyridine nucleotide-disulphide oxidoreductase	10.1003	9.92671	11.873	9.23516	11.9002	10.9233	10.6333	10.6862	-0.0101987	0.114469	0.00715745
Atu1624	AE007869	1610646	1611305	660	1	NA	transcriptional regulator, TetR family	65.0259	65.0746	69.5871	66.8086	66.5925	64.7033	66.5625	66.0348	0.0263466	0.216188	-0.0114841
Atu1625	AE007869	1611335	1612198	864	1	NA	methyltransferase	84.0362	78.0649	82.1061	91.8847	82.8385	85.6524	81.4024	86.7919	-0.210485	0.196359	0.0924881
Atu1626	AE007869	1612798	1613688	891	1	NA	NAD dependent epimerase/dehydratase family protein	39.3235	40.0474	42.2895	35.1741	39.5142	33.9907	40.5535	36.2263	0.305285	0.913625	-0.162786
Atu1627	AE007869	1613696	1614304	609	-1	clpP	ATP-dependent Clp protease, proteolytic subunit	24.6072	26.5805	28.6788	24.5133	22.7252	20.1141	26.6222	22.4508	0.403233	0.964603	-0.245859
Atu1628	AE007869	1614348	1614704	357	-1	NA	conserved hypothetical protein	56.7577	66.5522	64.9282	54.8326	66.9899	58.0941	62.746	59.9722	0.119157	0.538785	-0.0652308
Atu1629	AE007869	1614701	1615015	315	-1	NA	transcriptional regulator, ArsR family	51.1476	47.521	44.1512	45.5092	41.5456	34.5962	47.6066	40.5503	0.383294	0.958423	-0.231449
Atu1630	AE007869	1615171	1616727	1557	1	NA	phospholipase D family protein	18.0296	16.7408	21.2575	15.7472	14.6161	14.3511	18.676	14.9048	0.506069	0.983864	-0.325403
Atu1631	AE007869	1616742	1617491	750	-1	rrpX	two component response regulator	44.1835	36.3785	43.915	41.1277	31.6556	30.8067	41.4923	34.53	0.395589	0.962422	-0.264995
Atu1632	AE007869	1617734	1620247	2514	-1	NA	dimethylglycine dehydrogenase	26.0546	27.7464	25.6662	20.9606	24.0471	20.2125	26.4891	21.7401	0.491526	0.982206	-0.285042
Atu1633	AE007869	1620412	1622919	2508	-1	kefA	potassium efflux system KEFA	54.4782	54.064	49.8433	45.7663	43.8686	39.848	52.7951	43.161	0.567447	0.988853	-0.290678
Atu1634	AE007869	1623203	1623457	255	1	NA	conserved hypothetical protein	445.588	361.43	374.802	394.296	307.018	366.573	393.94	355.962	0.389564	0.960546	-0.14625
Atu1636	AE007869	1623854	1624291	438	-1	NA	conserved hypothetical protein	6.4252	4.76876	4.55366	4.96581	3.70179	3.76105	5.24921	4.14288	0.388843	0.960308	-0.341464
Atu1637	AE007869	1624601	1624933	333	1	NA	hypothetical protein	54.2987	65.5991	88.0619	47.5026	61.5583	56.6999	69.3199	55.2536	0.4611	0.97734	-0.327201
Atu8018	AE007869	1625101	1625352	252	1	NA	hypothetical protein	72.5894	66.8265	53.9055	56.1018	47.7959	34.8644	64.4405	46.254	0.667343	0.992808	-0.478388
Atu1638	AE007869	1625641	1626096	456	-1	NA	hypothetical protein	7.40589	8.87475	9.33889	6.93788	6.85735	6.29888	8.53984	6.69804	0.529777	0.985679	-0.350472
Atu1639	AE007869	1626083	1626310	228	-1	NA	hypothetical protein	27.7721	25.9563	27.1892	22.9817	18.7942	19.2671	26.9725	20.3477	0.675087	0.992943	-0.406624
Atu1640	AE007869	1626403	1626651	249	-1	NA	hypothetical protein	1187.01	1088.22	1350.89	961.251	839.528	809.336	1208.71	870.039	1.68393	0.99974	-0.474311
Atu1641	AE007869	1626691	1626864	174	1	NA	hypothetical protein	120.09	108.537	106.882	99.433	101.17	80.8377	111.836	93.8136	0.5161	0.984719	-0.253521
Atu1642	AE007869	1626940	1627131	192	-1	NA	hypothetical protein	71.0888	46.2346	41.5522	46.8578	37.6996	30.3597	52.9585	38.3057	0.547656	0.987074	-0.467305
Atu1643	AE007869	1627179	1627616	438	1	NA	conserved hypothetical protein	424.866	313.446	307.68	345.124	241.145	215.344	348.664	267.204	0.718725	0.994152	-0.383894
Atu1644	AE007869	1627675	1628280	606	-1	NA	conserved hypothetical protein	205.031	188.78	202.279	184.026	191.015	181.226	198.697	185.422	0.296751	0.905859	-0.099754
Atu1645	AE007869	1628296	1629666	1371	-1	NA	ABC transporter, substrate binding protein	169.655	162.602	161.009	146.026	150.827	138.149	164.422	145.001	0.502232	0.983478	-0.181343
Atu1646	AE007869	1629675	1630511	837	-1	NA	ABC transporter, nucleotide binding/ATPase protein	191.062	152.432	152.056	131.82	133.732	115.616	165.183	127.056	0.799978	0.995086	-0.378607
Atu1647	AE007869	1630522	1631682	1161	-1	NA	ABC transporter, membrane spanning protein	109.321	88.5665	92.3497	100.653	82.9445	85.9343	96.7459	89.8439	0.203933	0.772664	-0.106779
Atu1648	AE007869	1631826	1632809	984	1	NA	mandelate racemase/muconate lactonizing enzyme family protein	35.75	36.174	36.2657	35.4667	32.1311	33.826	36.0632	33.8079	0.190757	0.743573	-0.0931669
Atu1649	AE007869	1633064	1633894	831	-1	NA	conserved hypothetical protein	8.46642	9.16379	9.01669	9.3987	8.91942	7.98027	8.8823	8.76613	0.031613	0.232424	-0.0189932
Atu1650	AE007869	1634139	1635263	1125	-1	NA	acyltransferase	14.3213	12.4549	13.1769	12.3032	12.3019	10.588	13.3177	11.731	0.295801	0.904964	-0.183016
Atu1652	AE007869	1635918	1638233	2316	1	maeB	NADP-dependent malic enzyme	70.8724	72.1115	74.0852	61.6411	64.1322	59.894	72.3563	61.8891	0.521131	0.985084	-0.225434
Atu1653	AE007869	1638399	1639484	1086	1	NA	conserved hypothetical protein	48.7827	47.3615	47.5024	34.6846	38.8176	32.088	47.8822	35.1968	0.824136	0.995513	-0.444047
Atu1654	AE007869	1639678	1640364	687	-1	NA	nitroreductase	16.0784	15.0117	11.6128	12.8078	12.8119	11.8049	14.2343	12.4749	0.26973	0.877791	-0.190347
Atu1656	AE007869	1640744	1641574	831	-1	tolB	tolB protein	123.017	103.21	97.3672	91.9645	86.3372	73.8556	107.865	84.0524	0.675577	0.992951	-0.359864
Atu1657	AE007869	1641644	1643323	1680	-1	nadE	NAD (+) synthetase	178.193	169.76	160.882	154.123	146.8	133.784	169.612	144.902	0.577645	0.989616	-0.227157
Atu1658	AE007869	1643693	1645486	1794	1	cgmA	conserved protein involved in phosphoglycerol modification of cyclic glucan	14.9418	13.4135	12.7703	12.8403	12.427	12.3375	13.7085	12.5349	0.223237	0.811553	-0.129117
Atu1659	AE007869	1645486	1646136	651	1	NA	conserved hypothetical protein	25.3973	26.6036	26.7457	16.7053	25.4397	22.1903	26.2489	21.4451	0.403028	0.964548	-0.291607
Atu1660	AE007869	1646246	1646785	540	1	NA	hypothetical protein	95.3714	82.4366	89.3434	103.991	84.3934	94.6478	89.0504	94.3441	-0.167997	0.0929426	0.0833094
Atu1661	AE007869	1646893	1648296	1404	1	sthA	soluble pyridine nucleotide transhydrogenase	261.981	257.618	256.819	226.671	238.72	214.056	258.806	226.482	0.618263	0.991315	-0.192473
Atu1662	AE007869	1648496	1649143	648	-1	NA	hypothetical protein	506.389	478.261	438.565	427.041	408.831	322.793	474.405	386.222	0.849314	0.995417	-0.29669
Atu1663	AE007869	1649579	1650568	990	1	NA	amidohydrolase	703.488	821.597	760.558	656.502	724.592	602.148	761.881	661.081	0.748428	0.994498	-0.204739
Atu1664	AE007869	1650702	1652180	1479	-1	tig	trigger factor	877.522	851.91	848.529	905.625	936.488	882.603	859.32	908.239	-0.487532	0.805627	0.0798759
Atu1666	AE007869	1652780	1653136	357	1	NA	hypothetical protein	807.024	958.059	854.787	1183.33	982.464	889.041	873.29	1018.28	-0.701497	0.92797	0.2216
Atu1667	AE007869	1653073	1653306	234	1	NA	conserved hypothetical protein	10121.3	11871.9	9925.52	13879.9	13897.1	12517	10639.6	13431.3	-1.82068	0.999962	0.336158
Atu8161	AE007869	1653758	1653901	144	1	NA	conserved hypothetical protein	35472.1	31202.3	29742	38838.1	32460.2	27565.4	32138.8	32954.6	-0.128656	0.021108	0.0361623
Atu1669	AE007869	1654279	1655724	1446	1	gidA	glucose inhibited division protein	29.5339	28.8896	25.6853	36.4419	33.7187	32.5414	28.0363	34.234	-0.520274	0.835538	0.288136
Atu1670	AE007869	1655875	1657002	1128	1	adhC	alcohol dehydrogenase class III	96.6147	106.125	111.443	84.2279	109.345	98.9333	104.728	97.502	0.204028	0.772869	-0.103139
Atu8112	AE007869	1657168	1658025	858	1	NA	conserved hypothetical protein	45.756	46.5579	44.293	37.7945	37.9969	31.5073	45.5356	35.7662	0.632418	0.991856	-0.348397
Atu8162	AE007869	1658132	1658395	264	1	NA	hypothetical protein	262.502	249.551	273.407	193.985	243.251	189.438	261.82	208.891	0.81338	0.995411	-0.325825
Atu1672	AE007869	1658392	1659924	1533	1	fadD	long-chain fatty acid-CoA ligase	52.8243	46.7792	50.0727	42.4996	44.2703	37.9136	49.8921	41.5612	0.493903	0.98251	-0.263574
Atu1673	AE007869	1660004	1661185	1182	1	lysA	diaminopimelate decarboxylase	26.4281	24.0031	22.8483	23.4197	21.4088	18.8327	24.4265	21.2204	0.325637	0.92953	-0.202997
Atu1674	AE007869	1661357	1662040	684	-1	NA	hypothetical protein	6.06871	6.23459	6.22593	5.63703	5.75679	6.17537	6.17641	5.85639	0.14162	0.613433	-0.0767561
Atu1675	AE007869	1662248	1663345	1098	1	NA	transcriptional regulator	7.04841	5.46909	5.20399	4.77216	4.85191	3.50073	5.90716	4.37493	0.51131	0.984338	-0.433204
Atu1676	AE007869	1663350	1664384	1035	-1	pabB	para-aminobenzoate synthase component I	10.2645	9.24955	12.0832	10.0298	7.94466	8.16223	10.5324	8.71222	0.366313	0.951809	-0.273723
Atu1677	AE007869	1664545	1665675	1131	-1	tgt	queuine tRNA-ribosyltransferase	26.6867	25.0086	25.6421	25.0003	23.5005	20.5035	25.7791	23.0014	0.282333	0.891462	-0.164478
Atu1678	AE007869	1665675	1666775	1101	-1	queA	S-adenosylmethionine tRNA ribosyltransferase-isomerase	23.7076	24.1486	23.7458	18.4081	21.7741	17.8012	23.8673	19.3278	0.50908	0.984143	-0.304361
Atu1679	AE007869	1667025	1667534	510	-1	ppiB	peptidyl prolyl cis-trans isomerase	467.246	429.347	483.141	368.707	386.725	369.223	459.912	374.885	1.10452	0.997301	-0.294908
Atu1680	AE007869	1667571	1668140	570	-1	ppiB	peptidyl prolyl cis-trans isomerase	160.091	164.135	168.526	121.066	155.129	130.646	164.25	135.614	0.629022	0.991726	-0.276396
Atu1681	AE007869	1668170	1668664	495	-1	coaD	phosphopantetheine adenylyltransferase	175.961	156.829	159.103	151.193	140.964	122.196	163.964	138.118	0.571933	0.989211	-0.247483
Atu1682	AE007869	1668693	1668875	183	1	NA	hypothetical protein	3.46013	1.6645	2.65109	1.62073	2.53143	3.69307	2.59191	2.61508	-0.00975028	0.1156	0.0128407
Atu1683	AE007869	1669058	1669282	225	1	NA	hypothetical protein	2208.55	2138.61	3003.38	2032.22	1987.09	1930.06	2450.18	1983.13	0.942885	0.99611	-0.305111
Atu1685	AE007869	1669561	1669713	153	1	NA	hypothetical protein	43.2252	28.7255	49.6776	53.6325	39.3613	36.718	40.5428	43.2373	-0.112414	0.00467203	0.0928304
Atu1686	AE007869	1669727	1671619	1893	1	ppiD	peptidyl-prolyl cis-trans isomerse D	102.245	106.638	109.719	99.3348	112.02	102.017	106.201	104.457	0.0562435	0.314683	-0.0238762
Atu1687	AE007869	1671634	1672662	1029	1	trpD	anthranilate phosphoribosyltransferase	182.351	155.791	146.524	174.863	160.439	147.079	161.556	160.794	0.0153314	0.183487	-0.00682086
Atu1688	AE007869	1672673	1673488	816	1	trpC	indole-3-glycerol-phosphate synthase	127.52	124.305	125.383	111.102	116.736	108.498	125.736	112.112	0.438531	0.972903	-0.165465
Atu1689	AE007869	1673496	1673987	492	1	moaC	molybdenum cofactor biosynthesis protein C	112.112	113.917	115.7	105.094	108.751	97.7004	113.91	103.849	0.33058	0.932854	-0.133407
Atu1690	AE007869	1673988	1675205	1218	1	moeA	molybdopterin biosynthesis protein	53.8356	55.6262	54.2596	48.9454	46.5915	41.0257	54.5738	45.5209	0.50765	0.984017	-0.26168
Atu1691	AE007869	1675687	1676757	1071	1	NA	GGDEF family protein	56.5606	52.291	48.7213	55.4787	52.8782	49.1808	52.5243	52.5126	0.000622426	0.142382	-0.000322235
Atu1692	AE007869	1676898	1677506	609	-1	NA	conserved hypothetical protein	69.3162	64.8794	66.2976	57.7929	65.7035	67.2087	66.831	63.5683	0.148226	0.633932	-0.07221
Atu1693	AE007869	1677558	1679366	1809	-1	kefB	glutathione-regulated potassium-efflux system protein	72.5728	64.5146	64.0966	59.2423	55.4417	55.1986	67.0613	56.6276	0.500809	0.983327	-0.243977
Atu1694	AE007869	1679659	1680027	369	-1	NA	conserved hypothetical protein	128.319	106.841	100.068	98.061	92.9015	81.6173	111.743	90.8599	0.572876	0.989282	-0.298466
Atu1695	AE007869	1680160	1681209	1050	1	moaA	molybdenum cofactor biosynthesis protein A	215.088	202.572	206.638	189.35	199.915	178.492	208.099	189.252	0.398563	0.963298	-0.136961
Atu1696	AE007869	1681377	1682345	969	1	NA	conserved hypothetical protein	31.5113	28.022	28.5382	28.9758	29.4015	25.8494	29.3572	28.0756	0.115201	0.525341	-0.0643985
Atu1697	AE007869	1682347	1683546	1200	1	NA	MFS permease	36.9955	36.0449	31.2652	29.989	32.1864	28.4061	34.7685	30.1938	0.356901	0.947545	-0.203528
Atu1698	AE007869	1683543	1684199	657	1	mobA	molybdopterin-guanine dinucleotide biosynthesis protein A	17.1339	14.7037	18.6249	14.446	15.8648	15.7514	16.8208	15.3541	0.206855	0.778892	-0.131626
Atu1699	AE007869	1684196	1684711	516	1	mobB	molybdopterin-guanine dinucleotide biosynthesis protein B	19.4979	17.6252	22.3562	19.3514	20.4244	18.1728	19.8264	19.3162	0.0592875	0.325656	-0.0376115
Atu1700	AE007869	1684808	1686421	1614	-1	NA	lipoprotein	795.841	828.428	829.123	577.385	547.529	521.216	817.797	548.71	2.82253	1	-0.5757
Atu1701	AE007869	1686722	1687363	642	-1	pcm	protein-L-isoaspartate O-methyltransferase	323.067	270.918	248.368	247.008	240.375	198.828	280.784	228.737	0.695101	0.99341	-0.295772
Atu1702	AE007869	1687372	1688142	771	-1	surE	stationary-phase survival protein	86.2339	81.6116	76.8381	73.7318	70.299	61.25	81.5612	68.4269	0.506594	0.983915	-0.253318
Atu1703	AE007869	1688355	1689638	1284	-1	serS	seryl-tRNA synthetase	141.863	135.967	139.802	118.807	131.507	114.678	139.21	121.664	0.483114	0.981013	-0.194362
Atu1704	AE007869	1689738	1690541	804	-1	tatC	SEC-independent protein translocase protein	165.301	152.356	162.32	126.532	136.412	128.295	159.993	130.413	0.786171	0.994663	-0.294919
Atu1705	AE007869	1690538	1691278	741	-1	tatB	SEC-independent protein translocase protein	730.429	601.34	606.564	603.329	545.54	507.558	646.111	552.142	0.727172	0.994362	-0.226742
Atu1706	AE007869	1691332	1691544	213	-1	tatA	SEC-independent protein translocase protein	2563.86	2105.06	2139.26	1980.54	1859.26	1698.5	2269.4	1846.1	1.20845	0.998369	-0.297824
Atu1707	AE007869	1691672	1692322	651	-1	NA	conserved hypothetical protein	287.368	254.138	235.329	266.221	229.58	214.766	258.945	236.856	0.321022	0.926248	-0.128636
Atu1708	AE007869	1692399	1693244	846	-1	NA	conserved hypothetical protein	167.906	164.75	158.467	142.22	143.603	120.627	163.708	135.483	0.666941	0.992801	-0.273005
Atu1709	AE007869	1693303	1694319	1017	-1	NA	glycosyl hydrolase	232.652	240.765	251.135	174.107	176.054	148.731	241.517	166.297	1.44889	0.998654	-0.538361
Atu1710	AE007869	1694567	1697593	3027	-1	NA	conserved hypothetical protein	793.997	865.267	890.625	608.768	629.186	619.262	849.963	619.072	2.11484	0.999938	-0.457293
Atu1711	AE007869	1697660	1699417	1758	-1	argS	arginyl-tRNA synthetase	167.926	159.06	163.342	137.443	133.864	116.964	163.442	129.424	0.838543	0.995485	-0.336682
Atu1712	AE007869	1699492	1700709	1218	-1	dgt	deoxyguanosinetriphosphate triphosphohydrolase	48.117	47.5877	47.8422	41.9648	45.5931	38.1473	47.849	41.9017	0.366938	0.952074	-0.191479
Atu1713	AE007869	1700924	1701256	333	1	NA	conserved hypothetical protein	837.299	927.142	1008.83	692.35	813.474	779.846	924.422	761.89	1.03948	0.997513	-0.27897
Atu1714	AE007869	1701558	1702355	798	1	NA	exonuclease III	171.658	132.726	123.685	135.289	112.548	104.011	142.69	117.282	0.51114	0.984323	-0.282896
Atu1715	AE007869	1702398	1703192	795	-1	exoR	exopolysaccharide production negative regulator	248.325	232.627	199.688	189.522	169.058	149.937	226.88	169.506	0.963601	0.996083	-0.420597
Atu1716	AE007869	1703179	1703496	318	-1	NA	hypothetical protein	552.006	464.159	411.58	407.895	316.301	289.168	475.915	337.788	1.14443	0.997956	-0.494587
Atu1717	AE007869	1703756	1705033	1278	-1	fadL	long-chain fatty acid transport protein	230.226	242.396	245.612	224.65	251.653	263.683	239.411	246.662	-0.125334	0.0169716	0.0430456
Atu1719	AE007869	1705487	1708330	2844	-1	valS	valyl-tRNA synthetase	296.242	281.99	294.452	270.766	283.282	274.319	290.895	276.122	0.272612	0.881008	-0.0751902
Atu1720	AE007869	1708549	1709550	1002	-1	NA	conserved hypothetical protein	419.748	450.436	423.712	373.259	438.171	369.659	431.299	393.696	0.436437	0.97246	-0.131605
Atu1721	AE007869	1709941	1710612	672	-1	pcm	protein-L-isoaspartate O-methyltransferase	256.506	227.288	219.152	197.73	207.412	192.844	234.315	199.328	0.644154	0.992272	-0.233302
Atu1722	AE007869	1710797	1710991	195	-1	NA	hypothetical protein	26.6992	23.208	24.3266	16.731	20.787	17.1124	24.7446	18.2101	0.688862	0.993238	-0.442372
Atu1724	AE007869	1711857	1712057	201	1	NA	hypothetical protein	102.209	85.2979	89.3061	120.015	82.1063	73.3413	92.2709	91.8208	0.0107078	0.170222	-0.00705407
Atu1725	AE007869	1712280	1712585	306	1	NA	hypothetical protein	178.649	197.524	215.27	149.266	166.907	151.013	197.147	155.729	0.838362	0.995486	-0.340238
Atu1726	AE007869	1712915	1713082	168	-1	NA	hypothetical protein	23.8708	22.2755	18.2894	25.8932	16.2	14.5827	21.4785	18.892	0.19956	0.76318	-0.185123
Atu1727	AE007869	1713171	1713422	252	-1	NA	hypothetical protein	22.6144	20.0307	22.8884	17.6544	17.9234	15.0855	21.8445	16.8878	0.606253	0.990889	-0.371289
Atu1728	AE007869	1713434	1714033	600	-1	wrbA	TrpR binding protein WrbA	204.618	203.432	218.677	183.394	187.231	172.9	208.909	181.175	0.604146	0.990816	-0.20549
Atu1729	AE007869	1714310	1715101	792	1	NA	putative molybdenum cofactor biosynthesis protein	114.506	124.666	129.183	113.844	119.396	114.772	122.785	116.004	0.202675	0.769956	-0.0819581
Atu1730	AE007869	1715189	1716034	846	1	NA	conserved hypothetical protein	218.386	264.69	283.418	211.636	277.691	254.286	255.498	247.871	0.100708	0.475895	-0.0437226
Atu1731	AE007869	1716161	1716658	498	1	gpt	xanthine-guanine phosphoribosyltransferase	118.531	131.156	149.16	107.203	139.766	109.076	132.949	118.682	0.313331	0.920361	-0.163778
Atu1733	AE007869	1717324	1721142	3819	1	nrdE	ribonucleoside-diphosphate reductase 2 alpha chain	1010.87	1179.14	1188.76	954.036	1300.87	1068.93	1126.26	1107.95	0.0755932	0.385795	-0.0236469
Atu1734	AE007869	1721296	1721643	348	1	NA	hypothetical protein	948.592	842.664	855.982	851.998	844.637	645.488	882.413	780.708	0.581068	0.989827	-0.176671
Atu1735	AE007869	1721701	1721988	288	1	NA	hypothetical protein	213.022	200.35	205.515	201.506	233.034	177.025	206.296	203.855	0.0415862	0.264376	-0.0171724
Atu1736	AE007869	1721995	1723365	1371	-1	mntH	manganese transport protein	2060.39	2298.99	2223.22	1865.74	1959.53	1781.15	2194.2	1868.8	1.38485	0.999277	-0.231578
Atu1737	AE007869	1723735	1723962	228	1	NA	hypothetical protein	68.813	56.493	81.0947	58.972	48.5094	42.9806	68.8003	50.154	0.677981	0.992997	-0.45605
Atu1738	AE007869	1723979	1725712	1734	-1	NA	ABC transporter, nucleotide binding/ATPase protein	56.8041	55.0838	56.9832	45.5553	48.9901	43.1652	56.2903	45.9035	0.607697	0.990938	-0.294282
Atu1739	AE007869	1725944	1727182	1239	1	NA	permease	284.717	286.025	294.762	252.548	258.873	242.221	288.501	251.214	0.703551	0.993673	-0.199661
Atu1740	AE007869	1727586	1728041	456	-1	NA	acetyltransferase	78.5333	72.4294	67.5001	62.2241	60.9542	57.7088	72.8209	60.2957	0.561879	0.98837	-0.272298
Atu1741	AE007869	1728149	1728562	414	1	NA	conserved hypothetical protein	44.0149	43.4098	48.0462	32.2385	38.8841	31.3225	45.157	34.1484	0.687101	0.993194	-0.403132
Atu1742	AE007869	1728826	1729980	1155	-1	NA	conserved hypothetical protein	110.864	97.4659	99.6902	83.7997	69.0366	72.5935	102.673	75.1432	0.906982	0.995732	-0.450346
Atu1743	AE007869	1730086	1730703	618	-1	NA	conserved hypothetical protein	40.5287	42.1771	41.0833	40.9537	42.9145	37.5235	41.263	40.4639	0.0558251	0.313214	-0.0282141
Atu1744	AE007869	1730703	1731284	582	-1	NA	nitroreductase family protein	36.5077	36.1129	33.251	31.2562	39.4998	33.0949	35.2905	34.617	0.0464256	0.280579	-0.0278018
Atu1745	AE007869	1731394	1732374	981	1	NA	conserved hypothetical protein	178.508	167.716	153.584	143.208	134.525	111.476	166.603	129.736	0.790005	0.994774	-0.360829
Atu1746	AE007869	1732562	1734565	2004	-1	thrS	threonyl-tRNA synthetase	114.1	109.591	106.843	99.9501	100.903	93.8586	110.178	98.2372	0.410645	0.966538	-0.165492
Atu8091	AE007869	1734692	1735216	525	-1	NA	conserved hypothetical protein	129.589	122.173	113.458	91.7088	98.7168	83.1917	121.74	91.2058	0.906543	0.995724	-0.416608
Atu1747	AE007869	1735213	1735572	360	-1	NA	conserved hypothetical protein	285.332	223.135	222.959	197.18	188.679	180.457	243.809	188.772	0.8654	0.995335	-0.369106
Atu1748	AE007869	1735576	1736022	447	-1	nifU	NIFU-like protein	328.328	267.417	296.661	287.305	269.065	259.768	297.469	272.046	0.365821	0.951594	-0.128887
Atu1749	AE007869	1736303	1736929	627	1	folE	GTP cyclohydrolase I	1038.4	1051.09	1040.88	917.534	961.137	906.971	1043.46	928.548	1.12778	0.997534	-0.168322
Atu1750	AE007869	1737056	1737508	453	1	hisI	phosphoribosyl c-AMP cyclohydrolase	176.123	161.188	187.539	148.188	159.914	139.773	174.95	149.292	0.566309	0.988759	-0.228808
Atu1751	AE007869	1737604	1738542	939	1	NA	conserved hypothetical protein	132.994	137.264	149.202	119.501	129.812	122.4	139.82	123.904	0.434789	0.972106	-0.174346
Atu1752	AE007869	1738623	1739057	435	-1	NA	conserved hypothetical protein	578.698	707.142	652.938	511.597	594.374	704.283	646.259	603.418	0.282246	0.891371	-0.0989557
Atu1753	AE007869	1739212	1739949	738	-1	NA	conserved hypothetical protein	39.182	40.8616	42.803	36.438	39.0751	32.2806	40.9488	35.9312	0.340528	0.938951	-0.188584
Atu1754	AE007869	1740266	1740862	597	1	NA	conserved hypothetical protein	2.12128	2.25957	1.71559	2.31844	2.61889	1.62732	2.03215	2.18821	-0.117406	0.00865618	0.10675
Atu8163	AE007869	1741044	1741661	618	1	NA	conserved hypothetical protein	130.01	141.177	143.137	108.943	104.663	90.4254	138.108	101.344	1.00257	0.996532	-0.446542
Atu1756	AE007869	1741892	1742200	309	-1	NA	hypothetical protein	11.8398	9.71692	6.4547	8.63867	5.99679	4.78441	9.33715	6.47329	0.478951	0.980373	-0.528483
Atu1757	AE007869	1742384	1742992	609	1	NA	conserved hypothetical protein	127.888	154.41	179.065	116.073	148.522	125.331	153.788	129.975	0.460797	0.977285	-0.242704
Atu1758	AE007869	1743249	1743683	435	-1	NA	conserved hypothetical protein	157.533	140.248	134.454	147.956	129.524	126.427	144.078	134.636	0.222506	0.810198	-0.0977888
Atu1759	AE007869	1743749	1745152	1404	-1	sdaA	L-serine dehydratase	174.787	164.421	165.249	162.733	163.161	152.893	168.152	159.595	0.213729	0.793124	-0.075349
Atu1760	AE007869	1745246	1745536	291	1	NA	hypothetical protein	29.0128	27.6641	29.824	25.1409	21.6901	25.6921	28.8336	24.1743	0.447814	0.974809	-0.254276
Atu8164	AE007869	1745806	1746156	351	1	NA	conserved hypothetical protein	42.8951	42.0272	46.2267	32.9549	45.3684	33.0936	43.7163	37.139	0.353913	0.946101	-0.235238
Atu1762	AE007869	1746166	1746930	765	-1	NA	conserved hypothetical protein	47.2718	46.871	48.1274	39.2874	41.7835	35.7241	47.4234	38.9317	0.55513	0.987752	-0.284654
Atu8019	AE007869	1747038	1747199	162	-1	NA	Conserved hypothetical protein	2996.21	3374.82	5035.51	2959.23	3191.29	3496.23	3802.18	3215.59	0.576867	0.989563	-0.241745
Atu1763	AE007869	1747392	1748168	777	1	NA	conserved hypothetical protein	37.0342	40.8827	39.9608	32.0642	34.8781	31.8563	39.2926	32.9329	0.493449	0.982453	-0.254729
Atu1764	AE007869	1748259	1749179	921	1	metF	methylenetetrahydrofolate reductase	172.032	151.003	127.711	155.865	143.037	119.335	150.249	139.412	0.21126	0.788081	-0.107994
Atu1765	AE007869	1749211	1750107	897	-1	NA	transcriptional regulator, LysR family	86.0429	88.0971	91.7656	102.281	109.035	103.597	88.6352	104.971	-0.600303	0.885097	0.244043
Atu1766	AE007869	1750385	1750603	219	1	NA	hypothetical protein	32.7685	37.554	42.3367	50.1095	63.988	48.0258	37.5531	54.0411	-0.792916	0.956018	0.525126
Atu1767	AE007869	1750875	1751915	1041	1	NA	transcriptional regulator, AraC family	163.623	157.548	155.813	155.088	166.21	159.544	158.995	160.281	-0.0332806	0.0652156	0.0116203
Atu1768	AE007869	1752000	1753475	1476	-1	NA	conserved hypothetical protein	122.074	120.521	113.143	110.252	109.654	100.562	118.579	106.822	0.368525	0.952739	-0.150639
Atu1769	AE007869	1753834	1754172	339	1	glnB	nitrogen regulatory protein PII	2161.94	1894.5	1839.62	1662.91	1465.77	1310.8	1965.36	1479.83	1.59794	0.999849	-0.409364
Atu1770	AE007869	1754245	1755654	1410	1	glnA	glutamine synthetase	797.118	917.825	970.223	718.347	874.06	753.331	895.055	781.913	0.67694	0.992976	-0.194969
Atu1771	AE007869	1755753	1756673	921	1	NA	conserved hypothetical protein	24.0631	26.1751	23.9385	20.5029	21.2513	16.694	24.7256	19.4827	0.545437	0.986882	-0.343808
Atu8165	AE007869	1756761	1757090	330	1	NA	conserved hypothetical protein	1187.31	1115.56	1411.18	1109.98	1192.87	1168.11	1238.02	1156.99	0.379918	0.957209	-0.0976558
Atu1773	AE007869	1757191	1757847	657	-1	NA	conserved hypothetical protein	508.769	542.512	458.566	439.098	469.686	388.771	503.282	432.518	0.699313	0.993537	-0.218607
Atu1774	AE007869	1758155	1760002	1848	1	NA	ABC transporter, substrate binding protein (peptide)	50.5969	48.4362	50.8427	42.1031	46.5947	39.1081	49.9586	42.602	0.438964	0.972995	-0.229813
Atu1775	AE007869	1760041	1760709	669	1	NA	polyketide biosynthesis associated protein	151.649	165.994	173.4	129.012	144.983	127.792	163.681	133.929	0.704075	0.99369	-0.289421
Atu1776	AE007869	1760890	1761693	804	1	NA	conserved hypothetical protein	34.8279	32.0408	34.9984	29.3889	30.5378	29.368	33.9557	29.7649	0.380974	0.957595	-0.190042
Atu1777	AE007869	1761753	1762097	345	-1	NA	hypothetical protein	56.6926	57.137	55.6242	35.534	37.7651	36.6076	56.4846	36.6356	1.38594	0.999264	-0.624613
Atu8020	AE007869	1762198	1762476	279	-1	NA	conserved hypothetical protein	43.3735	38.8359	36.9031	38.2702	29.4721	34.6697	39.7042	34.1374	0.352045	0.945167	-0.217939
Atu1778	AE007869	1762494	1765991	3498	-1	mfd	transcription-repair coupling factor	60.7619	52.0736	50.7156	54.3784	50.7717	48.2168	54.517	51.1223	0.171079	0.696922	-0.0927539
Atu1779	AE007869	1765995	1766306	312	-1	NA	conserved hypothetical protein	185.135	167.644	173.983	152.733	167.966	134.977	175.588	151.892	0.499833	0.983224	-0.209144
Atu1780	AE007869	1766494	1768599	2106	1	recG	ATP-dependent DNA helicase	48.9418	45.1266	43.1295	43.7521	48.118	40.8155	45.7326	44.2285	0.0890475	0.434984	-0.048247
Atu1781	AE007869	1768612	1768884	273	1	NA	hypothetical protein	126.28	103.448	98.728	110.453	102.45	95.3097	109.485	102.738	0.18127	0.72167	-0.09177
Atu1782	AE007869	1768912	1769202	291	-1	NA	conserved hypothetical protein	136.36	121.274	116.517	124.345	111.634	96.0913	124.717	110.69	0.350348	0.944307	-0.172129
Atu1783	AE007869	1769199	1769444	246	-1	NA	conserved hypothetical protein	239.668	189.626	198.968	196.926	183.606	149.899	209.421	176.81	0.526246	0.985437	-0.244202
Atu1784	AE007869	1769564	1770232	669	-1	NA	conserved hypothetical protein	79.7157	75.1917	79.9316	59.9986	68.6396	51.2683	78.2797	59.9688	0.699241	0.993535	-0.384425
Atu1785	AE007869	1770246	1770749	504	-1	NA	acetyltransferase	174.075	149.712	139.791	150.651	123.511	148.593	154.526	140.918	0.284104	0.89331	-0.132991
Atu1786	AE007869	1770746	1772572	1827	-1	glmS	glucosamine-fructose-6-phosphate aminotransferase	126.733	118.803	116.751	104.438	95.2114	103.876	120.762	101.175	0.618054	0.991307	-0.255311
Atu1787	AE007869	1772777	1774138	1362	-1	glmU	UDP-N-acetylglucosamine pyrophosphorylase	117.673	107.318	99.8558	98.7196	87.0724	83.4556	108.282	89.7492	0.562437	0.988421	-0.270825
Atu1788	AE007869	1774345	1775082	738	-1	NA	transcriptional regulator, GntR family	80.4612	78.9518	80.7852	78.7703	75.7179	71.4867	80.0661	75.3249	0.204793	0.774509	-0.0880639
Atu1789	AE007869	1775296	1776369	1074	-1	NA	lipoprotein	272.908	277.701	292.867	275.974	287.753	302.874	281.158	288.867	-0.130834	0.0240196	0.039023
Atu1790	AE007869	1776408	1777331	924	-1	NA	ABC transporter, membrane spanning protein (sugar)	35.7871	32.2594	31.4449	32.7409	29.1413	28.9368	33.1638	30.273	0.235162	0.832167	-0.131578
Atu1791	AE007869	1777328	1778419	1092	-1	NA	ABC transporter, membrane spanning protein (sugar)	31.4411	29.3287	26.9528	24.354	27.9988	26.419	29.2409	26.2573	0.270625	0.878794	-0.155268
Atu1792	AE007869	1778409	1779953	1545	-1	NA	ABC transporter, nucleotide binding/ATPase protein (sugar)	97.542	94.1274	80.2477	86.1947	78.6704	70.3172	90.639	78.3941	0.400782	0.963927	-0.209387
Atu1793	AE007869	1780180	1780905	726	-1	pcs	phosphatidylcholine synthase	118.714	119.756	124.295	104.448	114.537	97.3953	120.921	105.46	0.460737	0.977274	-0.197372
Atu1794	AE007869	1781116	1782324	1209	1	ubiH	2-octaprenyl-6-methoxyphenol hydroxylase	222.241	242.913	238.629	225.124	247.576	224.998	234.594	232.566	0.0375987	0.251392	-0.0125295
Atu1795	AE007869	1782308	1783246	939	-1	NA	malonate transporter	27.9476	25.2563	27.7278	21.7945	23.619	19.073	26.9772	21.4955	0.542642	0.986645	-0.327707
Atu1796	AE007869	1783274	1783918	645	-1	ccdA	cytochrome c-type biogenesis protein	38.0686	32.5856	32.8448	28.05	30.7937	26.9809	34.4996	28.6082	0.467138	0.978413	-0.270152
Atu1798	AE007869	1784548	1785105	558	-1	NA	ankyrin repeat protein	114.864	117.521	113.317	105.952	122.143	81.981	115.234	103.359	0.289053	0.898352	-0.156911
Atu8021	AE007869	1785261	1785368	108	-1	NA	conserved hypothetical protein	500.96	439.984	406.787	429.329	399.448	304.281	449.244	377.686	0.63378	0.991908	-0.250311
Atu1799	AE007869	1785528	1786271	744	-1	NA	conserved hypothetical protein	36.3127	35.4436	33.2562	29.1013	30.1986	25.4345	35.0042	28.2448	0.553102	0.987565	-0.309542
Atu1800	AE007869	1786405	1787559	1155	-1	NA	conserved hypothetical protein	174.154	176.471	189.253	158.355	169.358	165.959	179.959	164.557	0.365049	0.951257	-0.129079
Atu1801	AE007869	1787627	1787818	192	-1	NA	hypothetical protein	430.564	379.396	363.862	331.609	327.835	272.357	391.274	310.6	0.946309	0.996107	-0.333119
Atu1802	AE007869	1787825	1788265	441	-1	gloA	lactoylglutathione lyase	490.577	459.127	483.072	360.486	389.851	329.296	477.592	359.878	1.44069	0.998425	-0.40827
Atu1803	AE007869	1788458	1789036	579	1	cspA	cold shock protein	591.038	649.267	655.711	574.577	643.973	556.92	632.005	591.823	0.366132	0.951731	-0.0947707
Atu1804	AE007869	1789072	1789518	447	1	NA	conserved hypothetical protein	300.469	299.25	282.19	277.573	310.26	265.627	293.97	284.487	0.146241	0.627884	-0.0473055
Atu1805	AE007869	1789579	1789827	249	-1	NA	hypothetical protein	7509.15	7416.23	7225.72	5270.8	4928.8	4648.21	7383.7	4949.27	4.92098	1	-0.577128
Atu8166	AE007869	1790041	1790310	270	1	NA	hypothetical protein	672.811	805.509	1005.64	418.161	534.67	519.39	827.986	490.74	1.77874	0.998749	-0.754646
Atu1808	AE007869	1790521	1791663	1143	1	ugcG	UDP-glucose:ceramide glycosyltransferase	8.92529	8.87049	8.96067	6.48719	6.99134	7.16926	8.91882	6.8826	0.692534	0.993336	-0.3739
Atu1810	AE007869	1792062	1792367	306	1	NA	conserved hypothetical protein	581.011	661.825	722.968	534.387	695.257	515.985	655.268	581.876	0.472353	0.979305	-0.171373
Atu1812	AE007869	1792668	1792880	213	1	NA	hypothetical protein	13.5427	8.7847	7.59233	8.81892	12.2338	6.34584	9.97324	9.13285	0.111836	0.513916	-0.126998
Atu1813	AE007869	1792891	1793313	423	-1	NA	conserved hypothetical protein	79.0049	147.827	77.2263	74.0901	75.2922	66.1053	101.353	71.8292	0.620104	0.991383	-0.496743
Atu1814	AE007869	1793404	1794459	1056	1	NA	epoxide hydrolase	9.79386	22.6228	10.1073	7.86424	9.76076	8.23991	14.1747	8.62164	0.581426	0.989849	-0.71728
Atu8022	AE007869	1794640	1794795	156	-1	NA	conserved hypothetical protein	182.204	198.885	217.35	202.166	188.196	178.976	199.48	189.779	0.185441	0.731409	-0.0719179
Atu1815	AE007869	1795033	1796331	1299	1	NA	HlyD family secretion protein	66.9979	68.0695	74.9033	57.0052	64.2366	63.2455	69.9903	61.4957	0.381854	0.957916	-0.186668
Atu1816	AE007869	1796346	1797065	720	1	NA	ABC transporter, nucleotide binding/ATPase protein	49.4446	51.13	49.7129	45.9996	46.4056	44.1755	50.0958	45.5269	0.309299	0.917059	-0.137971
Atu1817	AE007869	1797055	1798263	1209	1	NA	conserved hypothetical protein	47.835	48.2299	48.0646	38.2702	41.4781	42.554	48.0432	40.7674	0.493624	0.982475	-0.236915
Atu1818	AE007869	1798329	1798619	291	1	NA	hypothetical protein	55.8495	61.3097	69.4659	52.9997	53.3297	47.0296	62.2084	51.1197	0.513352	0.984503	-0.28323
Atu1819	AE007869	1798822	1799211	390	-1	NA	conserved hypothetical protein	679.566	590.129	630.694	552.375	525.316	463.335	633.463	513.675	1.07295	0.997744	-0.302404
Atu1820	AE007869	1799323	1799706	384	-1	NA	conserved hypothetical protein	1227.01	1034.16	1056.35	980.151	893.932	816.081	1105.84	896.721	1.13278	0.997657	-0.302413
Atu1821	AE007869	1799744	1800970	1227	-1	nifS	cysteine desulfurase	390.255	410.643	413.407	342.522	367.827	333.475	404.768	347.941	0.816657	0.995456	-0.218253
Atu1822	AE007869	1800987	1802258	1272	-1	sufD	transport system	537.128	607.738	560.075	489.116	546.652	526.732	568.313	520.834	0.488064	0.981736	-0.125864
Atu1823	AE007869	1802281	1803036	756	-1	sufC	ABC transporter, nucleotide binding/ATPase protein	331.957	387.087	360.012	315.818	344.528	322.551	359.685	327.633	0.437818	0.972754	-0.134656
Atu1824	AE007869	1803109	1804578	1470	-1	sufB	ABC transporter subunit	596.972	586.119	577.522	527.615	555.903	491.473	586.871	524.997	0.693979	0.993377	-0.160736
Atu1825	AE007869	1804777	1805946	1170	-1	nifS	cysteine desulfurase	363.686	337.185	286.759	347.97	321.95	305.569	329.21	325.163	0.0500783	0.293066	-0.0178443
Atu1826	AE007869	1806158	1806835	678	1	NA	conserved hypothetical protein	250.397	210.964	222.778	191.605	210.701	166.404	228.046	189.57	0.640926	0.992166	-0.266594
Atu1827	AE007869	1807076	1808167	1092	-1	NA	conserved hypothetical protein	56.7615	54.6726	49.8577	44.7245	43.4829	40.4215	53.7639	42.8763	0.63984	0.992128	-0.326457
Atu1828	AE007869	1808346	1809599	1254	1	tyrS	tyrosyl-tRNA synthetase	111.201	114.201	112.282	94.8439	115.351	96.74	112.561	102.312	0.298868	0.907845	-0.137735
Atu8167	AE007869	1809644	1813027	3384	-1	NA	putative transmembrane protein	92.9763	85.9239	83.0087	78.005	75.566	66.5297	87.303	73.3669	0.519558	0.984974	-0.250902
Atu1830	AE007869	1813147	1813614	468	1	bcp	bacterioferritin comigratory protein	211.368	193.679	221.036	170.267	184.113	158.308	208.694	170.896	0.750404	0.994487	-0.288272
Atu1831	AE007869	1813632	1814456	825	1	NA	conserved hypothetical protein	54.6644	48.8422	55.9964	43.5005	42.8157	38.1436	53.1677	41.4866	0.672567	0.992898	-0.357904
Atu1832	AE007869	1814546	1815844	1299	1	NA	membrane protein associated metalloendopeptidase	447.321	367.113	352.813	317.144	253.558	239.032	389.082	269.911	1.25664	0.998807	-0.52759
Atu1833	AE007869	1816064	1817575	1512	1	NA	ATP-dependent RNA helicase	448.798	456.878	444.756	532.706	546.32	537.688	450.144	538.905	-1.31141	0.994346	0.259644
Atu1834	AE007869	1817584	1818027	444	1	NA	mutT like protein	295.527	268.342	274.02	338.901	286.272	271.513	279.296	298.895	-0.268481	0.338797	0.0978451
Atu1835	AE007869	1818645	1818839	195	1	NA	hypothetical protein	14.0712	12.9429	14.3748	12.675	12.7691	12.5635	13.7963	12.6692	0.229941	0.823523	-0.122954
Atu1836	AE007869	1818952	1819329	378	1	NA	hypothetical protein	22.8936	24.9808	26.9528	23.2777	23.132	18.6614	24.9424	21.6903	0.314155	0.921018	-0.201546
Atu1837	AE007869	1819512	1820042	531	1	NA	transcriptional regulator	210.67	171.519	177.249	199.219	179.608	172.458	186.479	183.762	0.0503285	0.293935	-0.0211788
Atu1838	AE007869	1820179	1821258	1080	1	NA	ABC transporter, substrate binding protein (amino acid)	73.6783	65.7156	65.036	67.3745	64.3942	58.7442	68.1433	63.5043	0.203314	0.771333	-0.101717
Atu1839	AE007869	1821390	1822067	678	1	rpe	ribulose-phosphate 3-epimerase	53.7528	59.6886	61.6177	50.0157	62.9456	55.8833	58.353	56.2815	0.0939636	0.452426	-0.0521461
Atu1840	AE007869	1822138	1822644	507	1	NA	conserved hypothetical protein	29.6966	36.5628	36.4686	26.5199	35.9774	29.8259	34.2427	30.7744	0.226568	0.817614	-0.154063
Atu1841	AE007869	1822726	1824033	1308	1	purB	adenylosuccinate lyase	144.101	155.296	149.847	144.971	170.532	145.868	149.748	153.791	-0.0933983	0.000613959	0.0384299
Atu1842	AE007869	1824104	1824667	564	1	NA	conserved hypothetical protein	313.608	271.119	289.025	259.958	253.392	212.995	291.251	242.115	0.721395	0.994225	-0.266569
Atu1843	AE007869	1824862	1825626	765	1	purC	phosphoribosylaminoimidazole-succinocarboxamide synthase	347.917	311.43	306.381	295.948	295.588	242.615	321.909	278.05	0.588517	0.990214	-0.211308
Atu1844	AE007869	1825681	1825923	243	1	purS	Phosphoribosylformylglycinamidine synthetase	504.073	489.588	498.238	448.757	465.635	377.722	497.299	430.705	0.710711	0.993906	-0.207416
Atu1845	AE007869	1825991	1826614	624	1	purQ	phosphoribosylformylglycinamidine synthase I	275.335	257.672	256.915	218.326	230.512	194.072	263.308	214.303	0.848993	0.995419	-0.297094
Atu1846	AE007869	1826694	1827098	405	1	NA	conserved hypothetical protein	74.1777	83.8065	82.2558	57.6101	77.6376	57.1537	80.08	64.1338	0.540165	0.986446	-0.320357
Atu1847	AE007869	1827331	1827636	306	-1	NA	hypothetical protein	80.4725	71.1028	72.0502	78.5103	82.6966	67.6384	74.5418	76.2818	-0.0648124	0.0214939	0.0332882
Atu1848	AE007869	1827730	1829148	1419	1	NA	transcriptional regulator, GntR family	31.6329	28.3353	27.8075	40.5492	38.9716	35.1549	29.2586	38.2253	-0.69018	0.924414	0.385667
Atu1849	AE007869	1829261	1829851	591	1	NA	hypothetical protein	131.902	135.11	147.032	103.716	129.628	120.143	138.015	117.829	0.502536	0.98351	-0.228124
Atu1850	AE007869	1829966	1832200	2235	1	purL	phosphoribosylformylglycinamidine synthetase II	94.6264	92.5982	96.7646	86.5675	98.5836	87.7297	94.663	90.9603	0.130565	0.577308	-0.057565
Atu1851	AE007869	1832217	1832450	234	1	NA	BolA/YrbA family protein	1040	1000.66	958.32	937.525	995.794	858.148	999.661	930.489	0.483929	0.981137	-0.103449
Atu1852	AE007869	1832582	1833730	1149	-1	NA	hypothetical protein	34.3513	30.3355	27.3046	30.2876	24.3923	21.616	30.6638	25.432	0.378985	0.956867	-0.269893
Atu1853	AE007869	1833841	1834089	249	1	NA	hypothetical protein	459.15	452.275	472.16	455.81	417.439	380.156	461.195	417.801	0.503807	0.983645	-0.14256
Atu1854	AE007869	1834234	1834569	336	1	grlA	glutaredoxin-related protein	3407.87	2992.17	3004.11	2607.85	2449.65	2067.1	3134.71	2374.87	1.73444	0.999372	-0.400487
Atu1855	AE007869	1834707	1835915	1209	1	NA	MFS permease	146.182	141.45	153.914	117.755	122.854	116.761	147.182	119.123	0.808255	0.995308	-0.305147
Atu1856	AE007869	1835989	1836813	825	-1	NA	inositol monophosphatase family protein	89.885	78.3268	77.6893	73.819	72.4358	66.3032	81.967	70.8527	0.430317	0.971132	-0.210221
Atu1857	AE007869	1836844	1837671	828	-1	NA	inositol monophosphatase family protein	35.6878	32.4785	34.5047	36.0594	36.786	32.0367	34.2237	34.9607	-0.0571229	0.0302039	0.0307396
Atu1858	AE007869	1837691	1838626	936	-1	NA	conserved hypothetical protein	66.0714	67.132	66.806	56.5092	63.8457	53.2055	66.6698	57.8535	0.409019	0.966128	-0.204629
Atu1859	AE007869	1838691	1839620	930	-1	glsA	glutaminase A	42.2892	40.146	41.7333	39.6522	43.5856	38.0156	41.3895	40.4178	0.0669293	0.353649	-0.034275
Atu1860	AE007869	1839690	1840307	618	-1	rpsD	30S ribosomal protein S4	3691.18	3713.84	3887.83	3241.58	3721.48	3109.05	3764.28	3357.37	0.921706	0.995986	-0.165043
Atu1861	AE007869	1840759	1841742	984	1	NA	transporter	57.5574	49.8829	50.9473	53.4513	47.9023	38.8483	52.7959	46.734	0.285055	0.894288	-0.175953
Atu1862	AE007869	1841782	1843326	1545	-1	NA	conserved hypothetical protein	64.8914	62.6953	62.5583	54.0717	61.1298	53.9682	63.3817	56.3899	0.349707	0.943972	-0.168629
Atu1863	AE007869	1843422	1844315	894	-1	NA	permease	65.4767	71.8434	67.2311	59.0535	59.2667	52.634	68.1837	56.9847	0.53284	0.985895	-0.258852
Atu1864	AE007869	1844353	1844991	639	-1	NA	putative homoserine/homoserine lactone efflux protein	131.904	146.344	140.795	156.575	158.223	159.968	139.681	158.255	-0.492341	0.810372	0.18012
Atu1865	AE007869	1845156	1845392	237	-1	NA	hypothetical protein	104.198	122.466	109.176	355.413	340.842	341.481	111.947	345.912	-4.6433	1	1.62759
Atu1866	AE007869	1845550	1845744	195	-1	NA	hypothetical protein	222.253	192.135	202.353	212.939	185.004	165.276	205.58	187.74	0.309338	0.917092	-0.130968
Atu1867	AE007869	1845785	1846606	822	-1	murI	glutamate racemase	147.73	149.444	127.944	120.153	123.562	119.062	141.706	120.926	0.55096	0.987369	-0.228778
Atu1868	AE007869	1846590	1847423	834	-1	lasT	tRNA/rRNA methyltransferase	171.334	159.242	139.482	141.185	134.907	129.403	156.686	135.165	0.498689	0.983089	-0.213157
Atu1869	AE007869	1847538	1848056	519	-1	NA	hypothetical protein	140.17	133.06	136.581	110.104	114.586	106.128	136.604	110.272	0.81207	0.995386	-0.308924
Atu1870	AE007869	1848284	1849498	1215	1	icdA	isocitrate dehydrogenase	578.424	623.069	632.225	528.092	633.969	571.05	611.239	577.704	0.303364	0.911941	-0.081407
Atu1871	AE007869	1849834	1850460	627	1	gst	glutathione S-transferase	125.002	123.327	120.191	134.816	116.829	130.424	122.84	127.356	-0.127316	0.0193846	0.0520855
Atu1872	AE007869	1850536	1850919	384	-1	NA	conserved hypothetical protein	63.5768	46.5746	45.3424	45.313	40.5647	34.2096	51.8313	40.0291	0.529873	0.985686	-0.372773
Atu1873	AE007869	1851032	1853695	2664	-1	alaS	alanyl-tRNA synthetase	152.253	146.536	141.684	125.845	135.267	126.512	146.824	129.208	0.490158	0.98202	-0.184394
Atu1874	AE007869	1853926	1855017	1092	-1	recA	RecA protein	3361.94	3329.61	2822.09	3266.25	3241.65	3011.35	3171.21	3173.08	-0.0044017	0.129178	0.000849379
Atu1875	AE007869	1855312	1856205	894	1	NA	carbohydrate kinase	16.9987	16.5006	18.3906	19.3527	19.4965	17.1982	17.2966	18.6825	-0.193437	0.154931	0.111193
Atu1876	AE007869	1856234	1857157	924	1	NA	conserved hypothetical protein	45.9902	48.5069	54.0805	41.5146	53.081	45.7595	49.5259	46.785	0.139133	0.605477	-0.0821356
Atu1877	AE007869	1857441	1859681	2241	-1	NA	OmpA family protein	167.303	170.351	174.513	150.26	148.603	164.34	170.723	154.401	0.399951	0.963692	-0.144968
Atu1878	AE007869	1859761	1859967	207	-1	NA	hypothetical protein	9.85663	10.3006	15.104	9.55215	12.8681	10.8149	11.7537	11.0784	0.0960863	0.459853	-0.0853695
Atu1879	AE007869	1860027	1860800	774	1	NA	ABC transporter, substrate binding protein (amino acid)	435.861	477.652	552.845	445.913	447.541	512.332	488.786	468.595	0.183975	0.728008	-0.0608607
Atu1880	AE007869	1860913	1861716	804	1	NA	ABC transporter, membrane spanning protein (amino acid)	63.2678	54.6101	56.118	63.2046	54.5935	47.8084	57.9987	55.2022	0.121629	0.547196	-0.0712952
Atu1881	AE007869	1861713	1862543	831	1	NA	ABC transporter, membrane spanning protein (amino acid)	35.8976	34.194	32.1746	34.8585	36.7926	34.7167	34.0888	35.4559	-0.111908	0.00433576	0.0567304
Atu1882	AE007869	1862712	1862978	267	1	usg	usg protein	1214.5	1287.68	1442.12	962.358	1049.69	890.669	1314.77	967.573	1.77198	0.998859	-0.442366
Atu1883	AE007869	1863063	1863887	825	1	NA	conserved hypothetical protein	313.83	286.618	300.107	236.197	225.66	206.129	300.185	222.662	1.31145	0.998088	-0.430997
Atu1884	AE007869	1864027	1864992	966	-1	ssuA	ABC transporter, substrate binding protein (aliphatic sulfonate)	58.6299	50.8575	54.6867	47.4878	37.5253	50.154	54.7247	45.0557	0.465547	0.978134	-0.280483
Atu1885	AE007869	1865281	1865769	489	-1	NA	transcriptional regulator, AsnC family	361.276	291.256	332.031	296.999	311.44	246.527	328.188	284.988	0.526815	0.985476	-0.203618
Atu1886	AE007869	1865840	1866466	627	-1	NA	conserved hypothetical protein	26.3694	25.1928	24.4165	21.602	21.2416	17.1788	25.3263	20.0075	0.548753	0.987172	-0.340096
Atu1887	AE007869	1866486	1867040	555	-1	exoI	succinoglycan biosynthesis protein	48.0449	45.083	39.725	39.724	32.6572	31.7367	44.2843	34.706	0.568902	0.988973	-0.35161
Atu1888	AE007869	1867187	1868722	1536	1	NA	two component sensor kinase	129.444	139.979	140.94	113.283	115.474	107.056	136.788	111.938	0.732826	0.994453	-0.289244
Atu1889	AE007869	1868736	1869140	405	-1	dgk	diacylglycerol kinase	68.7925	61.0283	59.2295	67.8627	64.9125	70.5035	63.0168	67.7596	-0.212975	0.202197	0.104689
Atu1890	AE007869	1869149	1870183	1035	-1	cobT	cobyrinic acid synthase	90.9529	83.2459	82.4468	93.229	94.6086	96.3959	85.5485	94.7445	-0.347531	0.56299	0.147299
Atu1891	AE007869	1870336	1871121	786	1	cobS	cobalamin biosynthesis protein	21.9303	24.0273	22.975	19.9994	21.5123	19.4001	22.9775	20.3039	0.330349	0.932701	-0.178465
Atu1892	AE007869	1871141	1871332	192	1	NA	conserved hypothetical protein	48.7361	58.0199	61.486	49.4324	49.7634	38.7196	56.0807	45.9718	0.462614	0.977612	-0.286755
Atu1893	AE007869	1871329	1872036	708	1	NA	conserved hypothetical protein	52.4688	51.3206	55.5044	43.4279	48.5008	42.5378	53.0979	44.8222	0.481932	0.980834	-0.244443
Atu1895	AE007869	1872469	1873110	642	1	ribB	3, 4-dihydroxy-2-butanone 4-phosphate synthase	641.97	666.28	663.575	558.232	594.309	567.668	657.275	573.403	1.00075	0.996492	-0.196949
Atu1896	AE007869	1873209	1873415	207	-1	NA	hypothetical protein	92.1085	63.4855	70.5719	72.5963	54.2699	45.7085	75.3886	57.5249	0.534272	0.985998	-0.390161
Atu1897	AE007869	1873424	1874212	789	-1	NA	short chain dehydrogenase	19.4393	18.7517	18.5151	18.2944	21.8709	19.6475	18.902	19.9376	-0.132987	0.0270332	0.0769523
Atu1898	AE007869	1874227	1875705	1479	-1	rbsA	ABC transporter, nucleotide binding/ATPase protein (ribose)	9.6567	9.20904	10.8613	10.8958	13.1944	11.538	9.90901	11.8761	-0.398132	0.660734	0.261248
Atu1899	AE007869	1875825	1876754	930	-1	rbsB	ABC transporter, substrate binding protein (ribose)	14.2981	21.6639	24.3444	23.0684	31.6929	31.8386	20.1021	28.8667	-0.607956	0.887661	0.522055
Atu1900	AE007869	1876887	1877867	981	-1	rbsC	ABC transporter, membrane spanning protein (ribose)	22.6631	24.3524	24.7822	38.2962	30.1043	28.418	23.9326	32.2729	-0.650654	0.909539	0.431346
Atu1901	AE007869	1878306	1879115	810	1	tktB	transketolase	7.90418	12.1412	12.2452	11.7173	16.0851	11.9939	10.7635	13.2655	-0.337812	0.540927	0.301524
Atu1902	AE007869	1879142	1880071	930	1	tkt	transketolase	14.0712	18.1078	17.7946	21.4739	21.9796	20.9835	16.6579	21.479	-0.572731	0.877446	0.366721
Atu1903	AE007869	1880193	1881662	1470	1	glpK	glycerol kinase 2	15.7942	16.2219	16.8317	20.2437	16.8993	15.4591	16.2826	17.534	-0.162838	0.0813727	0.106826
Atu1904	AE007869	1881707	1882642	936	1	NA	transcriptional regulator	30.7431	32.2178	34.7852	30.2087	35.3873	32.176	32.582	32.5907	-0.000682602	0.138917	0.000383096
Atu1905	AE007869	1882667	1883452	786	1	NA	short chain dehydrogenase	28.6436	36.3178	37.2401	29.9362	37.7203	35.0384	34.0672	34.2316	-0.010546	0.113644	0.00694709
Atu1906	AE007869	1883622	1884383	762	-1	NA	ABC transporter, membrane spanning protein	94.5465	81.7189	95.2897	66.1693	54.2589	51.3859	90.5184	57.2714	1.18522	0.998179	-0.660397
Atu1907	AE007869	1884380	1885306	927	-1	NA	ABC transporter, nucleotide binding/ATPase protein	110.202	92.0526	116.708	77.748	70.6497	68.0298	106.321	72.1425	1.08523	0.997549	-0.559501
Atu1908	AE007869	1885411	1886232	822	-1	NA	conserved hypothetical protein	15.3208	14.6108	15.2798	11.426	12.6803	10.3286	15.0705	11.4783	0.643318	0.992244	-0.392817
Atu1909	AE007869	1886318	1886512	195	-1	NA	hypothetical protein	121.95	114.478	116.933	90.2458	78.6935	65.4171	117.787	78.1188	1.13728	0.997775	-0.592441
Atu1910	AE007869	1886631	1887479	849	-1	NA	conserved hypothetical protein	139.883	149.201	157.843	105.502	111.107	96.7678	148.976	104.459	1.20778	0.998359	-0.512143
Atu1911	AE007869	1887926	1888195	270	-1	NA	hypothetical protein	16.9375	13.3768	14.3748	15.379	8.79321	6.88348	14.8964	10.3519	0.474843	0.979714	-0.525069
Atu1912	AE007869	1888309	1890123	1815	-1	mclA	methyl-accepting chemotaxis protein	23.4132	21.9612	19.899	15.3063	14.7079	16.058	21.7578	15.3574	0.868626	0.995327	-0.502598
Atu1913	AE007869	1890366	1890680	315	1	NA	hypothetical protein	335.698	289.409	316.93	248.574	218.758	211.064	314.012	226.132	1.32522	0.998206	-0.473657
Atu1914	AE007869	1890787	1892103	1317	-1	NA	ATPase, AAA family protein	77.8883	78.5713	76.4992	59.0036	68.415	64.4337	77.6529	63.9508	0.600593	0.990693	-0.280079
Atu1915	AE007869	1892100	1893506	1407	-1	NA	htrA family protein	104.609	101.133	107.658	89.5193	93.1361	92.1644	104.466	91.6066	0.480055	0.980549	-0.189516
Atu1916	AE007869	1893679	1894029	351	1	NA	conserved hypothetical protein	178.796	162.158	218.233	126.75	129.341	118.896	186.396	124.996	1.21278	0.998441	-0.57649
Atu1917	AE007869	1894045	1895385	1341	-1	NA	conserved hypothetical protein	31.7415	27.1928	25.8875	20.348	22.584	20.0016	28.2739	20.9778	0.701343	0.993602	-0.430605
Atu1918	AE007869	1895477	1897312	1836	-1	ilvD	dihydroxy-acid dehydratase	297.748	293.062	261.806	236.231	314.354	243.015	284.205	264.533	0.250851	0.854962	-0.103483
Atu1919	AE007869	1897621	1898562	942	1	NA	conserved hypothetical protein	97.6917	101.951	103.176	87.53	88.8884	82.9545	100.939	86.4576	0.54749	0.987059	-0.223424
Atu1920	AE007869	1898565	1899212	648	1	NA	conserved hypothetical protein	53.3098	47.8798	45.1708	43.6348	39.2299	39.6973	48.7868	40.854	0.473669	0.979521	-0.256015
Atu1921	AE007869	1899652	1900524	873	1	NA	conserved hypothetical protein	9.42914	7.12787	7.90367	7.36107	7.62801	6.82219	8.15356	7.27042	0.236196	0.833824	-0.165392
Atu1922	AE007869	1900680	1901105	426	-1	rplQ	50S ribosomal protein L17	974.743	1020.66	1154.54	1142.75	1280.33	1284.54	1049.98	1235.87	-1.01092	0.974693	0.235167
Atu1923	AE007869	1901224	1902234	1011	-1	rpoA	DNA-directed RNA polymerase alpha subunit	919.498	864.445	974.725	906.798	960.985	900.567	919.556	922.783	-0.0251117	0.0808767	0.00505454
Atu1924	AE007869	1902430	1902819	390	-1	rpsK	30S ribosomal protein S11	1385.29	1556.27	1561.74	1350.14	1625.99	1509.03	1501.1	1495.05	0.0257281	0.214287	-0.00582443
Atu1925	AE007869	1902958	1903326	369	-1	rpsM	30S ribosomal protein S13	4636.06	3998.3	3716.56	4139.73	3756.23	3360.39	4116.97	3752.12	0.539234	0.986371	-0.133879
Atu1926	AE007869	1903630	1904220	591	-1	adk	adenylate kinase	805.7	885.908	917.306	739.227	806.086	741.872	869.638	762.395	0.841879	0.995465	-0.189876
Atu1927	AE007869	1904217	1905557	1341	-1	prlA	Preprotein translocase SECY subunit	347.005	366.745	378.344	342.304	359.098	335.68	364.031	345.694	0.275582	0.884262	-0.0745679
Atu1928	AE007869	1905891	1906370	480	-1	rplO	50S ribosomal protein L15	1428.81	1260.57	1362.01	1504.39	1403.99	1412.03	1350.47	1440.14	-0.512324	0.828203	0.0927509
Atu8065	AE007869	1906387	1906593	207	-1	rpmD	50S ribosomal protein L30	927.543	927.477	1141.65	1150.08	1244.01	1218.62	998.89	1204.24	-1.07775	0.978505	0.269721
Atu1929	AE007869	1906605	1907174	570	-1	rpsE	30s ribosomal protein S5	858.713	842.662	975.595	1044.84	1063.04	1074.66	892.323	1060.85	-1.21164	0.979555	0.249582
Atu1930	AE007869	1907294	1907656	363	-1	rplR	50S ribosomal protein L18	2469.43	2565.82	2605.43	2370.3	2569.26	2231.95	2546.9	2390.5	0.568482	0.988938	-0.0914255
Atu1931	AE007869	1907669	1908202	534	-1	rplF	50S ribosomal protein L6	1873	1909.36	2084.95	1971.56	2144.38	1891.84	1955.77	2002.59	-0.186006	0.136468	0.0341336
Atu1932	AE007869	1908246	1908644	399	-1	rpsH	30S ribosomal protein S8	1428.45	1403.27	1456.8	1515.93	1567.39	1372.31	1429.51	1485.21	-0.31076	0.467705	0.0551465
Atu1933	AE007869	1908657	1908962	306	-1	rpsN	30S ribosomal protein S14	1784.19	2051.17	2155.87	1922.05	2293.74	1973.94	1997.08	2063.24	-0.194533	0.157683	0.0470234
Atu1934	AE007869	1908996	1909550	555	-1	rplE	50S ribosomal protein L5	2250.88	2285.04	2256.26	2113.39	2302.28	1994.77	2264.06	2136.81	0.52069	0.985053	-0.0834524
Atu1935	AE007869	1909543	1909851	309	-1	rplX	50S ribosomal protein L24	2257.76	2181.1	2142.79	2109.43	2278.03	1947.12	2193.88	2111.53	0.316681	0.922991	-0.055199
Atu1936	AE007869	1909864	1910232	369	-1	rplN	50S ribosomal protein L14	2750.55	2514.19	2466.65	2424.46	2517.91	2057.37	2577.13	2333.25	0.670777	0.992867	-0.143426
Atu1937	AE007869	1910467	1910703	237	-1	rpsQ	30S ribosomal protein S17	2146	1901.8	2224.23	2056.14	2107.11	1845.17	2090.68	2002.81	0.300416	0.909274	-0.0619476
Atu1938	AE007869	1910715	1910915	201	-1	rpmC	50S ribosomal protein L29	1919.56	2020.95	2413.68	2040.75	2389.72	2237.43	2118.06	2222.63	-0.279151	0.369667	0.069524
Atu1939	AE007869	1910928	1911341	414	-1	rplP	50S ribosomal protein L16	1501.61	1537.42	1791.25	1750.43	1884.34	1913.63	1610.09	1849.47	-0.950785	0.968894	0.199967
Atu1940	AE007869	1911380	1912111	732	-1	rpsC	30S ribosomal protein S3	1370.31	1465.12	1584.17	1601.29	1707.06	1707.76	1473.2	1672.03	-0.998142	0.972179	0.182649
Atu1941	AE007869	1912111	1912500	390	-1	rplV	50S ribosomal protein L22	1426.78	1668.41	1915.17	1590.96	2001.93	1755.65	1670.12	1782.85	-0.313598	0.476215	0.0942331
Atu1942	AE007869	1912503	1912781	279	-1	rpsS	30S ribosomal protein S19	1764.19	1833.86	2103.86	1810.75	2066.16	1812.06	1900.64	1896.32	0.0144497	0.180926	-0.00327961
Atu1943	AE007869	1912797	1913633	837	-1	rplB	50S ribosomal protein L2	1564.81	1638.85	1840.84	1609.12	1830.59	1620.09	1681.5	1686.6	-0.019853	0.0920492	0.00437007
Atu1944	AE007869	1913677	1913970	294	-1	rplW	50S ribosomal protein L23	1346.57	1411.72	1660.8	1416.73	1721.64	1586.86	1473.03	1575.07	-0.366248	0.6009	0.0966293
Atu1945	AE007869	1913967	1914587	621	-1	rplD	50S ribosomal protein L4	1063.84	1118.56	1278.28	1235.41	1426.4	1274.4	1153.56	1312.07	-0.760631	0.950777	0.185751
Atu1946	AE007869	1914600	1915241	642	-1	rplC	50S ribosomal protein L3	1602.95	1548.44	1649.24	1848.09	1897.48	1791.03	1600.21	1845.53	-1.55228	0.986787	0.205777
Atu1947	AE007869	1915410	1915718	309	-1	rpsJ	30S ribosomal protein S10	1917.83	2169.27	2131.45	2053.76	2479.49	2033.78	2072.85	2189.01	-0.332097	0.527074	0.078666
Atu1948	AE007869	1916029	1917204	1176	-1	tuf	elongation factor TU	1806.94	1754.47	1795.75	1645.06	1732.47	1563.01	1785.72	1646.84	0.804081	0.995204	-0.116803
Atu1949	AE007869	1917271	1919370	2100	-1	fusA	translation elongation factor G	1140	1232.26	1322.43	1137.23	1322.34	1189.95	1231.56	1216.5	0.077786	0.393936	-0.01775
Atu1950	AE007869	1919405	1919875	471	-1	rpsG	30S ribosomal protein S7	1241.76	1340	1406.24	1150.06	1404.26	1130.15	1329.33	1228.16	0.442194	0.973668	-0.114202
Atu1951	AE007869	1919953	1920324	372	-1	rpsL	30S ribosomal protein S12	2189.17	2349.81	2333.15	2055.16	2286.22	1877.73	2290.71	2073.04	0.720982	0.994214	-0.144048
Atu1952	AE007869	1920852	1921145	294	1	NA	conserved hypothetical protein	229.973	210.618	240.008	205.128	231.823	205.451	226.866	214.134	0.229493	0.822764	-0.0833299
Atu1953	AE007869	1921157	1921507	351	1	NA	conserved hypothetical protein	166.369	164.018	177.074	151.818	154.252	140.076	169.154	148.716	0.500769	0.983323	-0.185778
Atu1954	AE007869	1921606	1922691	1086	1	NA	conserved hypothetical protein	9.06982	7.97373	7.94188	9.19461	6.8784	5.36745	8.32848	7.14682	0.247106	0.849918	-0.220751
Atu1955	AE007869	1922808	1927016	4209	-1	rpoC	DNA-directed RNA polymerase beta' chain	750.079	796.553	786.349	678.336	721.582	693.906	777.66	697.941	0.826668	0.995519	-0.156034
Atu1956	AE007869	1927198	1931334	4137	-1	rpoB	DNA-directed RNA polymerase beta chain	437.424	440.955	481.827	434.675	452.922	440.947	453.402	442.848	0.136443	0.596745	-0.0339792
Atu1957	AE007869	1931598	1931975	378	-1	rplL	50S ribosomal protein L7/L12	2357.48	2222.71	2226.1	2506.93	2430.7	2480.29	2268.76	2472.64	-1.12529	0.976399	0.124143
Atu1958	AE007869	1932035	1932553	519	-1	rplJ	50S ribosomal Protein L10	2764.76	2714.69	2679.7	3477.41	3226.59	3674.76	2719.72	3459.58	-2.25851	0.996592	0.347143
Atu1959	AE007869	1932910	1933605	696	-1	rplA	50S ribosomal protein L1	1362.74	1462.25	1454.6	1493.06	1560.4	1585.86	1426.53	1546.44	-0.784012	0.95503	0.11644
Atu1960	AE007869	1933608	1934039	432	-1	rplK	50S Ribosomal Protein L11	1949.77	2078.04	2101.57	2253.75	2270.82	2237.33	2043.13	2253.97	-1.20246	0.980825	0.141688
Atu1961	AE007869	1934185	1934715	531	-1	nusG	transcription antitermination protein NusG	937.417	763.519	700.163	880.846	773.396	670.423	800.366	774.888	0.131646	0.580912	-0.0466715
Atu1962	AE007869	1934760	1934960	201	-1	secE	secretion protein	1839.75	1630.83	1475.83	1613.81	1430.67	1217.8	1648.81	1420.76	0.729453	0.994402	-0.214762
Atu1965	AE007869	1935346	1936239	894	-1	galE	UDP-glucose 4-epimerase	47.4548	47.6522	50.5892	41.0278	42.5555	41.2473	48.5654	41.6102	0.48264	0.980942	-0.222993
Atu1966	AE007869	1936382	1937557	1176	-1	tuf	elongation factor TU	1892.91	1845.35	1866.25	1669.1	1770.83	1627.62	1868.17	1689.18	1.09682	0.997368	-0.1453
Atu1967	AE007869	1937961	1938593	633	1	NA	conserved hypothetical protein	56.5737	60.6321	65.7426	54.9769	64.3101	56.5195	60.9828	58.6022	0.109048	0.50445	-0.0574483
Atu1968	AE007869	1938608	1938787	180	1	NA	hypothetical protein	10.1625	9.42823	14.9738	6.04174	14.7983	9.1519	11.5215	9.99732	0.168442	0.690242	-0.204715
Atu8023	AE007869	1938858	1938971	114	1	NA	hypothetical protein	255.503	273.686	307.356	234.153	306.803	248.25	278.848	263.069	0.204046	0.772907	-0.0840408
Atu1969	AE007869	1939062	1939430	369	-1	NA	conserved hypothetical protein	249.201	256.608	238.704	193.175	194.434	174.567	248.171	187.392	1.19981	0.998251	-0.405275
Atu1970	AE007869	1939546	1939908	363	1	NA	hypothetical protein	2.32582	2.15776	1.782	1.90648	2.23331	1.8618	2.08853	2.00053	0.0837535	0.415843	-0.0621035
Atu1971	AE007869	1940053	1940502	450	-1	NA	conserved hypothetical protein	551.59	626.615	743.057	504.65	578.937	576.71	640.421	553.432	0.617538	0.991288	-0.210614
Atu1972	AE007869	1940824	1941150	327	1	NA	conserved hypothetical protein	317.14	279.187	346.347	275.431	239.241	210.552	314.225	241.741	0.929002	0.996062	-0.378334
Atu1973	AE007869	1941259	1941474	216	1	NA	hypothetical protein	106.185	90.2531	129.773	88.7952	79.3534	73.5281	108.737	80.5589	0.747939	0.994501	-0.432727
Atu1974	AE007869	1941524	1942549	1026	-1	cfa	cyclopropane-fatty-acyl-phospholipid synthase	69.9445	71.3797	75.867	107.633	91.8264	98.8882	72.3971	99.4494	-0.982037	0.96979	0.458031
Atu1975	AE007869	1942546	1943334	789	-1	NA	conserved hypothetical protein	46.7256	36.5658	39.2164	55.6349	43.3015	48.1284	40.8359	49.0216	-0.415807	0.693895	0.263578
Atu1977	AE007869	1943523	1944896	1374	1	NA	amine oxidase, flavin-containing	71.5848	70.2763	89.6464	137.432	118.595	132.068	77.1692	129.365	-1.44892	0.99346	0.745349
Atu1978	AE007869	1944893	1945711	819	1	NA	conserved hypothetical protein	71.9881	63.1737	74.9675	117.455	92.5514	98.3526	70.0431	102.786	-1.03465	0.979062	0.553333
Atu1979	AE007869	1945698	1946930	1233	1	NA	cyclopropane-fatty-acyl-phospholipid synthase	58.8297	55.3377	63.48	92.5304	78.8055	83.7939	59.2158	85.0432	-1.03993	0.979672	0.522215
Atu1980	AE007869	1946958	1947335	378	1	NA	conserved hypothetical protein	65.7028	84.4972	97.5433	121.881	109.226	122.137	82.5811	117.748	-0.914372	0.965182	0.511818
Atu1981	AE007869	1947376	1947807	432	1	NA	conserved hypothetical protein	78.8247	84.008	98.4524	105.273	105.492	105.599	87.095	105.454	-0.577107	0.878829	0.275957
Atu1982	AE007869	1947933	1948475	543	1	sigK	sigma factor	444.681	472.493	465.196	413.12	432.219	398.903	460.79	414.747	0.62407	0.991534	-0.151876
Atu1983	AE007869	1948472	1949182	711	1	NA	conserved hypothetical protein	218.786	221.063	224.947	210.105	210.369	189.395	221.599	203.29	0.374537	0.955179	-0.124414
Atu1984	AE007869	1949267	1950307	1041	-1	fsrR	two component sensor kinase	182.682	163.15	167.827	136.568	124.379	109.798	171.22	123.582	1.08141	0.997615	-0.470378
Atu1985	AE007869	1950312	1950749	438	-1	NA	two component response regulator	454.101	445.283	460.166	321.423	314.784	277.739	453.183	304.649	2.04948	0.998911	-0.572947
Atu1986	AE007869	1950746	1952200	1455	-1	NA	two component sensor kinase	198.254	159.734	180.241	145.953	122.38	111.158	179.41	126.497	1.04365	0.997611	-0.504154
Atu1987	AE007869	1952410	1952784	375	1	NA	two component response regulator	827.01	709.815	694.59	571.307	417.545	327.441	743.805	438.764	1.75637	0.999187	-0.76148
Atu1988	AE007869	1952838	1953830	993	-1	NA	two component sensor kinase	106.632	87.8186	94.4568	74.273	65.0209	53.3843	96.3025	64.2261	1.01037	0.996717	-0.584414
Atu1989	AE007869	1953844	1954299	456	-1	NA	two component response regulator	259.977	181.217	274.847	182.77	162.037	147.653	238.68	164.153	1.04136	0.99756	-0.540038
Atu1990	AE007869	1954292	1956502	2211	-1	NA	bacteriophytochrome protein	58.7095	47.1166	54.1249	41.0483	37.5829	32.1525	53.317	36.9279	0.863727	0.995341	-0.529884
Atu8024	AE007869	1956634	1956741	108	1	NA	hypothetical protein	39.7381	31.0245	22.9598	31.1241	20.9107	14.0798	31.2408	22.0382	0.479424	0.980449	-0.503424
Atu1993	AE007869	1957166	1958053	888	1	NA	tRNA/rRNA metyltransferase	92.6987	90.9991	99.6159	86.5067	96.1848	89.2357	94.4379	90.6424	0.135011	0.592048	-0.0591797
Atu1994	AE007869	1958130	1958522	393	1	NA	acyl-CoA hydrolase	126.39	122.13	129.071	117.481	121.265	112.746	125.864	117.164	0.270933	0.879139	-0.103335
Atu1995	AE007869	1958528	1959121	594	1	NA	conserved hypothetical protein	73.7908	78.6785	88.935	72.9003	78.281	70.1859	80.4681	73.7891	0.250827	0.85493	-0.12501
Atu1996	AE007869	1959143	1959637	495	-1	NA	hypothetical protein	5.54319	4.13172	4.1382	3.59508	4.32837	3.92529	4.60437	3.94958	0.282222	0.891345	-0.221305
Atu1997	AE007869	1959640	1961004	1365	1	cysJ	sulfite reductase	34.276	54.1306	67.7669	43.8916	53.537	46.9741	52.0578	48.1342	0.140686	0.610458	-0.113052
Atu1998	AE007869	1961076	1961552	477	-1	NA	conserved hypothetical protein	61.3586	56.1954	61.0251	57.8266	59.4847	55.4338	59.5264	57.5817	0.102845	0.483238	-0.0479185
Atu1999	AE007869	1961564	1962175	612	-1	NA	conserved hypothetical protein	24.3717	27.4457	31.7091	24.5546	30.6564	32.3698	27.8422	29.1936	-0.0990433	4.21306e-06	0.0683825
Atu2000	AE007869	1962333	1962716	384	1	NA	conserved hypothetical protein	91.4261	84.8767	88.5791	97.32	83.3914	75.1291	88.294	85.2802	0.0978566	0.466033	-0.0501042
Atu2001	AE007869	1962842	1965808	2967	1	uvrB	excinuclease ABC subunit B	331.078	308.418	302.031	288.231	289.864	272.784	313.842	283.626	0.498548	0.983073	-0.146047
Atu2002	AE007869	1965887	1966855	969	1	NA	esterase/lipase	75.511	78.3179	82.555	65.7058	68.4241	65.1247	78.7946	66.4182	0.561447	0.988331	-0.246518
Atu2003	AE007869	1966889	1967314	426	-1	NA	conserved hypothetical protein	39.9675	44.4342	44.5416	46.6475	42.2745	45.2141	42.9811	44.712	-0.111523	0.00411349	0.0569601
Atu2004	AE007869	1967456	1967911	456	1	NA	conserved hypothetical protein	157.992	164.326	263.026	136.806	138.417	128.293	195.115	134.505	0.871828	0.995325	-0.536657
Atu2005	AE007869	1968100	1968708	609	1	NA	conserved hypothetical protein	45.9797	43.2291	43.6378	34.416	36.0371	34.402	44.2822	34.9517	0.722645	0.994257	-0.341366
Atu2006	AE007869	1968719	1969321	603	-1	dnaJ	molecular chaperone, DnaJ family	216.902	239.657	201.319	178.219	173.912	142.62	219.292	164.917	0.964902	0.996084	-0.411118
Atu8168	AE007869	1969706	1970059	354	1	NA	hypothetical protein	136.538	154.515	167.655	130.423	134.134	144.259	152.903	136.272	0.385259	0.959108	-0.166126
Atu2010	AE007869	1970408	1972147	1740	1	NA	GGDEF family protein	45.6505	43.3148	42.3189	35.0572	32.1481	28.2082	43.7614	31.8045	0.810997	0.995367	-0.460428
Atu2011	AE007869	1972179	1973138	960	-1	NA	conserved hypothetical protein	68.3039	70.893	65.5289	53.6547	59.7764	53.1074	68.2419	55.5128	0.618418	0.99132	-0.297837
Atu2012	AE007869	1973348	1974376	1029	-1	NA	ABC transporter, nucleotide binding/ATPase protein	3.07679	4.14428	2.46216	3.65098	2.02588	2.46295	3.22774	2.71327	0.223286	0.811643	-0.250492
Atu2013	AE007869	1974364	1976058	1695	-1	NA	ABC transporter, membrane spanning protein	0.747143	0.847193	0.699659	0.699928	0.819915	0.398721	NA	NA	NA	NA	NA
Atu2014	AE007869	1976068	1977051	984	-1	NA	ABC transporter, substrate binding protein	6.07749	6.41226	5.36864	4.92314	4.23706	4.55019	5.9528	4.57013	0.587259	0.990155	-0.381331
Atu2015	AE007869	1977360	1978604	1245	-1	NA	aminotransferase	88.2133	86.4007	91.228	71.6273	80.1389	75.2508	88.614	75.6723	0.519039	0.984936	-0.227769
Atu2016	AE007869	1978879	1979328	450	1	NA	conserved hypothetical protein	135.396	163.229	170.102	105.016	123.92	109.917	156.242	112.951	0.990062	0.996286	-0.468089
Atu2017	AE007869	1979333	1979602	270	-1	NA	conserved hypothetical protein	74.7857	73.653	95.2331	67.7407	82.7849	80.7244	81.2239	77.0833	0.13183	0.581526	-0.0754863
Atu2018	AE007869	1979599	1979853	255	-1	NA	conserved hypothetical protein	92.1525	94.5383	118.169	82.9689	107.865	95.0803	101.62	95.3048	0.166834	0.686114	-0.0925645
Atu2019	AE007869	1979992	1981011	1020	-1	ilvC	ketol-acid reductoisomerase	215.965	144.58	119.543	144.032	210.167	144.07	160.03	166.09	-0.0793467	0.00803162	0.0536229
Atu2020	AE007869	1981059	1981712	654	-1	NA	transcriptional regulator, TetR family	271.419	172.729	109.872	121.843	179.563	94.5545	184.673	131.987	0.5708	0.989126	-0.484581
Atu2021	AE007869	1982112	1983017	906	-1	NA	transcriptional regulator, AraC family	51.0973	47.6935	53.727	38.6293	49.7255	51.797	50.8393	46.7173	0.202124	0.768764	-0.121988
Atu2022	AE007869	1983207	1984253	1047	1	adh	NADP-dependent alcohol dehydrogenase	339.953	320.522	515.938	275.82	287.044	352.077	392.138	304.98	0.68937	0.993251	-0.362645
Atu2023	AE007869	1984320	1985585	1266	-1	ndh	NADH dehydrogenase	649.153	678.778	578.186	568.59	595.303	470.307	635.372	544.733	0.71431	0.99402	-0.222052
Atu2024	AE007869	1985658	1986413	756	-1	pdxJ	pyridoxal phosphate biosynthesis protein	53.6045	58.9984	53.3351	49.6939	54.0767	47.9944	55.3127	50.5883	0.255755	0.861265	-0.128805
Atu2025	AE007869	1986648	1987343	696	1	NA	transcriptional regulator	333.584	335.803	424.119	321.453	321.065	307.147	364.502	316.555	0.557011	0.987925	-0.203471
Atu2026	AE007869	1987344	1988471	1128	-1	NA	exodeoxyribonuclease V	149.132	131.509	128.073	119.812	122.487	103.427	136.238	115.242	0.531883	0.985827	-0.241466
Atu8169	AE007869	1988551	1989033	483	-1	NA	conserved hypothetical protein	56.0808	57.6595	65.8473	52.8098	65.2198	62.3536	59.8625	60.1277	-0.0114811	0.111412	0.00637619
Atu2028	AE007869	1989030	1989404	375	-1	NA	transcriptional regulator, ArsR family	55.7219	41.4262	49.3056	53.2552	43.0825	45.844	48.8179	47.3939	0.0677739	0.356753	-0.0427098
Atu2029	AE007869	1989524	1989904	381	1	NA	conserved hypothetical protein	334.237	321.508	328.385	215.115	238.009	203.659	328.043	218.928	1.8262	0.999686	-0.583431
Atu2030	AE007869	1989909	1990445	537	1	NA	ECF family sigma factor	139.926	134.677	130.297	99.6012	107.51	96.9071	134.967	101.339	1.02301	0.997055	-0.413408
Atu2031	AE007869	1990442	1991230	789	1	NA	conserved hypothetical protein	72.4069	70.5945	69.8244	59.5193	60.9156	58.5679	70.9419	59.6676	0.596288	0.990536	-0.249691
Atu2032	AE007869	1991410	1992255	846	1	NA	aldo/keto reductase	138.55	126.79	140.753	108.681	104.725	95.5132	135.364	102.973	0.929451	0.996066	-0.394581
Atu2033	AE007869	1992395	1992928	534	-1	NA	conserved hypothetical protein	52.9646	65.3539	68.5428	50.1729	68.3167	70.4783	62.2871	62.9893	-0.0252002	0.0806916	0.0161744
Atu2034	AE007869	1992921	1993289	369	-1	NA	transcriptional regulator, ArsR family	28.2186	27.241	24.8345	25.1851	24.01	23.2375	26.7647	24.1442	0.274475	0.883052	-0.148658
Atu2035	AE007869	1993415	1993987	573	-1	ilvH	acetolactate synthase, small subunit	123.276	132.215	161.622	140.274	158.46	172.423	139.038	157.052	-0.361234	0.591146	0.175764
Atu2036	AE007869	1994007	1995800	1794	-1	ilvI	acetolactate synthase III, large subunit	69.4931	84.3132	108.081	66.2956	76.434	78.8518	87.2959	73.8605	0.380893	0.957565	-0.241112
Atu2038	AE007869	1996183	1998189	2007	1	NA	conserved hypothetical protein	83.8522	77.9886	79.7168	63.4468	55.7137	51.6892	80.5192	56.9499	0.979961	0.996156	-0.499638
Atu2039	AE007869	1998197	1999093	897	-1	miaA	tRNA delta(2)-isopentenylpyrophosphate	15.8438	15.3297	15.4445	15.21	14.3314	15.3984	15.5393	14.9799	0.103601	0.485814	-0.052896
Atu2040	AE007869	1999092	1999982	891	1	serB	phosphoserine phosphatase	46.1143	41.073	40.656	37.3933	34.8999	35.3181	42.6144	35.8704	0.476785	0.98003	-0.248547
Atu2041	AE007869	1999979	2000542	564	1	NA	acetyltransferase	27.6933	26.3095	27.5262	28.7479	25.3598	22.0185	27.1764	25.3754	0.159578	0.66674	-0.0989221
Atu2042	AE007869	2000568	2001317	750	-1	NA	short chain dehydrogenase	26.0786	24.9485	21.4185	18.5866	18.6845	15.4315	24.1485	17.5675	0.70787	0.993814	-0.459024
Atu2043	AE007869	2001407	2002951	1545	-1	NA	htrA family protein	154.282	135.53	129.408	113.071	111.091	94.3486	139.74	106.17	0.844377	0.995449	-0.396371
Atu2044	AE007869	2003144	2004067	924	-1	hflC	HFLC protein	425.257	380.143	391.223	291.672	314.099	281.414	398.875	295.728	1.44019	0.998415	-0.431662
Atu2045	AE007869	2004069	2005187	1119	-1	hflK	HFLK protein	371.459	356.519	378.832	283.96	300.969	279.407	368.937	288.112	1.30562	0.998137	-0.356743
Atu2046	AE007869	2005331	2005858	528	-1	folA	dihydrofolate reductase	340.853	293.973	267.077	265.699	252.793	210.878	300.634	243.123	0.74507	0.994512	-0.306323
[truncated: 3,481 more rows]

## Sheet: 1D1609
Loucs_Tag	Contig	Start	End	Length	Strand	Gene	Product	RPKM_A_Control	RPKM_B_Control	RPKM_C_Control	RPKM_A_Induced	RPKM_B_Induced	RPKM_C_Induced	RPKM_Control_Mean	RPKM_Induced_Mean	Theta	Probability	Log2_Fold_Change
At1D1609_00010	CP026924	1	822	822	1	NA	PEP synthetase regulatory protein	37.2879	32.7726	35.8066	35.3168	30.7687	31.8947	35.2891	32.6601	0.241917	0.691599	-0.111693
At1D1609_00020	CP026924	854	1453	600	1	maf	septum formation protein	42.5387	39.2049	41.8763	33.6	35.8544	37.3028	41.2066	35.5857	0.507394	0.95906	-0.211576
At1D1609_00030	CP026924	1446	2306	861	1	aroE	shikimate 5-dehydrogenase	52.1411	56.6815	57.4113	43.8322	46.9325	48.2239	55.4113	46.3295	0.643373	0.980213	-0.258247
At1D1609_00040	CP026924	2306	2914	609	1	coaE	dephospho-CoA kinase	58.7489	55.0533	53.7188	48.9048	47.8154	47.9199	55.8404	48.2134	0.56676	0.97024	-0.211875
At1D1609_00050	CP026924	2907	3605	699	1	dnaQ	DNA polymerase III subunit epsilon	63.0843	59.834	60.7402	41.1468	48.1053	49.2174	61.2195	46.1565	0.952827	0.995015	-0.407457
At1D1609_00060	CP026924	3708	4190	483	-1	secB	protein-export protein SECB	680.591	701.83	697.39	588.244	642.715	646.125	693.27	625.694	0.892124	0.992333	-0.147959
At1D1609_00070	CP026924	4293	4841	549	-1	fxsA	exclusion suppressor FxsA	333.319	344.019	346.704	381.118	373.583	367.849	341.348	374.183	-0.724116	0.956837	0.132504
At1D1609_00080	CP026924	4982	5680	699	1	NA	calcium-binding protein	404.18	413.183	412.931	409.314	427.957	435.998	410.098	424.423	-0.277889	0.62343	0.0495362
At1D1609_00090	CP026924	5677	6789	1113	1	mltA	membrane-bound lytic murein transglycosylase	165.489	155.792	154.338	166.207	157.371	161.265	158.539	161.614	-0.100509	0.11194	0.0277139
At1D1609_00100	CP026924	6786	7355	570	1	mutS	DNA mismatch repair protein MutS	176.312	162.248	173.712	163.166	152.156	147.491	170.757	154.271	0.497762	0.956846	-0.14648
At1D1609_00110	CP026924	7352	7717	366	1	NA	transcriptional regulator	75.8063	70.804	77.8963	69.7705	67.7797	76.1701	74.8355	71.2401	0.187071	0.537036	-0.0710338
At1D1609_00120	CP026924	7875	10310	2436	1	gyrB	DNA gyrase subunit B	402.753	438.163	436.697	333.661	346.264	350.714	425.871	343.546	1.49865	0.999387	-0.309911
At1D1609_00130	CP026924	10409	11011	603	-1	NA	NAD(P)H-flavin oxidoreductase	98.9206	98.8195	102.129	72.4824	81.396	85.0548	99.9564	79.6444	0.898558	0.992744	-0.327725
At1D1609_00140	CP026924	11140	11982	843	1	hpcE	2-hydroxyhepta-2,4-diene-1,7-dioate isomerase	195.379	180.506	180.352	188.638	164.208	154.187	185.412	169.011	0.406249	0.914632	-0.13362
At1D1609_00150	CP026924	12108	13340	1233	1	depA	intracellular PHB depolymerase	215.734	220.542	219.913	214.996	216.56	214.427	218.73	215.328	0.105324	0.259586	-0.0226154
At1D1609_00160	CP026924	13410	14177	768	1	NA	zinc metallopeptidase	306.073	305.398	298.983	254.1	246.36	241.535	303.485	247.332	1.42645	0.997958	-0.295176
At1D1609_00170	CP026924	14280	14942	663	1	trpF	N-(5-phosphoribosyl) anthranilate isomerase	321.292	317.181	315.087	292.234	280.773	280.324	317.853	284.444	0.817385	0.989236	-0.160218
At1D1609_00180	CP026924	14944	16164	1221	1	trpB	tryptophan synthase beta subunit	257.421	291.298	280.407	226.18	241.704	244.29	276.375	237.391	0.843518	0.990518	-0.219364
At1D1609_00190	CP026924	16169	17008	840	1	trpA	tryptophan synthase alpha subunit	348.069	364.626	360.893	296.832	299.652	298.931	357.863	298.472	1.38066	0.997775	-0.261812
At1D1609_00200	CP026924	17036	17932	897	1	accD	acetyl-CoA carboxylase, beta subunit	299.529	333.186	320.753	246.924	286.282	287.165	317.823	273.457	0.806042	0.988521	-0.216907
At1D1609_00210	CP026924	18055	19398	1344	1	folC	folylpolyglutamate synthase	137.342	133.409	138.57	118.4	116.155	110.952	136.44	115.169	0.842639	0.990483	-0.244519
At1D1609_00220	CP026924	19446	19766	321	-1	trxA	thioredoxin	3178.51	3185.71	3116.08	3338.81	3595.1	3743.71	3160.1	3559.21	-1.40333	0.994713	0.171586
At1D1609_00230	CP026924	19844	23401	3558	-1	uvrD	ATP-dependent DNA helicase	17.3092	14.1141	14.21	13.644	12.2968	13.4035	15.2111	13.1148	0.385235	0.899503	-0.213934
At1D1609_00240	CP026924	23391	26576	3186	-1	NA	exonuclease RecB	35.0126	29.4563	30.2738	31.4022	27.8758	26.2507	31.5809	28.5096	0.287316	0.782842	-0.147605
At1D1609_00250	CP026924	26573	27310	738	-1	NA	mannose-1-phosphate guanylyltransferase	106.532	105.012	107.209	100.017	91.389	87.3925	106.251	92.9328	0.564556	0.969885	-0.193218
At1D1609_00260	CP026924	27327	28838	1512	-1	NA	chlorosome protein	72.5708	66.2	69.1495	57.4578	55.5018	52.9079	69.3068	55.2892	0.867739	0.991241	-0.325999
At1D1609_00270	CP026924	28835	31417	2583	-1	NA	two component sensor kinase	196.478	193.548	190.358	163.84	159.405	154.516	193.461	159.254	1.10842	0.996875	-0.280719
At1D1609_00280	CP026924	31626	33026	1401	-1	ahcY	S-adenosylhomocysteine hydrolase	3163.48	3374.53	3285.54	2597.59	2948.82	2861.14	3274.52	2802.52	1.66869	0.998918	-0.224558
At1D1609_00290	CP026924	33155	33430	276	-1	ptsH	phosphocarrier protein HPr	403.548	358.594	381.234	337.753	324.417	320.074	381.125	327.415	0.975365	0.995538	-0.219146
At1D1609_00300	CP026924	33442	33843	402	-1	manX	PTS system, mannose-specific IIA component	519.971	491.912	501.674	448.669	420.399	389.534	504.519	419.534	1.26576	0.997549	-0.266121
At1D1609_00310	CP026924	33969	34433	465	-1	NA	serine kinase	64.6902	64.4406	63.0763	65.2057	61.4766	58.3375	64.069	61.6733	0.148811	0.406958	-0.0549822
At1D1609_00320	CP026924	34423	36213	1791	-1	chvG	two component sensor kinase	187.742	179.407	175.819	172.866	162.426	153.803	180.989	163.032	0.523632	0.962394	-0.150751
At1D1609_00330	CP026924	36272	37018	747	-1	chvI	two component response regulator	374.471	380.557	360.518	297.947	306.343	298.509	371.849	300.933	1.56979	0.999321	-0.305273
At1D1609_00340	CP026924	37337	38947	1611	1	pckA	phosphoenolpyruvate carboxykinase	1478	1591.56	1651.18	367.143	485.752	482.795	1573.58	445.23	7.62957	1	-1.82143
At1D1609_00350	CP026924	39059	39493	435	1	NA	peptide chain release factor I	77.2716	63.724	69.6661	48.693	43.1055	47.0887	70.2206	46.2957	1.3597	0.997938	-0.601015
At1D1609_00360	CP026924	39512	40513	1002	-1	panK	pantothenate kinase	91.2567	93.2707	97.0785	72.5385	74.9506	73.0491	93.8686	73.5127	1.08726	0.996894	-0.352649
At1D1609_00370	CP026924	40510	40833	324	-1	hisE	phosphoribosyl-ATP pyrophosphohydrolase	154.034	165.99	177.254	115.816	131.747	131.324	165.759	126.296	1.16638	0.9974	-0.392282
At1D1609_00380	CP026924	40849	41625	777	-1	hisF	imidazoleglycerol-phosphate synthase cyclase	122.448	144.398	140.765	96.173	111.558	113.847	135.87	107.193	0.90583	0.993232	-0.342026
At1D1609_00390	CP026924	41622	42365	744	-1	hisA	phosphoribosylformino-5-aminoimidazole carboxamide ribotide isomerase	105.596	112.824	118.613	88.0826	92.3452	99.3905	112.344	93.2728	0.75727	0.987051	-0.268397
At1D1609_00400	CP026924	42367	43017	651	-1	hisH	glutamine amidotransferase	107.292	119.87	119.962	75.809	95.2664	90.9321	115.708	87.3359	1.01026	0.995181	-0.405842
At1D1609_00410	CP026924	43019	43513	495	-1	NA	hypothetical protein	141.105	140.493	138.189	121.422	129.499	117.113	139.929	122.678	0.635029	0.979461	-0.189821
At1D1609_00420	CP026924	43536	44132	597	-1	hisB	imidazoleglycerol-phosphate dehydratase	180.266	183.439	180.458	137.327	152.822	146.186	181.388	145.445	1.14132	0.997101	-0.318605
At1D1609_00430	CP026924	44334	44858	525	1	hslV	heat shock protein hslV	374.275	421.377	403.087	401.203	457.94	495.764	399.58	451.636	-0.660318	0.942503	0.176676
At1D1609_00440	CP026924	44947	46254	1308	1	hslU	heat shock chaperone	326.018	352.215	343.376	309.901	366.353	374.002	340.536	350.085	-0.14963	0.248839	0.0398963
At1D1609_00450	CP026924	46454	47419	966	1	NA	hypothetical protein	176.281	174.144	169.331	146.588	144.001	149.906	173.252	146.832	0.922526	0.994097	-0.23871
At1D1609_00460	CP026924	47538	49706	2169	1	glcB	malate synthase G	172.123	167.513	167.898	141.278	143.211	140.745	169.178	141.745	1.0163	0.995162	-0.255244
At1D1609_00470	CP026924	49785	50498	714	-1	NA	hypothetical protein	139.636	138.069	137.242	99.84	98.1932	95.4807	138.316	97.8379	1.76989	0.998259	-0.499498
At1D1609_00480	CP026924	50682	51167	486	1	NA	hypothetical protein	277.238	267.511	259.867	265.039	241.96	239.703	268.205	248.901	0.434872	0.932453	-0.107768
At1D1609_00490	CP026924	51174	51761	588	-1	actR	two component response regulator	227.401	184.089	189.586	189.623	174.361	168.531	200.359	177.505	0.508851	0.959393	-0.174726
At1D1609_00500	CP026924	51835	53169	1335	-1	actS	two component sensor kinase	23.2153	21.7145	22.8154	19.6113	21.9213	21.5342	22.5817	21.0223	0.230422	0.664554	-0.103237
At1D1609_00510	CP026924	53172	55658	2487	-1	hrpB	helicase	29.5968	27.0603	27.2983	24.8373	24.5669	25.5356	27.9851	24.9799	0.390193	0.903107	-0.163891
At1D1609_00520	CP026924	62827	64635	1809	1	recQ	ATP-dependent DNA helicase	47.7439	41.0601	44.1624	39.2576	37.4973	38.3414	44.3221	38.3654	0.48884	0.954369	-0.208221
At1D1609_00530	CP026924	64690	65922	1233	-1	frcR	ROK family transcriptional regulator	16.7264	15.3572	13.7654	19.01	17.919	14.9772	15.283	17.3021	-0.308055	0.692257	0.179015
At1D1609_00540	CP026924	66187	67209	1023	1	frcB	fructose transport system substrate-binding protein	25.0051	24.0913	29.9242	34.7364	33.7222	32.0446	26.3402	33.5011	-0.686478	0.951309	0.346942
At1D1609_00550	CP026924	67433	68515	1083	1	frcC	fructose transport system permease protein	15.2029	15.6818	16.4295	18.1682	15.9269	16.6499	15.7714	16.915	-0.213188	0.452297	0.100996
At1D1609_00560	CP026924	68515	69297	783	1	frcA	fructose transport system ATP-binding protein	22.3375	23.9339	25.6713	25.5412	25.247	24.9988	23.9809	25.2623	-0.168656	0.308373	0.0751022
At1D1609_00570	CP026924	69294	69923	630	1	NA	nucleoside triphosphate hydrolase	15.0115	13.5563	16.604	16.64	13.9972	14.1855	15.0573	14.9409	0.0197577	0.0345701	-0.0111942
At1D1609_00580	CP026924	70535	70756	222	1	nrdH	glutaredoxin protein	7770.7	9575.67	9862.75	5390.05	6537.95	6545	9069.71	6157.67	2.25807	1	-0.558672
At1D1609_00590	CP026924	70769	71167	399	1	nrdI	NrdI protein involved in ribonucleotide reduction	4367.81	5005.64	5000.74	3010.02	3323.27	3250.01	4791.4	3194.43	3.45249	1	-0.584887
At1D1609_00600	CP026924	71155	73341	2187	1	nrdE	ribonucleoside-diphosphate reductase 2 alpha chain	2650.33	3104.99	3181.13	1885.58	2264.01	2106.28	2978.82	2085.29	2.37015	1	-0.514489
At1D1609_00610	CP026924	73357	74331	975	1	nrdF	ribonucleoside-diphosphate reductase 2 beta chain	2573.12	2761.13	2907.86	1950.52	2168.81	2103.92	2747.37	2074.42	2.59299	1	-0.405345
At1D1609_00620	CP026924	74362	75510	1149	-1	NA	hypothetical protein	105.514	92.4236	97.1989	92.5477	79.446	79.2249	98.3787	83.7395	0.58922	0.973829	-0.232438
At1D1609_00630	CP026924	75627	76754	1128	1	recF	DNA replication and repair protein RecF	54.0421	49.7978	48.9587	50.6621	44.5431	46.3446	50.9329	47.1833	0.262307	0.734605	-0.110322
At1D1609_00640	CP026924	76777	77544	768	1	moeB	molybdopterin biosynthesis protein	47.2537	44.1639	45.2681	43.89	45.8653	42.2211	45.5619	43.9921	0.129646	0.341572	-0.0505825
At1D1609_00650	CP026924	77541	78017	477	1	NA	acetyltransferase	57.4492	54.8391	56.222	52.8584	50.4834	50.6523	56.1701	51.3314	0.365531	0.88516	-0.129962
At1D1609_00660	CP026924	78024	79028	1005	-1	NA	D-isomer specific 2-hydroxyacid dehydrogenases family protein	107.48	98.7223	97.0948	86.5509	87.4545	85.7762	101.099	86.5939	0.666303	0.982467	-0.223435
At1D1609_00670	CP026924	79203	79742	540	1	NA	hypothetical protein	161.103	118.753	128.383	134.3	99.3264	98.3464	136.08	110.658	0.605832	0.976331	-0.298345
At1D1609_00680	CP026924	79735	80727	993	-1	NA	carbohydrate kinase	96.4441	89.5454	93.5174	72.6545	75.7275	73.0342	93.169	73.8054	1.011	0.995171	-0.336123
At1D1609_00690	CP026924	81205	82149	945	1	NA	permease	27.1293	26.9061	25.6114	19.5129	19.7909	21.5084	26.5489	20.2707	0.892526	0.992358	-0.389254
At1D1609_00700	CP026924	82167	83183	1017	-1	rsmC	ribosomal RNA small subunit methyltransferase	69.6878	72.6043	75.7812	80.4021	79.9433	83.6365	72.6911	81.3273	-0.471255	0.884869	0.161961
At1D1609_00710	CP026924	83360	85507	2148	-1	pnpA	polyribonucleotide nucleotidyltransferase	591.994	629.596	620.911	551.09	633.845	632.293	614.167	605.743	0.0972194	0.232907	-0.0199262
At1D1609_00720	CP026924	85787	86056	270	-1	rpsO	30S ribosomal protein S15	9240.35	9387.48	9590.33	8412.84	9305.46	9251.45	9406.05	8989.92	0.613327	0.977309	-0.0652817
At1D1609_00730	CP026924	86220	87167	948	-1	truB	tRNA pseudouridine 55 synthase	153.847	156.653	154.156	158.218	164.982	167.81	154.885	163.67	-0.303805	0.68305	0.0795902
At1D1609_00740	CP026924	87171	87587	417	-1	rbfA	ribosome-binding factor A	215.726	236.524	241.629	279.372	290.363	280.314	231.293	283.349	-1.19635	0.983652	0.29286
At1D1609_00750	CP026924	87722	90460	2739	-1	infB	translation initiation factor IF-2	756.354	816.8	783.197	781.159	834.19	818.765	785.45	811.371	-0.305278	0.686221	0.0468425
At1D1609_00760	CP026924	90563	91264	702	-1	NA	DNA-binding protein	764.732	752.48	740.45	853.957	812.984	795.435	752.554	820.792	-0.879449	0.973481	0.125222
At1D1609_00770	CP026924	91261	92877	1617	-1	nusA	N-utilization substance protein A	608.4	616.719	605.526	725.178	715.392	707.701	610.215	716.091	-1.88439	0.99983	0.230824
At1D1609_00780	CP026924	92942	93538	597	-1	NA	ribosome maturation factor RimP	1062.89	998.29	1008.36	1275.65	1208.21	1134.64	1023.18	1206.17	-1.47361	0.993764	0.237369
At1D1609_00785	CP026924	93873	93977	105	-1	NA	hypothetical protein	14.6498	17.1972	16.604	19.968	23.5338	18.4537	16.1503	20.6518	-0.622774	0.936204	0.354706
At1D1609_00790	CP026924	93976	95457	1482	1	NA	MFS permease	98.8351	98.5604	102.001	81.8371	83.9245	88.5062	99.7987	84.7559	0.727698	0.987625	-0.235707
At1D1609_00800	CP026924	95591	96745	1155	-1	NA	transposase IS4	16.5242	15	13.9847	15.4531	13.34	13.4893	15.1696	14.0941	0.19802	0.572574	-0.106088
At1D1609_00810	CP026924	96901	98166	1266	-1	mltB	lytic murein transglycosylase	49.5463	51	52.8162	41.3179	48.3754	46.8526	51.1208	45.5153	0.395115	0.906669	-0.16756
At1D1609_00820	CP026924	98205	98810	606	-1	recR	recombination protein	110.088	110.33	113.3	90.0436	89.708	97.1625	111.239	92.3047	0.844378	0.990552	-0.269193
At1D1609_00830	CP026924	98869	99483	615	1	NA	molybdenum cofactor biosynthesis protein	36.962	37.217	37.5198	31.1196	29.859	28.8058	37.2329	29.9281	0.809376	0.988742	-0.315078
At1D1609_00840	CP026924	99541	99864	324	-1	NA	hypothetical protein	224.897	207.261	207.799	209.564	231.642	243.364	213.319	228.19	-0.340132	0.755122	0.0972257
At1D1609_00850	CP026924	99889	101763	1875	-1	dnaX	DNA polymerase III subunit tau	201.573	202.733	204.452	192.877	209.571	206.47	202.919	202.973	-0.00151147	0.00685762	0.000379059
At1D1609_00860	CP026924	102030	102434	405	1	NA	diadenosine tetraphosphate hydrolase	384.452	448.744	475.041	409.771	432.239	428.926	436.079	423.645	0.163858	0.458457	-0.0417328
At1D1609_00870	CP026924	102434	103396	963	1	nudC	NAD+ diphosphatase	162.869	179.501	181.413	156.032	165.028	163.472	174.594	161.511	0.388349	0.901763	-0.112375
At1D1609_00880	CP026924	103412	104275	864	-1	pheA	prephenate dehydratase	76.7532	77.8923	75.788	56.4978	52.826	56.6151	76.8112	55.313	1.36049	0.997924	-0.473698
At1D1609_00890	CP026924	104287	105042	756	-1	kdsB	3-deoxy-manno-octulosonate cytidylyltransferase	71.2897	62.7464	68.3016	57.6711	50.1823	51.5741	67.4459	53.1425	0.821264	0.989456	-0.343864
At1D1609_00900	CP026924	105192	105767	576	1	cycM	cytochrome c	534.998	522.088	528.528	469.093	478.883	513.724	528.538	487.233	0.659636	0.981776	-0.117393
At1D1609_00910	CP026924	105864	106592	729	-1	NA	exopolysaccharide production protein	219.211	192.065	207.922	273.298	216.87	201.732	206.399	230.634	-0.429689	0.860301	0.160166
At1D1609_00920	CP026924	106882	109176	2295	-1	mrcA	penicillin-binding protein 1A	47.1163	44.9113	44.4401	36.6833	31.8157	32.1518	45.4892	33.5503	1.00214	0.995295	-0.439201
At1D1609_00930	CP026924	109326	109784	459	-1	NA	prolyl-tRNA synthetase	54.9855	53.481	57.5331	39.2366	37.8959	36.0114	55.3332	37.7146	1.41143	0.998009	-0.553021
At1D1609_00940	CP026924	110255	110464	210	1	cspA	cold shock protein	37877.1	29377.4	30536.7	33550.3	24410.3	21493.7	32597.1	26484.8	0.867152	0.991226	-0.299579
At1D1609_00950	CP026924	110868	112259	1392	-1	NA	succinyl-diaminopimelate desuccinylase	242.292	266.978	266.405	187.388	208.844	213.456	258.558	203.229	1.24175	0.99784	-0.347381
At1D1609_00960	CP026924	112426	112860	435	-1	NA	MarR family transcriptional regulator	31.8254	27.9354	28.055	27.5597	31.0761	25.3625	29.2719	27.9994	0.125493	0.327429	-0.0641222
At1D1609_00970	CP026924	113266	116274	3009	1	polA	DNA polymerase I	118.62	106.364	110.172	94.5311	92.2019	87.7082	111.718	91.4804	0.848713	0.990726	-0.28833
At1D1609_00980	CP026924	116541	116726	186	1	rpmF	50S ribosomal protein L32	4127.98	3467.09	3221.91	3745.28	2885.75	2586.71	3605.66	3072.58	0.733067	0.987716	-0.230813
At1D1609_00990	CP026924	116890	118716	1827	1	dctB	two-component system, NtrC family, C4-dicarboxylate transport sensor histidine kinase DctB	62.0543	56.4958	59.9496	60.7044	53.8089	52.6166	59.4999	55.71	0.229241	0.661717	-0.0949512
At1D1609_01000	CP026924	118713	120059	1347	1	dctD	two component response regulator for C4-dicarboxylate transport	40.6456	36.2669	38.2199	35.9597	34.0278	33.6429	38.3775	34.5435	0.361455	0.88199	-0.151845
At1D1609_01010	CP026924	120259	121242	984	1	NA	hypothetical protein	69.4774	66.4094	66.5456	60.8078	72.9241	65.5042	67.4775	66.412	0.0566254	0.114746	-0.0229613
At1D1609_01020	CP026924	121343	121804	462	1	NA	membrane protein	14.4278	15.845	13.0967	15.1273	14.997	14.8075	14.4565	14.9773	-0.101576	0.114448	0.0510504
At1D1609_01030	CP026924	121814	123319	1506	1	tctA	tripartite tricarboxylate transporter TctA	13.5052	14.5825	13.1768	13.2794	12.9334	13.7589	13.7548	13.3239	0.100613	0.244003	-0.0459239
At1D1609_01040	CP026924	123468	123680	213	1	NA	hypothetical protein	29.1544	33.9099	35.6291	28.2682	30.709	26.3624	32.8978	28.4465	0.414303	0.92017	-0.20974
At1D1609_01050	CP026924	123694	124245	552	1	NA	hypothetical protein	27.6601	26.8769	25.0812	20.9391	22.3827	22.2791	26.5394	21.867	0.642138	0.980101	-0.279381
At1D1609_01060	CP026924	124312	125448	1137	-1	dnaJ	molecular chaperone DnaJ	550.173	635.38	605.223	577.223	649.69	623.655	596.925	616.856	-0.220196	0.473717	0.0473837
At1D1609_01070	CP026924	125539	127440	1902	-1	dnaK	molecular chaperone DnaK	1857.59	2254.29	2187.31	1862.38	2318.3	2345.17	2099.73	2175.29	-0.206685	0.43239	0.0510002
At1D1609_01080	CP026924	128060	128377	318	1	NA	hypothetical protein	188.472	210.558	198.658	189.512	209.044	198.215	199.229	198.924	0.00787543	0.0165445	-0.0022119
At1D1609_01090	CP026924	128452	129102	651	1	msrA	peptide methionine sulfoxide reductase	372.721	439.974	433.138	411.912	513.62	530.285	415.278	485.273	-0.74187	0.956917	0.224719
At1D1609_01100	CP026924	129317	130309	993	1	NA	membrane lipoprotein	793.412	886.952	905.844	639.002	683.011	718.316	862.069	680.11	1.68456	0.999366	-0.342036
At1D1609_01110	CP026924	130386	131897	1512	1	NA	simple sugar transport system ATP-binding protein	92.1265	98.4769	102.012	80.6045	79.3753	79.0088	97.5383	79.6628	0.866904	0.991219	-0.292062
At1D1609_01120	CP026924	131905	133008	1104	1	NA	simple sugar transport system permease protein	62.9576	65.7334	67.8585	53.3217	56.9222	54.9814	65.5165	55.0751	0.686809	0.984621	-0.250458
At1D1609_01130	CP026924	133015	133986	972	1	NA	simple sugar transport system permease protein	46.2454	43.4304	46.5292	35.3422	38.8313	39.747	45.4017	37.9735	0.618736	0.977895	-0.257751
At1D1609_01140	CP026924	133991	134395	405	1	cdd	cytidine deaminase	55.0021	56.6353	54.1891	49.7778	48.8108	45.6948	55.2755	48.0945	0.534616	0.964582	-0.200768
At1D1609_01150	CP026924	134395	135195	801	1	deoD	purine nucleoside phosphorylase	57.3982	59.6478	59.4072	54.0956	55.5292	55.4894	58.8177	55.0381	0.280761	0.770494	-0.0958213
At1D1609_01160	CP026924	135198	135971	774	1	deoC	2-deoxyribose-5-phosphate aldolase	146.698	148.552	148.399	128.566	141.788	144.993	147.883	138.449	0.31569	0.830812	-0.0951023
At1D1609_01170	CP026924	135968	137284	1317	1	deoA	thymidine phosphorylase	63.8928	59.6601	58.7136	55.9235	51.9101	52.3345	60.7555	53.3894	0.488492	0.954271	-0.186463
At1D1609_01180	CP026924	137277	137798	522	-1	NA	aspartyl protease	23.7927	20.1942	22.004	21.1126	13.7373	15.3781	21.997	16.7427	0.570362	0.970805	-0.393773
At1D1609_01190	CP026924	137933	138562	630	-1	upp	uracil phosphoribosyltransferase	161.329	164.07	168.4	121.429	136.588	135.955	164.6	131.324	1.07738	0.996767	-0.325831
At1D1609_01200	CP026924	138657	139634	978	-1	add	adenosine deaminase	58.6608	62.4256	64.0177	42.8211	45.8757	46.9833	61.7014	45.2267	1.14441	0.997126	-0.448127
At1D1609_01210	CP026924	139631	140851	1221	-1	drm	phosphopentomutase	76.1953	77.8206	78.2805	61.3771	53.6503	57.518	77.4321	57.5151	1.14229	0.997109	-0.42899
At1D1609_01220	CP026924	140965	141726	762	-1	surf1	surfeit 1	44.5604	43.3589	45.8937	45.7877	46.3536	47.743	44.6043	46.6281	-0.174329	0.326613	0.0640168
At1D1609_01230	CP026924	142006	142401	396	-1	cyoD	cytochrome o ubiquinol oxidase subunit IV	474.331	477.306	491.794	413.11	461.027	442.569	481.143	438.902	0.683085	0.984241	-0.132567
At1D1609_01240	CP026924	142401	143027	627	-1	cyoC	cytochrome o ubiquinol oxidase subunit III	294.489	336.56	348.308	250.108	326.181	316.664	326.452	297.651	0.407568	0.915533	-0.133249
At1D1609_01250	CP026924	143034	145037	2004	-1	cyoB	cytochrome o ubiquinol oxidase subunit I	282.412	312.323	300.933	231.109	286.529	267.965	298.556	261.868	0.649745	0.980798	-0.189164
At1D1609_01260	CP026924	145114	146193	1080	-1	cyoA	cytochrome o ubiquinol oxidase subunit II	322.733	353.232	342.892	261.234	319.693	306.28	339.619	295.736	0.725402	0.987556	-0.199609
At1D1609_01270	CP026924	146494	147822	1329	1	NA	MFS permease	366.735	364.423	370.129	409.733	374.965	365.206	367.096	383.301	-0.289968	0.651825	0.0623221
At1D1609_01275	CP026924	148011	148109	99	1	NA	hypothetical protein	71.9337	55.2112	46.6155	45.0715	34.2589	30.3567	57.9201	36.5624	0.98924	0.995516	-0.663704
At1D1609_01280	CP026924	148229	153730	5502	1	gltB	glutamate synthase (NADPH/NADH) large chain	9.52631	8.6926	8.15475	6.41954	5.9266	5.83595	8.79122	6.0607	1.03138	0.995346	-0.536579
At1D1609_01290	CP026924	153727	155496	1770	1	cysJ	sulfite reductase (NADPH) flavoprotein alpha-component	8.11119	7.00333	7.35841	4.28258	5.58429	4.66927	7.49098	4.84538	1.01129	0.995166	-0.628544
At1D1609_01300	CP026924	155536	156129	594	-1	NA	membrane protein	52.2718	46.9952	42.4719	39.1887	31.2409	30.4899	47.2463	33.6398	0.903089	0.993046	-0.490032
At1D1609_01310	CP026924	156126	156722	597	-1	NA	pilus assembly protein TadG	62.5064	48.3123	50.8476	49.3475	34.4926	36.6954	53.8888	40.1785	0.704531	0.986293	-0.42356
At1D1609_01320	CP026924	156910	157716	807	-1	fabI	enoyl-[acyl-carrier protein] reductase I	352.418	352.807	362.943	275.861	270.118	265.045	356.056	270.342	2.04994	1	-0.397321
At1D1609_01330	CP026924	157723	158946	1224	-1	fabB	3-oxoacyl-[acyl-carrier-protein] synthase I	309.247	357.687	337.071	242.447	291.899	298.322	334.669	277.556	0.908848	0.993414	-0.269955
At1D1609_01340	CP026924	159022	159537	516	-1	fabA	3-hydroxyacyl-[acyl-carrier-protein] dehydratase	399.463	420.876	413.993	330.166	375.596	380.416	411.444	362.059	0.806128	0.988527	-0.18447
At1D1609_01350	CP026924	159855	160274	420	1	irr	Fur family transcriptional regulator, iron response regulator	1040.81	1026.83	1029.08	931.456	887.477	839.737	1032.24	886.224	1.54987	0.999481	-0.22004
At1D1609_01360	CP026924	160350	160988	639	-1	NA	membrane protein	22.2001	22.4538	19.7405	20.2757	19.4111	19.122	21.4648	19.6029	0.283455	0.775625	-0.130904
At1D1609_01370	CP026924	161067	161585	519	1	NA	hypothetical protein	10.4283	6.95839	10.1764	10.3584	7.56186	7.69539	9.18769	8.53854	0.133631	0.355142	-0.105712
At1D1609_01380	CP026924	161598	162308	711	-1	NA	membrane protein	28.6861	27.6617	27.5497	29.9423	30.5976	27.1967	27.9658	29.2455	-0.149581	0.24869	0.0645503
At1D1609_01390	CP026924	162515	163456	942	1	NA	NitT/TauT family transport system substrate-binding protein	132.208	115.324	116.653	118.42	103.95	99.6566	121.395	107.342	0.469236	0.947878	-0.177484
At1D1609_01400	CP026924	163594	164367	774	1	NA	NitT/TauT family transport system permease protein	15.3102	17.1503	16.4961	14.6555	12.3321	13.079	16.3189	13.3555	0.559664	0.969105	-0.289103
At1D1609_01410	CP026924	164367	165152	786	1	NA	NitT/TauT family transport system ATP-binding protein	15.9462	15.15	15.7224	15.5945	13.6232	14.4893	15.6062	14.569	0.211635	0.614125	-0.0992147
At1D1609_01420	CP026924	165187	165924	738	1	hutC	GntR family transcriptional regulator, histidine utilization repressor	11.734	12.366	11.8813	14.642	13.8528	11.413	11.9937	13.3026	-0.268189	0.600146	0.149423
At1D1609_01430	CP026924	166118	167332	1215	1	exbB	biopolymer transport protein	1082.55	1130.86	1055.17	463.398	494.449	530.047	1089.53	495.965	6.42051	1	-1.13539
At1D1609_01440	CP026924	167339	167815	477	1	exbD	biopolymer transport protein	854.811	800.385	740.991	323.913	354.806	377.364	798.729	352.027	4.91091	1	-1.18202
At1D1609_01450	CP026924	167812	168738	927	1	tonB	tonB protein	623.367	583.369	540.871	255.983	254.699	270.407	582.536	260.363	4.76645	1	-1.16182
At1D1609_01460	CP026924	168889	169878	990	1	comC	(2R)-3-sulfolactate dehydrogenase (NADP+)	112.217	96.2745	95.3547	70.9198	64.3089	66.2256	101.282	67.1514	1.48371	0.998886	-0.592886
At1D1609_01470	CP026924	170099	170344	246	-1	NA	transcriptional regulator	34.0439	34.3206	44.19	58.7864	53.7698	48.2239	37.5182	53.5934	-0.957162	0.979451	0.514464
At1D1609_01480	CP026924	170808	171848	1041	-1	NA	AraC family transcriptional regulator	67.0413	62.8669	66.2021	64.6566	58.6915	56.9793	65.3701	60.1091	0.311188	0.824055	-0.121047
At1D1609_01490	CP026924	171936	172535	600	-1	gmk	guanylate kinase	197.881	219.043	226.559	157.427	171.197	168.983	214.494	165.869	1.25416	0.997669	-0.370895
At1D1609_01500	CP026924	172532	173668	1137	-1	phnM	phosphonate metabolism protein PhnM	201.079	238.777	240.646	149.932	162.486	161.931	226.834	158.116	1.61017	0.998699	-0.520649
At1D1609_01510	CP026924	173665	174354	690	-1	NA	hypothetical protein	93.9616	98.4542	91.7785	63.8108	65.6558	65.6195	94.7315	65.0287	1.63084	0.998653	-0.542767
At1D1609_01520	CP026924	174636	175985	1350	-1	phnE	phosphonate transport system permease protein	1.94125	2.56666	2.62083	2.34951	2.90711	2.60695	2.37625	2.62119	-0.204796	0.426219	0.141538
At1D1609_01530	CP026924	175985	176971	987	-1	phnE	phosphonate transport system permease protein	5.77218	5.04344	5.19525	7.5166	5.9399	6.57057	5.33696	6.67569	-0.543822	0.920688	0.322899
At1D1609_01540	CP026924	177041	177946	906	-1	phnD	phosphonate transport system substrate-binding protein	2.138	2.74717	2.0941	5.28106	6.79182	7.98729	2.32642	6.68672	-1.94034	1	1.52319
At1D1609_01550	CP026924	178032	178892	861	-1	phnC	phosphonate transport system ATP-binding protein	0.860196	0.226726	0.535997	3.87122	3.71408	3.53642	0.540973	3.70724	-2.08507	0.999488	2.77672
At1D1609_01560	CP026924	179128	179745	618	-1	NA	acetyltransferase	10.4171	9.23935	10.5375	8.69903	8.85933	7.67837	10.0647	8.41224	0.48794	0.954116	-0.258736
At1D1609_01570	CP026924	179742	180449	708	-1	phnL	alpha-D-ribose 1-methylphosphonate 5-triphosphate synthase subunit PhnL	13.0358	11.856	11.2983	12.1492	10.4021	10.9471	12.0634	11.1661	0.210438	0.610585	-0.111509
At1D1609_01580	CP026924	180454	181230	777	-1	phnK	phosphonate transport system ATP-binding protein	6.30572	9.04452	7.19331	5.18919	6.67227	8.80444	7.51452	6.88863	0.145182	0.394549	-0.125463
At1D1609_01590	CP026924	181227	182129	903	-1	phnJ	alpha-D-ribose 1-methylphosphonate 5-phosphate C-P lyase	5.29967	5.0262	4.71318	5.23907	5.04372	5.16738	5.01301	5.15006	-0.0818498	0.0724568	0.0389104
At1D1609_01600	CP026924	182166	182261	96	1	NA	hypothetical protein	205.335	235.372	274.012	230.72	287.683	289.163	238.239	269.189	-0.477001	0.888244	0.176206
At1D1609_01610	CP026924	182263	183372	1110	-1	phnI	alpha-D-ribose 1-methylphosphonate 5-triphosphate synthase subunit PhnI	5.54317	6.33117	7.02173	6.63524	8.64277	7.5881	6.29869	7.62204	-0.424988	0.856736	0.275126
At1D1609_01620	CP026924	183374	183982	609	-1	phnH	alpha-D-ribose 1-methylphosphonate 5-triphosphate synthase subunit PhnH	8.23233	13.4628	11.5352	11.3876	14.4003	16.6875	11.0768	14.1585	-0.441422	0.86798	0.354126
At1D1609_01630	CP026924	183982	184443	462	-1	phnG	alpha-D-ribose 1-methylphosphonate 5-triphosphate synthase subunit PhnG	14.9211	15	17.9803	23.9709	21.1846	21.2269	15.9671	22.1275	-0.871099	0.972115	0.470734
At1D1609_01640	CP026924	184526	185263	738	1	NA	GntR family transcriptional regulator	83.7589	92.7781	115.825	191.292	169.122	179.179	97.454	179.864	-2.1622	0.998231	0.884116
At1D1609_01650	CP026924	185273	186100	828	-1	dapB	dihydrodipicolinate reductase	215.982	206.94	208.948	184.979	177.891	189.169	210.623	184.013	0.787045	0.987274	-0.194858
At1D1609_01660	CP026924	186231	187253	1023	-1	glk	glucokinase	100.02	100.754	101.852	88.1811	79.4744	84.4602	100.876	84.0386	0.794282	0.987716	-0.263453
At1D1609_01670	CP026924	187276	187659	384	-1	mgsA	methylglyoxal synthase	201.774	187.077	197.497	189.98	154.819	153.232	195.449	166.01	0.691701	0.985108	-0.235523
At1D1609_01680	CP026924	187760	188773	1014	-1	mepA	penicillin-insensitive murein endopeptidase	701.861	740.271	739.371	529.966	564.986	544.953	727.168	546.635	2.58869	1	-0.411711
At1D1609_01690	CP026924	189015	190919	1905	1	yejA	microcin C transport system substrate-binding protein	116.156	121.559	117.17	108.395	114.86	114.23	118.295	112.495	0.242169	0.692147	-0.0725254
At1D1609_01700	CP026924	191001	192095	1095	1	yejB	microcin C transport system permease protein	141.622	139.545	134.397	119.205	119.913	111.336	138.521	116.818	0.823146	0.989565	-0.245847
At1D1609_01710	CP026924	192095	193240	1146	1	yejE	microcin C transport system permease protein	54.3864	47.6955	48.9056	44.3309	41.8141	39.7852	50.3292	41.9767	0.608732	0.976708	-0.261806
At1D1609_01720	CP026924	193246	194886	1641	1	yejF	microcin C ABC transporter ATP-binding protein YejF	65.7897	64.9216	69.0256	48.158	50.4006	48.8693	66.579	49.1426	1.22645	0.998075	-0.438092
At1D1609_01730	CP026924	194988	196235	1248	1	dadA	D-amino acid dehydrogenase	49.2109	50.5624	50.2499	48.5046	47.1319	47.6551	50.0078	47.7639	0.192235	0.554218	-0.0662317
At1D1609_01740	CP026924	196490	197851	1362	1	glnA	glutamine synthetase	67.136	59.2656	62.3834	54.5889	51.6536	50.7215	62.9283	52.3213	0.673565	0.983238	-0.26631
At1D1609_01750	CP026924	197853	199154	1302	1	ordL	oxidoreductase	43.7569	40.1817	41.3919	33.3626	29.6219	30.1588	41.7768	31.0478	0.987329	0.995526	-0.428212
At1D1609_01760	CP026924	199151	199660	510	-1	gntK	gluconokinase	138.631	148.896	142.369	118.694	122.745	126.152	143.299	122.53	0.768035	0.986767	-0.225889
At1D1609_01770	CP026924	199748	200488	741	-1	opuBD	osmoprotectant transport system permease protein	37.5197	35.5647	45.3951	31.6321	38.1207	39.5436	39.4932	36.4321	0.213009	0.618195	-0.116391
At1D1609_01780	CP026924	200485	201423	939	-1	opuA	osmoprotectant transport system ATP-binding protein	98.7141	99.7364	112.329	86.2221	100.516	102.839	103.593	96.5255	0.261172	0.732268	-0.101947
At1D1609_01790	CP026924	201420	202586	1167	-1	opuBD	osmoprotectant transport system permease protein	92.3162	89.3671	103.169	83.7956	92.0462	90.8792	94.9509	88.907	0.254871	0.719343	-0.0948849
At1D1609_01800	CP026924	202683	203594	912	-1	opuC	osmoprotectant transport system substrate-binding protein	215.892	245.726	271.341	212.211	252.672	269.391	244.32	244.758	-0.00740526	0.00204227	0.00258559
At1D1609_01810	CP026924	203736	204836	1101	-1	NA	ammonia monooxygenase	67.5275	67.3753	65.5285	65.6741	63.3703	59.8721	66.8104	62.9722	0.238361	0.683695	-0.0853578
At1D1609_01820	CP026924	204953	205423	471	-1	rirA	Rrf2 family transcriptional regulator, iron-responsive regulator	2990.34	3235.49	3335.41	2507.66	2916.17	2829.59	3187.08	2751.14	1.28221	0.997575	-0.212204
At1D1609_01830	CP026924	205597	206646	1050	1	fbpA	iron(III) transport system substrate-binding protein	246.714	239.412	236.021	138.035	146.555	152.563	240.716	145.718	2.73746	1	-0.724152
At1D1609_01840	CP026924	206728	208224	1497	-1	mmsA	methylmalonate-semialdehyde dehydrogenase	31.8918	36.0234	34.1847	30.0941	36.4765	37.1927	34.0333	34.5878	-0.0467433	0.0198263	0.0233135
At1D1609_01850	CP026924	208331	209212	882	1	NA	LysR family transcriptional regulator	6.65313	6.5845	5.4649	5.42476	5.71315	4.79724	6.23418	5.31172	0.388922	0.902181	-0.23102
At1D1609_01860	CP026924	209330	210253	924	1	NA	DMT transporter permease	18.5589	16.8486	20.866	20.8291	18.6152	19.9858	18.7578	19.81	-0.14957	0.248657	0.0787386
At1D1609_01870	CP026924	210545	211651	1107	1	NA	membrane protein	101.334	98.9721	97.6442	99.7013	96.3348	96.555	99.3168	97.5304	0.0870911	0.200567	-0.026186
At1D1609_01880	CP026924	212015	212359	345	1	NA	MarR family transcriptional regulator	82.4022	93.5032	87.5426	82.5878	85.809	91.1223	87.816	86.5064	0.0592472	0.121391	-0.0216775
At1D1609_01890	CP026924	212378	213229	852	1	NA	peptidase P60	116.016	123.496	121.633	103.482	106.458	111.205	120.382	107.048	0.547138	0.966962	-0.169355
At1D1609_01900	CP026924	213325	213684	360	1	NA	hypothetical protein	220.448	226.797	210.663	236.843	206.459	219.906	219.303	221.069	-0.0420142	0.0144078	0.0115749
At1D1609_01910	CP026924	213895	215199	1305	1	pncB	nicotinate phosphoribosyltransferase	174.145	169.594	170.138	155.513	149.625	149.539	171.292	151.559	0.690517	0.98499	-0.176582
At1D1609_01920	CP026924	215301	216695	1395	-1	pepA	leucyl aminopeptidase	71.9597	77.4896	75.4637	52.8736	57.7255	55.843	74.971	55.4807	1.18145	0.997809	-0.434347
At1D1609_01930	CP026924	216838	217662	825	1	NA	pilus assembly protein TadD	62.496	55.783	55.1928	47.4391	45.8091	43.6657	57.8239	45.638	0.827103	0.989775	-0.341431
At1D1609_01940	CP026924	217735	218721	987	-1	ctpI	component of type IV pilus, CtpI	54.9512	46.7755	48.8353	45.8077	42.1193	37.7808	50.1873	41.9026	0.548425	0.967189	-0.260284
At1D1609_01950	CP026924	218731	219735	1005	-1	ctpH	component of type IV pilus, CtpH	40.9854	33.5549	35.4093	32.3095	29.7943	25.8509	36.6499	29.3182	0.604876	0.976208	-0.32201
At1D1609_01960	CP026924	219751	221223	1473	-1	ctpG	component of type IV pilus, CtpG	46.7607	38.8633	38.5361	39.0517	30.4592	30.604	41.3867	33.3717	0.555049	0.968366	-0.310543
At1D1609_01970	CP026924	221257	222540	1284	-1	ctpF	component of type IV pilus, CtpF	65.6237	55.2642	56.2291	51.2479	41.2445	41.9766	59.039	44.823	0.799768	0.9881	-0.397429
At1D1609_01980	CP026924	222575	223267	693	-1	ctpE	component of type IV pilus, CtpE	103.256	95.0703	90.3453	90.9188	84.3888	82.568	96.2237	85.9585	0.443915	0.937077	-0.162752
At1D1609_01990	CP026924	223324	224907	1584	-1	ctpD	component of type IV pilus, CtpD	82.1842	70.0923	70.506	65.6388	54.6308	55.2213	74.2608	58.4969	0.757496	0.987044	-0.34424
At1D1609_02000	CP026924	224904	225710	807	-1	ctpC	component of type IV pilus, CtpC	71.3732	62.2885	63.2227	61.6874	50.8535	48.6088	65.6281	53.7166	0.608313	0.976653	-0.288947
At1D1609_02010	CP026924	225838	226350	513	-1	ctpB	component of type IV pilus, prepilin peptidase	291.076	266.179	257.485	277.917	237.159	227.472	271.58	247.516	0.438715	0.934572	-0.133855
At1D1609_02020	CP026924	226450	226641	192	-1	ctpA	component of type IV pilus, pilin subunit	3569.92	3152.61	3027.22	3012.24	2571.74	2499.28	3249.91	2694.42	1.27486	0.997531	-0.270427
At1D1609_02030	CP026924	227056	227457	402	1	NA	PilQ	154.191	126.377	123.983	102.171	92.3238	84.104	134.851	92.8662	1.28075	0.997566	-0.538138
At1D1609_02040	CP026924	227850	228155	306	-1	NA	selT/selW/selH selenoprotein	114.315	138.593	125.847	85.3835	90.2536	87.487	126.252	87.708	1.41673	0.998003	-0.525523
At1D1609_02050	CP026924	228301	228750	450	1	NA	hypothetical protein	255.739	237.29	219.352	98.4406	98.3035	97.3652	237.46	98.0364	4.00605	1	-1.2763
At1D1609_02060	CP026924	228888	229613	726	1	guaA	GMP synthase	41.7477	34.5518	36.233	23.7699	23.6253	22.6586	37.5108	23.3513	1.42806	0.99794	-0.683805
At1D1609_02070	CP026924	229639	229860	222	1	NA	hypothetical protein	262.017	263.139	259.85	218.915	207.558	221.587	261.669	216.02	1.2266	0.998072	-0.27658
At1D1609_02080	CP026924	230123	231151	1029	1	NA	lysozyme	158.18	123.738	130.41	103.863	87.8161	77.7806	137.443	89.8199	1.34317	0.998257	-0.613725
At1D1609_02090	CP026924	231164	232039	876	-1	NA	transporter	2.40633	2.33986	2.10728	2.70027	2.59959	2.03135	2.28449	2.44374	-0.150517	0.25155	0.0972188
At1D1609_02100	CP026924	232155	233567	1413	1	NA	GntR family transcriptional regulator	14.7973	13.4354	13.3183	15.7513	14.539	13.9928	13.8503	14.761	-0.188096	0.371647	0.091876
At1D1609_02110	CP026924	233640	233957	318	1	NA	hypothetical protein	1574.42	1611.26	1789.86	1795.72	1865.25	1928.19	1658.51	1863.05	-1.0943	0.991942	0.167777
At1D1609_02120	CP026924	234029	234487	459	-1	NA	Rrf2 family transcriptional regulator	51.5101	53.8	49.1545	36.5428	42.0128	37.6483	51.4882	38.7346	0.956678	0.995123	-0.410619
At1D1609_02130	CP026924	234642	235529	888	1	NA	oxidoreductase	4.36268	4.83631	4.73505	5.08541	4.8561	4.23045	4.64468	4.72399	-0.0444342	0.0171247	0.0244269
At1D1609_02140	CP026924	235530	236306	777	-1	NA	AraC family transcriptional regulator	83.3675	83.2222	81.7662	74.7935	72.8338	72.1658	82.7853	73.2644	0.561582	0.96941	-0.176262
At1D1609_02150	CP026924	236401	236808	408	1	NA	hypothetical protein	12.0087	12.4399	11.6882	12.1224	12.9443	10.952	12.0456	12.0062	0.00944767	0.0187243	-0.00472326
At1D1609_02160	CP026924	236878	238704	1827	-1	lepA	GTP-binding protein LepA	128.505	122.635	121.022	103.901	105.417	101.467	124.054	103.595	0.870516	0.991315	-0.260015
At1D1609_02170	CP026924	238778	239647	870	-1	NA	carbon-nitrogen hydrolase	49.2443	48.0174	48.7427	35.7164	41.4904	39.9072	48.6681	39.038	0.758517	0.987012	-0.318097
At1D1609_02180	CP026924	239644	240252	609	-1	NA	acetyltransferase	72.1264	72.2024	66.9381	62.6759	57.84	56.1662	70.4223	58.894	0.673497	0.983231	-0.257911
At1D1609_02190	CP026924	240326	240727	402	1	NA	isopropylmalate/homocitrate/citramalate synthase	64.1992	65.9201	62.8846	45.2012	53.1525	49.0852	64.3346	49.1463	0.954233	0.995056	-0.388513
At1D1609_02200	CP026924	240823	241404	582	1	NA	transcriptional regulator	38.4704	31.0258	33.8323	23.2775	25.0585	21.7422	34.4428	23.3594	1.08764	0.996895	-0.560201
At1D1609_02210	CP026924	241425	241943	519	1	NA	acetyltransferase	36.7735	33.7576	34.8763	19.4738	21.8454	22.0957	35.1358	21.1383	1.61677	0.998671	-0.733085
At1D1609_02220	CP026924	241962	243035	1074	-1	NA	dienelactone hydrolase	3.55409	3.36257	2.96013	4.00447	3.51885	4.08691	3.29226	3.87008	-0.405751	0.841297	0.233283
At1D1609_02230	CP026924	243181	244275	1095	1	NA	AraC family transcriptional regulator	32.674	30.173	33.576	40.2095	33.4075	35.9684	32.141	36.5285	-0.388459	0.824298	0.184607
At1D1609_02240	CP026924	244282	245385	1104	-1	NA	ABC transporter substrate-binding protein	111.879	120.857	115.141	91.6452	101.029	105.629	115.959	99.4344	0.640218	0.979928	-0.2218
At1D1609_02250	CP026924	245548	246018	471	-1	glbN	hemoglobin	105.96	106.413	106.038	107.977	111.409	93.2759	106.137	104.22	0.0730879	0.158872	-0.0262879
At1D1609_02260	CP026924	246159	247142	984	1	NA	membrane protein	16.3851	16.9123	16.5713	25.5688	27.0819	23.5092	16.6229	25.3866	-1.33822	0.992051	0.610896
At1D1609_02270	CP026924	247199	247813	615	-1	NA	transglutaminase	582.035	512.23	505.6	494.242	422.438	399.937	533.289	438.872	1.03763	0.995497	-0.281115
At1D1609_02280	CP026924	247932	248720	789	-1	NA	2-hydroxymuconic semialdehyde hydrolase	39.6417	39.0917	39.2539	34.5454	37.0912	37.8897	39.3291	36.5088	0.272631	0.754956	-0.107355
At1D1609_02290	CP026924	249022	249444	423	1	infC	translation initiation factor 3	2516.58	2488.94	2540.22	2319.18	2381.36	2349.62	2515.24	2350.05	1.5554	0.999434	-0.098005
At1D1609_02300	CP026924	249634	249837	204	1	rpmI	50S ribosomal protein L35	3555.97	4444.16	4390.73	2698.54	3619.41	3672.32	4130.28	3330.09	1.10148	0.996892	-0.31068
At1D1609_02310	CP026924	249878	250282	405	1	rplT	50S ribosomal protein L20	2279.7	2513.64	2493.08	1833.81	2134.28	2063.4	2428.81	2010.5	1.62239	0.998651	-0.272697
At1D1609_02320	CP026924	250459	251337	879	1	NA	serine/threonine protein kinase	85.6192	85.3909	85.8118	88.7438	75.3513	75.5782	85.6073	79.8911	0.258326	0.72642	-0.0996995
At1D1609_02330	CP026924	251330	252412	1083	1	pheS	phenylalanyl-tRNA synthetase alpha chain	81.1173	87.151	80.8218	64.8297	67.6	68.1698	83.03	66.8665	0.895401	0.992538	-0.312349
At1D1609_02340	CP026924	252437	254860	2424	1	pheT	phenylalanyl-tRNA synthetase beta chain	100.546	105.558	103.273	81.9707	86.1301	84.438	103.126	84.1796	0.935108	0.994511	-0.292864
At1D1609_02350	CP026924	254912	255913	1002	-1	NA	aldo/keto reductase	101.093	117.818	117.037	96.0383	101.788	104.029	111.983	100.618	0.427675	0.928463	-0.154382
At1D1609_02360	CP026924	256029	256919	891	1	NA	LysR family transcriptional regulator	29.0292	30.0704	30.5015	26.3068	27.1896	28.1377	29.867	27.2114	0.335205	0.857036	-0.134345
At1D1609_02370	CP026924	256920	257363	444	-1	NA	acetyltransferase	174.122	199.717	204.069	97.7125	109.344	111.773	192.636	106.277	2.45715	1	-0.858056
At1D1609_02380	CP026924	257365	258315	951	-1	NA	oxidoreductase	143.537	164.164	157.39	84.8515	95.1716	97.7987	155.03	92.6073	2.09649	1	-0.743353
At1D1609_02390	CP026924	258425	259408	984	-1	NA	AraC family transcriptional regulator	19.1642	18.2018	17.874	19.4498	18.6619	17.2401	18.4133	18.4506	-0.00635028	0.00278002	0.0029127
At1D1609_02400	CP026924	259408	259968	561	-1	NA	hydrolase	20.3107	19.4863	21.5711	21.3698	19.9508	20.0185	20.456	20.4464	0.00152653	0.00939993	-0.000680527
At1D1609_02410	CP026924	260149	261132	984	1	NA	oxidoreductase	104.911	110.699	113.133	86.9229	97.4455	94.6796	109.581	93.016	0.692958	0.985235	-0.236444
At1D1609_02420	CP026924	261129	261500	372	-1	NA	hypothetical protein	50.3861	41.5873	44.6607	31.9381	28.5241	31.7837	45.5447	30.7486	1.18547	0.997927	-0.56676
At1D1609_02430	CP026924	261513	261755	243	-1	NA	hypothetical protein	150.283	116.685	122.39	97.122	76.9648	83.8064	129.786	85.9644	1.32034	0.998453	-0.594321
At1D1609_02440	CP026924	261945	263543	1599	1	xseA	exodeoxyribonuclease VII large subunit	158.8	158.769	167.941	135.257	132.962	129.191	161.837	132.47	1.03945	0.995555	-0.288873
At1D1609_02450	CP026924	263544	264746	1203	-1	NA	mandelate racemase/muconate lactonizing enzyme family protein	249.339	281.092	278.38	222.592	247.294	248.767	269.604	239.551	0.622749	0.978316	-0.170507
At1D1609_02460	CP026924	264795	265502	708	-1	NA	GntR family transcriptional regulator	388.178	396.074	390.662	363.867	371.054	354.831	391.638	363.251	0.619248	0.977948	-0.108555
At1D1609_02470	CP026924	265610	266110	501	-1	pecS	MarR family transcriptional regulator	26.2683	29.5154	25.3827	25.7533	23.1138	22.6527	27.0555	23.8399	0.371228	0.889398	-0.182539
At1D1609_02480	CP026924	266192	267055	864	1	pecM	regulator protein pecM	3.82447	6.21331	4.62918	5.47556	5.21531	4.89718	4.88899	5.19602	-0.113157	0.143105	0.0878701
At1D1609_02490	CP026924	267062	268300	1239	-1	ampS	aminopeptidase	358.428	413.779	420.894	281.774	325.437	340.956	397.701	316.056	1.16105	0.997307	-0.331504
At1D1609_02500	CP026924	268389	268865	477	-1	ybaK	prolyl-tRNA synthetase	69.2735	69.9813	69.9819	48.6883	53.6323	54.4657	69.7456	52.2621	1.11164	0.996881	-0.416336
At1D1609_02510	CP026924	268878	269225	348	-1	NA	ArsC family transcriptional regulator	150.942	157.627	143.664	116.017	121.547	128.858	150.744	122.141	0.968739	0.995429	-0.303562
At1D1609_02520	CP026924	269463	269630	168	1	NA	hypothetical protein	10491.6	11294.6	11374.7	9446.4	8409.29	8251.67	11053.6	8702.45	2.4619	1	-0.345025
At1D1609_02530	CP026924	269825	270541	717	-1	NA	2'-5' RNA ligase	70.0821	60.2377	69.2276	47.7617	48.1816	46.0515	66.5158	47.3316	1.19489	0.99814	-0.490893
At1D1609_02540	CP026924	270731	271309	579	1	nemR	TetR/AcrR family transcriptional regulator, transcriptional repressor for nem operon	8.75727	11.4632	12.1329	17.0844	16.1506	15.435	10.7845	16.2233	-0.954843	0.979428	0.589117
At1D1609_02550	CP026924	271453	271941	489	1	NA	hypothetical protein	6.17482	6.38727	6.18681	6.92614	7.23311	8.08663	6.24963	7.41529	-0.488614	0.895308	0.246732
At1D1609_02560	CP026924	272256	272630	375	-1	NA	MarR family transcriptional regulator	124.426	93.0505	94.0764	123.003	90.702	82.3562	103.851	98.687	0.135379	0.361105	-0.0735809
At1D1609_02570	CP026924	272735	273724	990	1	qor	NADPH2:quinone reductase	22.9612	25.0915	22.9452	22.1556	21.9747	23.6862	23.666	22.6055	0.149164	0.408163	-0.0661402
At1D1609_02580	CP026924	274208	274384	177	1	NA	hypothetical protein	0.643745	1.65433	0.869103	2.1261	1.09496	1.11705	1.05573	1.44604	-0.316202	0.709407	0.453869
At1D1609_02590	CP026924	274466	275254	789	1	NA	short-chain dehydrogenase	10.47	11.8141	10.4634	13.0141	12.159	11.4271	10.9158	12.2001	-0.313308	0.703567	0.160467
At1D1609_02600	CP026924	275304	276386	1083	1	nemA	N-ethylmaleimide reductase	4.57666	5.90319	6.24984	6.20499	7.29239	5.95163	5.57656	6.483	-0.321327	0.719931	0.217286
At1D1609_02610	CP026924	276496	277365	870	1	NA	alpha/beta hydrolase	3.73261	3.81447	4.0668	4.26372	3.17444	4.04527	3.87129	3.82781	0.0258508	0.0457663	-0.0162971
At1D1609_02620	CP026924	277416	278417	1002	1	NA	zinc-binding oxidoreductase	18.1376	17.7287	18.5253	16.7396	16.5375	16.0227	18.1305	16.4333	0.350058	0.872348	-0.141803
At1D1609_02630	CP026924	278942	280006	1065	-1	NA	hypothetical protein	42.742	35.697	39.2884	43.7652	38.1246	39.6179	39.2425	40.5026	-0.0967343	0.103484	0.0455979
At1D1609_02640	CP026924	280009	280776	768	-1	tatD	TatD DNase family protein	26.2603	22.1773	24.1697	22.26	23.2165	21.9344	24.2024	22.4703	0.226208	0.654142	-0.107132
At1D1609_02650	CP026924	280773	282146	1374	-1	NA	hypothetical protein	23.5515	23.4424	24.1084	22.1457	23.2386	21.6713	23.7008	22.3518	0.208341	0.604385	-0.0845401
At1D1609_02660	CP026924	282143	282688	546	-1	NA	hypothetical protein	16.7993	16.357	16.5289	19.2985	13.311	14.2676	16.5617	15.6257	0.1287	0.338353	-0.0839335
At1D1609_02670	CP026924	283047	285002	1956	-1	NA	NTPase KAP	38.5344	34.2318	34.8401	36.1149	32.4004	32.7306	35.8688	33.7486	0.195522	0.56464	-0.0878993
At1D1609_02680	CP026924	285123	287102	1980	-1	NA	hypothetical protein	54.4106	55.6548	53.6338	49.7144	47.3997	49.1499	54.5664	48.7547	0.459179	0.94396	-0.162472
At1D1609_02690	CP026924	287107	289059	1953	-1	NA	hypothetical protein	60.8512	56.5992	57.9985	54.5858	52.0492	50.2951	58.483	52.31	0.42669	0.927921	-0.160929
At1D1609_02700	CP026924	289083	290099	1017	-1	NA	hypothetical protein	139.712	145.688	146.722	139.343	141.306	151.564	144.041	144.071	-0.0010435	0.00725013	0.000303735
At1D1609_02710	CP026924	290092	290685	594	-1	NA	hypothetical protein	369.931	380.727	375.859	371.161	363.879	374.466	375.506	369.835	0.127242	0.333388	-0.0219518
At1D1609_02720	CP026924	290818	291549	732	-1	NA	hypothetical protein	50.5116	38.3355	41.6101	43.5515	36.4051	39.9758	43.4857	39.9775	0.228131	0.659056	-0.121355
At1D1609_02730	CP026924	291623	292783	1161	1	NA	hypothetical protein	8.19486	7.23003	8.61243	6.39008	6.51033	6.02861	8.01244	6.30968	0.656219	0.981435	-0.344676
At1D1609_02740	CP026924	292780	293466	687	-1	NA	hypothetical protein	30.0199	26.3549	26.6462	29.971	28.5634	26.4775	27.6737	28.3373	-0.0723825	0.055596	0.034189
At1D1609_02750	CP026924	293463	294998	1536	-1	NA	hypothetical protein	38.6857	39.2392	40.6611	39.165	36.4967	34.5234	39.5287	36.7284	0.253469	0.716479	-0.106005
At1D1609_02760	CP026924	295101	295655	555	1	NA	hypothetical protein	344.806	334.76	336.581	325.369	327.29	323.688	338.716	325.449	0.322134	0.840334	-0.0576428
At1D1609_02770	CP026924	295682	296023	342	1	NA	hypothetical protein	419.623	444.362	465.992	402.728	437.201	452.902	443.326	430.944	0.185144	0.530628	-0.0408675
At1D1609_02780	CP026924	296027	296527	501	1	NA	hypothetical protein	254.268	264.957	257.102	243.047	233.749	223.054	258.776	233.283	0.634667	0.979429	-0.149618
At1D1609_02790	CP026924	296579	297268	690	1	NA	hypothetical protein	86.1177	86.2889	90.5895	76.8223	81.5958	80.4627	87.6654	79.6269	0.419745	0.923582	-0.138751
At1D1609_02800	CP026924	297453	298649	1197	1	NA	hypothetical protein	5.80662	5.1779	4.58367	6.15298	5.30259	5.31873	5.18939	5.59144	-0.177194	0.335911	0.107653
At1D1609_02810	CP026924	298821	300929	2109	1	parB	chromosome partitioning protein, ParB family	0.324162	0.185122	0.291762	0.229417	0.367582	0.281249	NA	NA	NA	NA	NA
At1D1609_02820	CP026924	300993	302027	1035	1	NA	DNA primase	1.21099	0.895896	0.990862	1.6102	0.842642	1.10799	1.03258	1.18694	-0.205102	0.427226	0.200996
At1D1609_02830	CP026924	302322	303245	924	1	NA	hypothetical protein	0.0616574	0.105634	0.221979	0.465455	0.0524371	0.171184	NA	NA	NA	NA	NA
At1D1609_02840	CP026924	303242	303913	672	1	NA	hypothetical protein	5.84975	7.11707	4.80723	6.72	7.0659	6.35522	5.92468	6.71371	-0.261656	0.584291	0.180373
At1D1609_02850	CP026924	304104	304271	168	1	NA	hypothetical protein	0.678232	0.290492	0.915662	0.64	1.44202	0.706136	NA	NA	NA	NA	NA
At1D1609_02860	CP026924	304413	304856	444	1	NA	hypothetical protein	39.3924	61.0034	51.8545	51.8227	55.436	59.5826	50.7501	55.6138	-0.233358	0.511538	0.132031
At1D1609_02870	CP026924	305418	305744	327	1	NA	hypothetical protein	6.09786	4.92505	8.31096	10.6862	10.5201	9.43242	6.44462	10.2129	-0.843792	0.969422	0.664229
At1D1609_02880	CP026924	305930	306172	243	1	NA	XRE family transcriptional regulator	1950.63	1720.35	1645.3	2086.24	1488.85	1404.21	1772.09	1659.77	0.285514	0.779556	-0.094473
At1D1609_02890	CP026924	306293	306556	264	1	NA	hypothetical protein	164.872	180.607	177.333	179.607	178.758	182.889	174.271	180.418	-0.186772	0.367307	0.0500146
At1D1609_02900	CP026924	306842	307441	600	1	NA	hypothetical protein	13.0085	11.2246	12.1356	12.2752	11.3054	11.8631	12.1229	11.8146	0.0753723	0.16531	-0.0371664
At1D1609_02910	CP026924	307568	307849	282	1	NA	transcriptional regulator	0.404053	0.346119	0.909168	0.571915	0.859076	0.841354	NA	NA	NA	NA	NA
At1D1609_02920	CP026924	307860	308744	885	1	NA	RepA replication protein	0.0643745	0.275722	0.231761	0.121492	0.0547479	0.134046	NA	NA	NA	NA	NA
At1D1609_02930	CP026924	308953	309591	639	1	parA	chromosome partitioning protein	0.534943	0.458242	0.802458	0.925446	0.83407	0.742603	NA	NA	NA	NA	NA
At1D1609_02940	CP026924	309588	309842	255	1	NA	hypothetical protein	0.223418	0	0.201087	0.210824	0.190007	0.155073	NA	NA	NA	NA	NA
At1D1609_02950	CP026924	309839	310360	522	1	NA	hypothetical protein	6.33016	4.02015	3.73281	4.73747	4.64099	4.31798	4.69438	4.56548	0.0467227	0.0907195	-0.0401665
At1D1609_02960	CP026924	310357	310902	546	1	NA	peptidase S26	0.62606	0.625676	0.751313	0.689231	0.621178	0.651818	NA	NA	NA	NA	NA
At1D1609_02980	CP026924	311292	312068	777	1	NA	lytic transglycosylase	1.09984	0.439664	0.593943	0.968649	0.873007	0.916068	NA	NA	NA	NA	NA
At1D1609_02990	CP026924	312313	314049	1737	1	NA	type VI secretion protein	1.01676	0.955264	1.12178	0.959448	1.03208	0.978915	1.03127	0.990147	0.110281	0.275971	-0.0587045
At1D1609_03000	CP026924	314078	316072	1995	1	virD4	type IV secretion system protein VirD4	1.34218	1.3699	1.33655	1.50905	1.16576	1.3875	1.34954	1.3541	-0.00817044	0.00190487	0.00486541
At1D1609_03010	CP026924	316080	316514	435	1	NA	CopG family transcriptional regulator	0.523876	0.448761	0.117878	0.741517	0.222767	0.363619	NA	NA	NA	NA	NA
At1D1609_03020	CP026924	316731	317666	936	1	virB11	type IV secretion system protein VirB11	5.72149	5.63108	4.16352	4.25026	3.67531	3.21081	5.17203	3.71212	0.659032	0.981715	-0.478487
At1D1609_03030	CP026924	317663	317995	333	1	virB2	type IV secretion system protein VirB2	0.171085	0.879329	0.153985	0.484324	0.291002	0	NA	NA	NA	NA	NA
At1D1609_03040	CP026924	317995	318276	282	1	virB3	type IV secretion system protein VirB3	0	1.03836	0.181834	0.953192	0.171815	0.280451	NA	NA	NA	NA	NA
At1D1609_03050	CP026924	318285	320723	2439	1	virB4	type IV secretion system protein VirB4	0.233585	0.220103	0.105119	0.264502	0.158924	0.194557	NA	NA	NA	NA	NA
At1D1609_03060	CP026924	320720	321484	765	1	trbJ	type IV secretion system protein TrbJ	0.148945	0.191383	0.201087	0.0702745	0.443351	0.361837	NA	NA	NA	NA	NA
At1D1609_03070	CP026924	321495	321881	387	1	trbK	type IV secretion system protein TrbK	0.294426	0	0.264998	0	0.125199	0.20436	NA	NA	NA	NA	NA
At1D1609_03080	CP026924	321886	323247	1362	1	trbL	type IV secretion system protein TrbL	0.250976	0.179158	0.188242	0.157885	0.142296	0.058067	NA	NA	NA	NA	NA
At1D1609_03090	CP026924	323247	323930	684	1	virB5	type IV secretion system protein VirB5	0.249875	0.071349	0.224899	0.23579	0.141672	0.115625	NA	NA	NA	NA	NA
At1D1609_03100	CP026924	323927	324853	927	1	virB9	type IV secretion system protein VirB9	0.184374	0.263229	0.11063	0.231974	0.261337	0.213288	NA	NA	NA	NA	NA
At1D1609_03110	CP026924	324951	326162	1212	1	virB10	type IV secretion system protein VirB10	5.68775	6.16074	5.83848	5.54456	5.15701	5.44867	5.89566	5.38341	0.282296	0.773415	-0.131132
At1D1609_03120	CP026924	326164	326382	219	1	NA	hypothetical protein	1.04057	2.00559	2.57556	0.490959	3.09738	1.62508	1.87391	1.73781	0.0619688	0.12827	-0.108783
At1D1609_03130	CP026924	326467	327366	900	-1	NA	AraC family transcriptional regulator	150.595	161.862	160.611	137.805	149.77	151.76	157.689	146.445	0.358948	0.880049	-0.106728
At1D1609_03140	CP026924	327536	328210	675	1	gst	glutathione S-transferase	3.7137	3.18122	3.5704	3.10613	2.87122	3.74932	3.48844	3.24223	0.165379	0.463672	-0.105597
At1D1609_03150	CP026924	328242	328838	597	1	NA	amidase	4.77148	4.82305	5.9265	4.86271	4.86954	5.43145	5.17368	5.05457	0.0558974	0.112898	-0.0336018
At1D1609_03160	CP026924	328909	329208	300	1	NA	hypothetical protein	13.6732	11.8753	13.6739	13.7984	14.0511	13.8403	13.0741	13.8966	-0.182214	0.35243	0.088015
At1D1609_03170	CP026924	329719	330471	753	1	NA	short-chain dehydrogenase	4.61522	4.6664	4.42631	6.71108	7.85011	6.56435	4.56931	7.04184	-1.15582	0.985012	0.623978
At1D1609_03180	CP026924	330597	331511	915	1	NA	hypothetical protein	8.84147	10.0272	9.69501	10.282	11.226	10.3289	9.52124	10.6123	-0.317024	0.711078	0.156515
At1D1609_03190	CP026924	331718	332725	1008	1	NA	LysR family transcriptional regulator	6.4432	6.10034	7.02008	7.25333	5.86422	5.33525	6.52121	6.15093	0.129868	0.342331	-0.0843333
At1D1609_03200	CP026924	332856	333143	288	1	NA	phage transcriptional regulator AlpA	4.35199	3.55853	3.38286	4.48	3.19648	4.25643	3.76446	3.97764	-0.108881	0.132365	0.0794685
At1D1609_03210	CP026924	333109	334365	1257	-1	int	phage-related integrase	73.6958	72.447	68.8998	72.6637	77.9394	73.8022	71.6809	74.8017	-0.175565	0.330613	0.061484
At1D1609_03220	CP026924	334659	336236	1578	-1	guaA	GMP synthase	169.145	173.16	167.577	142.849	154.444	151.86	169.961	149.718	0.671306	0.982999	-0.182957
At1D1609_03230	CP026924	336320	336958	639	-1	pfs	5'-methylthioadenosine/S-adenosylhomocysteine nucleosidase	98.0729	107.534	107.048	79.336	90.6862	95.4245	104.218	88.4822	0.618772	0.977898	-0.236149
At1D1609_03240	CP026924	336955	337404	450	-1	NA	phenylacetic acid degradation protein	148.506	159.097	159.643	126.993	137.711	140.424	155.748	135.043	0.679023	0.98381	-0.205802
At1D1609_03250	CP026924	337483	337935	453	-1	tspO	tryptophan-rich sensory protein	23.518	25.748	27.5063	22.7857	26.3116	26.3624	25.5908	25.1532	0.0497769	0.097742	-0.0248785
At1D1609_03260	CP026924	337987	339081	1095	-1	NA	hypothetical protein	42.7156	42.6968	39.57	31.5196	34.6907	36.799	41.6608	34.3364	0.629325	0.978951	-0.27895
At1D1609_03270	CP026924	339086	340207	1122	-1	NA	signal peptide protein	55.0927	53.6743	55.8929	44.4167	47.5451	48.4251	54.8867	46.7956	0.611391	0.977055	-0.230082
At1D1609_03280	CP026924	340207	341730	1524	-1	NA	thiol oxidoreductase	19.14	21.103	21.8029	12.5581	13.1939	13.8039	20.682	13.1853	1.35795	0.997968	-0.64944
At1D1609_03290	CP026924	341789	343066	1278	-1	NA	peptidase	349.987	357.734	332.9	195.9	203.362	204.432	346.873	201.231	3.43826	1	-0.785554
At1D1609_03300	CP026924	343222	344511	1290	-1	sun	Sun protein	366.826	286.612	282.938	245.254	221.076	205.29	312.125	223.873	1.32576	0.998469	-0.479443
At1D1609_03310	CP026924	344573	344941	369	-1	rlpA	rare lipoprotein A	1251.98	1253.93	1151.02	890.027	839.177	802.017	1218.98	843.74	3.18645	1	-0.530801
At1D1609_03320	CP026924	345370	346242	873	-1	NA	oxidoreductase	80.9869	85.0274	86.0492	68.3547	70.4856	73.5611	84.0212	70.8004	0.718796	0.987326	-0.246995
At1D1609_03330	CP026924	346246	347226	981	-1	NA	iron-sulfur cluster binding protein	22.6492	21.6901	22.1626	21.0985	21.1391	19.8323	22.1673	20.6899	0.241153	0.689934	-0.0995035
At1D1609_03340	CP026924	347528	348220	693	-1	gst	glutathione S-transferase	185.712	145.774	151.611	154.764	124.381	119.259	161.033	132.801	0.651243	0.980945	-0.278087
At1D1609_03350	CP026924	348380	349186	807	1	bacA	undecaprenyl pyrophosphate phosphatase, possible bacitracin resistance protein	18.8493	16.6304	17.8548	15.9881	13.2087	15.0432	17.7782	14.7467	0.513626	0.960362	-0.269718
At1D1609_03360	CP026924	349792	350772	981	-1	NA	NADH-ubiquinone oxidoreductase	176.954	197.201	182.528	141.223	164.618	163.374	185.561	156.405	0.770435	0.986785	-0.246606
At1D1609_03370	CP026924	350894	351181	288	-1	NA	hypothetical protein	85.2594	95.4026	91.3373	85.3067	85.632	83.2064	90.6664	84.715	0.285506	0.779541	-0.0979504
At1D1609_03380	CP026924	351202	351909	708	-1	pyrF	orotidine 5	78.4565	76.1681	78.1469	67.8834	65.5606	72.7759	77.5905	68.74	0.491628	0.955153	-0.17473
At1D1609_03390	CP026924	351914	352510	597	-1	NA	phosphoglycerate mutase	195.44	201.178	213.869	156.057	154.689	150.756	203.496	153.834	1.49096	0.99916	-0.403625
At1D1609_03400	CP026924	352606	353199	594	-1	pmtA	phosphatidylethanolamine/phosphatidyl-N- methylethanolamine N-methyltransferase	1399.73	1427.52	1462.26	1129.23	1201.18	1173.26	1429.84	1167.89	2.56425	1	-0.291945
At1D1609_03410	CP026924	353393	354511	1119	-1	dnaN	DNA polymerase III subunit beta	504.75	520.911	526.61	381.461	431.391	434.238	517.424	415.696	1.52502	0.999692	-0.315816
At1D1609_03420	CP026924	354779	355720	942	1	rsmI	tetrapyrrole methylase family protein	74.9943	69.992	67.5529	62.6059	60.282	58.7277	70.8464	60.5385	0.609525	0.976811	-0.226841
At1D1609_03440	CP026924	356092	356652	561	1	nodL	nodulation protein L	24.4744	24.1839	24.7702	24.4364	23.4055	23.12	24.4762	23.6539	0.125132	0.326201	-0.0492967
At1D1609_03450	CP026924	356761	358059	1299	1	ugpB	sn-glycerol 3-phosphate transport system substrate-binding protein	3.15777	2.59229	2.25003	13.202	13.0921	15.3426	2.6667	13.8789	-3.52249	1	2.37977
At1D1609_03460	CP026924	358143	359111	969	1	ugpA	sn-glycerol 3-phosphate transport system permease protein	1.9402	1.91383	1.69336	3.27331	2.80011	2.97903	1.84913	3.01749	-1.26817	0.99373	0.706498
At1D1609_03470	CP026924	359123	359965	843	1	ugpE	sn-glycerol 3-phosphate transport system permease protein	1.21647	1.3894	1.64233	2.10448	2.01165	2.81449	1.41607	2.31021	-0.907503	0.977754	0.706133
At1D1609_03480	CP026924	359976	361076	1101	1	ugpC	sn-glycerol 3-phosphate transport system ATP-binding protein	2.38028	2.39359	2.6081	4.19924	3.12451	3.01695	2.46066	3.4469	-0.697116	0.954153	0.486256
At1D1609_03490	CP026924	361186	361698	513	1	NA	cupin	71.1866	57.2695	55.2753	68.8505	58.369	54.9602	61.2438	60.7266	0.0240069	0.0423884	-0.0122353
At1D1609_03500	CP026924	361943	362902	960	1	gshB	glutathione synthetase	92.2819	96.7413	99.4562	84	88.5761	88.3553	96.1598	86.9771	0.44088	0.935612	-0.144797
At1D1609_03510	CP026924	363087	364619	1533	1	NA	ATPase AAA	110.71	122.341	120.984	103.662	104.458	101.348	118.012	103.156	0.606001	0.976353	-0.194101
At1D1609_03520	CP026924	364838	365806	969	-1	cysK	cysteine synthase	149.572	162.071	151.82	146.689	174.507	176.783	154.488	165.993	-0.308158	0.692482	0.103628
At1D1609_03530	CP026924	365948	366565	618	-1	NA	RhtB family transporter	84.2588	84.0228	79.6537	74.9856	71.7371	75.9519	82.6451	74.2249	0.460535	0.944545	-0.155027
At1D1609_03540	CP026924	366653	367123	471	-1	dut	deoxyuridine 5	121.442	115.738	126.941	114.483	113.466	115.273	121.374	114.407	0.279892	0.768842	-0.0852805
At1D1609_03550	CP026924	367214	368797	1584	1	prfC	peptide chain release factor 3	55.1372	52.9621	50.6296	52.6739	51.8778	49.779	52.9096	51.4436	0.107516	0.266828	-0.0405387
At1D1609_03560	CP026924	368816	370072	1257	1	dfp	DNA/pantothenate metabolism flavoprotein	96.7654	97.7219	94.7627	90.4982	88.1925	89.5945	96.4167	89.4284	0.363266	0.883396	-0.10855
At1D1609_03570	CP026924	370069	370443	375	1	NA	hypothetical protein	74.1389	65.8512	61.9427	70.2464	61.8892	56.8374	67.3109	62.991	0.209287	0.607178	-0.0956946
At1D1609_03580	CP026924	370453	371367	915	-1	NA	sterol desaturase	61.1431	61.7635	63.8302	47.5908	50.0405	48.1438	62.2456	48.5917	1.00976	0.995188	-0.357261
At1D1609_03590	CP026924	371533	373107	1575	-1	aarF	ubiquinone biosynthesis protein	103.381	94.4449	97.28	78.9504	76.2002	74.819	98.3685	76.6566	1.05993	0.996273	-0.359787
At1D1609_03600	CP026924	373144	373920	777	-1	ubiE	ubiquinone/menaquinone biosynthesis methyltransferase	193.791	185.79	183.528	142.253	143.859	151.406	187.703	145.839	1.35068	0.998101	-0.364072
At1D1609_03610	CP026924	374064	374960	897	1	mutM	formamidopyrimidine-DNA glycosylase	30.1688	34.4938	31.5551	26.7901	30.4647	30.9031	32.0726	29.386	0.26548	0.740846	-0.126213
At1D1609_03620	CP026924	374971	375765	795	1	paaF	enoyl-CoA hydratase	213.697	227.071	226.458	196.85	201.852	200.354	222.408	199.685	0.647036	0.980547	-0.155482
At1D1609_03630	CP026924	375961	376227	267	1	rpsT	30S ribosomal protein S20	2334.76	2238.16	2237.95	2239.8	2326.05	2281.09	2270.29	2282.31	-0.0876343	0.0837858	0.00762025
At1D1609_03640	CP026924	377096	378556	1461	1	dnaA	chromosomal replication initiator protein DnaA	1142.59	1256.88	1298.18	1117.37	1142.22	1179.92	1232.55	1146.5	0.647351	0.980576	-0.104404
At1D1609_03650	CP026924	378628	379827	1200	-1	hemN	oxygen-independent coproporphyrinogen III oxidase	48.2358	44.1258	44.2265	41.4848	40.0536	41.6197	45.5294	41.0527	0.378274	0.894479	-0.149321
At1D1609_03660	CP026924	379833	380477	645	-1	rdgB	XTP/dITP diphosphohydrolase	142.384	126.055	131.253	112.271	111.627	109.619	133.231	111.172	0.817866	0.989263	-0.261132
At1D1609_03670	CP026924	380495	381211	717	-1	rph	ribonuclease PH	126.021	124.355	133.592	108.345	120.826	120.451	127.989	116.54	0.415819	0.921148	-0.135192
At1D1609_03680	CP026924	381347	382438	1092	1	hrcA	heat-inducible transcription repressor	252.198	233.377	232.766	251.717	220.208	217.128	239.447	229.684	0.210369	0.610379	-0.0600551
At1D1609_03690	CP026924	382551	383186	636	1	grpE	GRPE protein	409.997	458.868	419.65	367.191	390.129	396.182	429.505	384.501	0.725907	0.987571	-0.159689
At1D1609_03700	CP026924	383268	383729	462	-1	ptsN	nitrogen regulatory IIA protein	1318.36	1439.68	1444.3	1070.55	1187.39	1128.36	1400.78	1128.76	1.94674	1	-0.311487
At1D1609_03710	CP026924	383812	384384	573	-1	NA	sigma-54 modulation protein	4028.77	4270.37	4152.01	3173.9	3235.62	3042.93	4150.38	3150.82	4.19343	1	-0.397518
At1D1609_03720	CP026924	384619	386169	1551	-1	rpoN	RNA polymerase sigma-54 factor	133.631	118.593	118.093	123.256	107.057	103.41	123.439	111.241	0.400822	0.910817	-0.15011
At1D1609_03730	CP026924	386437	387246	810	-1	NA	ABC transporter, nucleotide binding/ATPase protein	316.93	309.626	306.903	303.844	284.251	281.492	311.153	289.862	0.474881	0.949945	-0.102257
At1D1609_03740	CP026924	387256	387819	564	-1	NA	hypothetical protein	869.118	942.568	908.895	836.616	885.966	867.786	906.86	863.456	0.480956	0.951942	-0.0707577
At1D1609_03750	CP026924	387833	388498	666	-1	NA	membrane protein	270.486	245.919	244.452	261.777	259.356	239.221	253.619	253.451	0.00365975	0.0111769	-0.000952583
At1D1609_03760	CP026924	388733	389686	954	1	sppA	proteinase IV	245.563	246.878	248.484	242.258	241.091	246.298	246.975	243.216	0.109102	0.272065	-0.0221283
At1D1609_03770	CP026924	389713	390015	303	1	ihfB	integration host factor beta subunit	956.481	875.389	904.541	783.335	744.848	745.847	912.137	758.01	1.70594	0.999771	-0.267034
At1D1609_03780	CP026924	390063	390419	357	1	NA	membrane protein	614.558	585.906	620.209	467.426	470.811	488.48	606.891	475.572	2.13831	1	-0.351772
At1D1609_03790	CP026924	390513	391646	1134	1	rlmI	23S rRNA (cytosine1962-C5)-methyltransferase	89.9787	91.3653	88.5818	85.6652	77.4632	78.9826	89.9753	80.7037	0.45805	0.943475	-0.156894
At1D1609_03800	CP026924	391643	392503	861	1	trmH	rRNA methylase	74.8371	74.5361	74.6823	60.1288	57.9622	60.3947	74.6852	59.4952	1.0055	0.995248	-0.328047
At1D1609_03810	CP026924	392503	392991	489	1	lspA	lipoprotein signal peptidase	90.7582	86.6273	86.5104	73.1092	70.0521	69.7067	87.9653	70.956	0.93817	0.994596	-0.31001
At1D1609_03820	CP026924	393047	395293	2247	1	barA	two component sensor kinase/response regulator hybrid	54.1318	46.153	43.4041	43.7832	36.312	35.3904	47.8963	38.4952	0.600531	0.975595	-0.315236
At1D1609_03830	CP026924	395388	396269	882	1	NA	hypothetical protein	375.03	355.895	362.951	323.352	294.667	296.712	364.625	304.91	1.17959	0.997755	-0.25803
At1D1609_03840	CP026924	396397	399111	2715	1	mutS	DNA mismatch repair protein MutS	60.7696	56.1726	56.7731	51.2849	46.7744	45.0346	57.9051	47.6979	0.684274	0.984368	-0.279763
At1D1609_03850	CP026924	399208	402036	2829	1	glnD	uridylyltransferase/uridylyl-removing enzyme UTase	67.7052	62.2584	64.7987	56.7435	55.1656	52.2775	64.9208	54.7289	0.656235	0.981437	-0.246378
At1D1609_03860	CP026924	402041	403630	1590	1	mviN	virulence factor MviN	42.1016	37.8451	38.6029	37.4291	33.9468	32.5054	39.5165	34.6271	0.423314	0.92581	-0.190555
At1D1609_03870	CP026924	403630	404037	408	1	NA	hypothetical protein	51.8049	40.3101	43.6107	44.0094	38.8328	38.1867	45.2419	40.343	0.324272	0.843137	-0.165342
At1D1609_03880	CP026924	404138	405202	1065	1	trpS	tryptophan-tRNA ligase	75.855	85.737	86.6173	63.6034	69.7435	74.5945	82.7364	69.3138	0.628252	0.978856	-0.255381
At1D1609_03890	CP026924	405317	405808	492	1	NA	universal stress protein UspA	260.656	240.145	236.062	234.927	226.109	206.479	245.621	222.505	0.517088	0.96107	-0.142598
At1D1609_03900	CP026924	405954	406517	564	1	NA	iron transporter	1436.71	1417.96	1438.3	1253.54	1220.92	1205.8	1430.99	1226.75	2.47432	1	-0.22217
At1D1609_03910	CP026924	406537	407205	669	1	NA	O-sialoglycoprotein endopeptidase	594.666	590.739	589.878	531.332	501.901	486.463	591.761	506.565	1.34818	0.998153	-0.224266
At1D1609_03920	CP026924	407258	407752	495	1	rimI	ribosomal-protein-alanine N-acetyltransferase	146.054	136.943	143.058	144.989	126.464	131.413	142.018	134.289	0.252724	0.71496	-0.0807406
At1D1609_03930	CP026924	407816	408244	429	1	fur	ferric uptake regulator	166.134	146.181	141.042	138.097	118.814	114.944	151.119	123.952	0.767439	0.986763	-0.285904
At1D1609_03940	CP026924	408275	409069	795	1	plsC	1-acyl-sn-glycerol-3-phosphate acyltransferase	62.2028	60.4663	56.05	56.3973	46.075	43.4731	59.573	48.6485	0.604427	0.97615	-0.292265
At1D1609_03950	CP026924	409135	410538	1404	1	miaB	miaB protein	401.722	364.7	365.477	368.853	347.17	326.657	377.3	347.56	0.498156	0.956936	-0.118448
At1D1609_03960	CP026924	410558	411634	1077	1	phoH	phosphate starvation inducible protein	1231.58	1189.75	1246.12	1154.47	1115.02	1119.08	1222.49	1129.52	1.0399	0.99557	-0.114102
At1D1609_03970	CP026924	411644	412150	507	1	ybeY	16S rRNA maturation RNase YbeY	865.472	841.775	859.776	804.279	739.871	711.161	855.674	751.771	1.12623	0.996963	-0.186769
At1D1609_03980	CP026924	412166	413311	1146	1	NA	hemolysin	930.037	900.508	905.537	871.466	843.342	823.515	912.027	846.108	0.856802	0.990948	-0.108236
[truncated: 5,331 more rows]
